# Supplementary material for: Combined Microbiome and Metabolome Analysis Reveals a Novel Interplay Between Intestinal Flora and Serum Metabolites in Lung Cancer
Source: Front Cell Infect Microbiol. 2022 May 2;12:885093. doi: 10.3389/fcimb.2022.885093 (PMC9108287; doi:10.3389/fcimb.2022.885093)
Supplement: Supplementary file 1 [file DataSheet_1.zip]

Archive with 9 entries (9 files):
- Supplemental Material 1.xls
- Supplemental Material 2.tif
- Supplemental Material 3.xls
- Supplemental Material 4 .xlsx
- Supplemental Material 5.xlsx
- Supplemental Material 6.tif
- Supplemental Material 7.xlsx
- Supplemental Material 8.xls
- Supplemental Material 9.tif
