# Supplementary material for: Combined Microbiome and Metabolome Analysis Reveals a Novel Interplay Between Intestinal Flora and Serum Metabolites in Lung Cancer
Source: Front Cell Infect Microbiol. 2022 May 2;12:885093. doi: 10.3389/fcimb.2022.885093 (PMC9108287; doi:10.3389/fcimb.2022.885093)
Supplement: Supplementary file 1 [file DataSheet_1.zip › Supplemental Material 1.xls]

Taxonomy	ESLC	NESLC	HC
Bacteroides	0.298304825	0.372697853	0.306572538
Faecalibacterium	0.082457262	0.046027611	0.107081816
Prevotella_9	0.020220287	0.077679562	0.125566636
Escherichia-Shigella	0.067748536	0.072299878	0.011120888
Klebsiella	0.077578321	0.013487979	0.004319869
Roseburia	0.024438814	0.013899914	0.046399331
Blautia	0.017216549	0.022031573	0.027094164
Agathobacter	0.026993615	0.008404433	0.024358805
Lachnospira	0.008600948	0.005703566	0.036446793
uncultured_bacterium	0.017958382	0.02206107	0.005134382
[Eubacterium]_eligens_group	0.003940584	0.006045555	0.034943489
Fusobacterium	0.011650154	0.024489747	0.004649144
Lachnoclostridium	0.012565853	0.007781785	0.015791062
Pseudomonas	0.016767159	0.016813538	0.002281129
Parabacteroides	0.013871123	0.014528403	0.007322639
Alistipes	0.014234563	0.014165532	0.007140886
Clostridium_sensu_stricto_1	0.03284339	0.001124242	0.001390936
Other	0.011360883	0.007792883	0.015919702
Lachnospiraceae_NK4A136_group	0.020198988	0.00564282	0.008824101
Anaerostipes	0.00814174	0.003006788	0.015827751
Prevotella_2	0.000558754	0.011868569	0.013403552
Lactobacillus	0.016971386	0.005378224	0.001057977
Haemophilus	0.014724133	0.006478225	0.0022033
Citrobacter	0.002913407	0.019177088	0.000655019
uncultured	0.006436021	0.007830557	0.006060189
Ruminiclostridium_9	0.001083823	0.018547869	0.000466818
Ruminococcus_2	0.010245338	0.005704442	0.004033269
[Ruminococcus]_gnavus_group	0.006008232	0.005189268	0.007590357
[Ruminococcus]_torques_group	0.007381024	0.006574017	0.004593267
[Eubacterium]_coprostanoligenes_group	0.004250399	0.011678591	0.00221466
Coprococcus_3	0.000759054	0.000708948	0.016446848
[Eubacterium]_hallii_group	0.007652773	0.00564647	0.004395548
Subdoligranulum	0.005328331	0.006050082	0.005410697
Bifidobacterium	0.004424113	0.008125672	0.003416935
Collinsella	0.002265681	0.010511856	0.001694728
Fusicatenibacter	0.004318223	0.002342961	0.006390078
Erysipelotrichaceae_UCG-003	0.00581186	0.002641873	0.004544758
Parasutterella	0.002299669	0.001003918	0.009529624
Lachnospiraceae_UCG-004	0.003111592	0.001162938	0.00833134
Ruminococcaceae_UCG-002	0.001582004	0.008538629	0.001819377
Sutterella	0.004455684	0.004007055	0.002583079
metagenome	0.006049319	0.003034094	0.001108635
Ruminococcus_1	0.003725632	0.003342498	0.00279492
Ambiguous_taxa	0.004725469	0.003202314	0.001680759
Paraprevotella	0.000233834	0.004751779	0.004333224
[Eubacterium]_ventriosum_group	0.002620813	0.001483462	0.005114887
Dorea	0.002385015	0.003466765	0.003337264
[Eubacterium]_ruminantium_group	0.00134817	0.004163009	0.001982249
Alloprevotella	0.001101194	0.001418773	0.004679999
Tyzzerella_4	0.003238025	0.001590497	0.0021092
Butyricicoccus	0.002630178	0.001307064	0.002703737
Streptococcus	0.001978676	0.002174303	0.002465185
Lachnospiraceae_UCG-001	0.000961166	0.001822384	0.003589324
Romboutsia	0.001561461	0.002099392	0.002515536
Lachnospiraceae_ND3007_group	0.000570234	0.002785123	0.002444001
Erysipelatoclostridium	0.000717514	0.004368611	0.00048002
Ruminococcaceae_UCG-014	0.001556174	0.000958066	0.003023801
Coprococcus_2	6.78E-05	0.000468008	0.004022984
Bilophila	0.000955426	0.000772615	0.00275685
Odoribacter	0.00232988	0.001454549	0.000596532
Ruminococcaceae_UCG-013	0.00168593	0.000707342	0.001666483
Ruminococcaceae_UCG-005	0.002375196	0.001328676	0.000346928
Ruminococcaceae_UCG-010	0.002939087	0.0004334	0.00014092
Christensenellaceae_R-7_group	0.001651339	0.001198568	0.000559076
Barnesiella	0.000109213	0.002628439	0.000569822
[Eubacterium]_xylanophilum_group	0.000528543	0.001461704	0.001306814
Stenotrophomonas	0.001771126	0.001329552	0.00018728
Desulfovibrio	0.002218552	0.000905935	6.05E-05
uncultured_Bacteroidales_bacterium	0.001670825	0.000855411	0.000495063
Sphingomonas	0.001478229	0.001038671	0.000425985
Lachnospiraceae_UCG-010	0.000928991	0.000699457	0.001199358
Flavonifractor	0.000303924	0.000878045	0.00161997
Ruminococcaceae_NK4A214_group	0.000966906	0.001493099	0.000279538
Rikenellaceae_RC9_gut_group	0.001826563	0.000334542	0.000163947
Eggerthella	0.000275676	0.001122343	0.000851509
Prevotellaceae_UCG-001	0.001316146	0.000621334	0.000188508
Dialister	0.00021329	0.001066708	0.00076447
Robinsoniella	0.00197505	1.66E-05	2.00E-06
Adlercreutzia	0.000555129	0.000799775	0.000615107
Butyricimonas	0.000288969	0.000847525	0.000808527
Oscillibacter	0.000485039	0.000784005	0.000559997
Enterococcus	0.001081859	0.000562778	0.000149517
Pantoea	0.001552095	0.000139453	8.80E-05
Ruminococcaceae_UCG-003	0.000222807	0.000810435	0.000718417
Intestinibacter	0.000575824	0.000793204	0.000351994
Lachnospiraceae_UCG-006	0.000626729	0.000204434	0.000760479
Ruminiclostridium_6	0.000235798	8.10E-05	0.001201507
CAG-56	0.000468272	0.00028869	0.000747123
[Clostridium]_innocuum_group	0.000151055	0.000850884	0.000459449
UBA1819	0.000173714	0.000827666	0.000362279
Hungatella	0.00040211	0.000471221	0.000378704
MND1	0.000524767	0.000439679	0.00016149
Helicobacter	0.000728692	0.000290588	9.93E-05
Coprobacter	6.25E-05	0.0001818	0.000851509
Tyzzerella	0.000105739	0.000224439	0.000733768
Aeromonas	0.000196372	0.000740782	0.000109451
Burkholderia-Caballeronia-Paraburkholderia	0.000466459	0.000232909	0.000333573
Turicibacter	0.00082144	0.000176689	3.38E-05
Coprococcus_1	1.00E-04	0.000199177	0.000718264
Holdemanella	0.00036631	0.000549636	2.76E-05
Ruminiclostridium_5	0.000305887	0.000308111	0.000314077
Negativibacillus	0.000107552	0.000758743	5.33E-05
Actinomyces	0.000262383	0.000399377	0.00019649
Tyzzerella_3	0.000151207	0.000211735	0.000461445
Clade_Ia	0.000398484	0.000305921	9.62E-05
Rikenella	0.000483378	0.000227068	7.89E-05
Campylobacter	0.000509661	0.000243569	2.86E-05
Bartonella	9.37E-06	8.03E-06	0.000752189
Lachnospiraceae_UCG-003	6.62E-05	9.20E-06	0.000680501
Alteromonas	0.000394557	0.000300664	9.21E-06
Lachnospiraceae_FCS020_group	0.000279453	0.0001818	0.000242543
Faecalibaculum	0.000398484	0.000233785	4.61E-05
Marvinbryantia	0.000164348	0.000189248	0.000324362
[Ruminococcus]_gauvreauii_group	0.000188668	0.000148653	0.000339713
uncultured_organism	0.000288516	0.000304169	8.29E-05
Ruminiclostridium	0.000390781	0.000167928	8.80E-05
Faecalitalea	5.85E-05	0.000235683	0.000336643
Intestinimonas	0.000266462	0.000266056	9.43E-05
uncultured_Acidobacteria_bacterium	0.000279453	0.00016676	0.000172082
Staphylococcus	0.000373862	0.000195819	4.30E-05
Lachnoclostridium_5	0.000592893	1.07E-05	1.07E-06
[Eubacterium]_fissicatena_group	7.93E-05	0.000112877	0.000408331
Sneathia	2.84E-05	0.000565552	2.15E-06
GCA-900066575	0.000153019	0.000184429	0.000252674
Lysobacter	0.000332473	0.000159897	7.15E-05
Corynebacterium_1	0.00034924	0.000130838	7.37E-05
Dongia	0.000222807	0.000172017	0.000127872
Prevotellaceae_NK3B31_group	0.000237761	0.000169826	0.000107456
Rhodanobacter	0.000288818	0.000191876	3.36E-05
Haliangium	0.000305736	0.000150405	5.76E-05
Family_XIII_AD3011_group	0.000167974	0.000232325	8.29E-05
Ellin6067	0.000226281	0.000171141	6.66E-05
Prevotellaceae_Ga6A1_group	0.000117068	7.62E-05	0.00026695
Allisonella	0.00027764	9.49E-05	6.86E-05
Gemmatimonas	0.000215103	0.000177274	4.34E-05
Coprobacillus	5.29E-05	0.000315997	6.34E-05
Ruminococcaceae_UCG-004	0.000118881	0.000223125	8.90E-05
Nitrospira	0.000196372	0.000172309	6.05E-05
Treponema_2	0.00033625	6.50E-05	2.44E-05
uncultured_forest_soil_bacterium	0.000232021	9.37E-05	9.84E-05
Bryobacter	0.00023187	0.000113461	7.78E-05
Eisenbergiella	8.69E-05	0.000282119	4.71E-05
Acinetobacter	0.000166312	0.000178442	7.06E-05
Candidatus_Solibacter	0.000141539	0.000141352	0.000129868
Muribaculum	0.000201961	0.000159605	5.02E-05
Candidatus_Soleaferrea	0.000207701	0.00015391	2.87E-05
Anaerotruncus	0.000171599	0.000178734	3.29E-05
Nocardioides	0.000209363	0.000147193	2.24E-05
Prevotella	5.09E-05	0.000254959	6.75E-05
CAG-352	0	7.30E-07	0.00037241
Acidibacter	0.000124923	0.00014325	0.000100241
Aggregatibacter	0.000239725	8.76E-05	3.07E-05
Pseudoalteromonas	0.000275676	8.03E-05	1.07E-06
Fibrobacter	0.000351355	2.77E-06	1.07E-06
Neisseria	0.000164046	0.000115505	7.38E-05
Gaiella	0.000203925	0.000112147	3.19E-05
Streptomyces	0.000226885	7.45E-05	4.21E-05
Gardnerella	0.000151055	0.000149967	3.27E-05
Ezakiella	7.55E-05	0.000248826	6.14E-06
[Eubacterium]_nodatum_group	8.87E-05	0.000205894	1.54E-05
GCA-900066225	5.45E-05	0.000225754	2.96E-05
Ellin6055	0.000149243	0.000110832	3.99E-05
Carboxylicivirga	0.0002003	8.03E-05	1.84E-05
Enterorhabdus	0.000200149	8.22E-05	1.64E-05
Dyella	0.000115104	0.000153326	2.55E-05
Arthrobacter	0.000183079	6.44E-05	4.10E-05
Corynebacterium	0.000139575	9.64E-05	5.22E-05
Coriobacteriaceae_UCG-002	0.00023036	3.26E-05	2.15E-05
Prevotellaceae_UCG-003	0.000255133	2.00E-05	8.14E-06
Candidatus_Hepatoplasma	9.82E-05	0.000114775	6.55E-05
Sellimonas	2.48E-05	0.000193774	4.71E-05
Ralstonia	6.98E-05	8.83E-05	0.00010239
Lachnospiraceae_AC2044_group	0.000241689	1.12E-05	6.14E-06
Mucispirillum	0.000134137	9.10E-05	3.38E-05
Bacillus	0.000184892	4.92E-05	2.46E-05
A2	0.000154832	6.03E-05	3.19E-05
Subgroup_10	0.000103624	0.000100903	4.08E-05
Achromobacter	0.000111479	0.000102947	2.76E-05
Pelomonas	9.24E-05	9.23E-05	5.73E-05
Bradyrhizobium	1.00E-04	8.03E-05	5.63E-05
Ruminococcaceae_UCG-009	0.000119032	7.70E-05	3.99E-05
Anaeroplasma	0.000169937	5.11E-05	1.32E-05
Atopobium	0.000107552	0.000100757	2.35E-05
uncultured_soil_bacterium	0.000152868	5.46E-05	2.35E-05
Phascolarctobacterium	4.15E-05	6.97E-05	0.000116666
Granulicatella	6.80E-05	5.64E-05	0.000103311
Pediococcus	0.000103926	0.000102217	1.84E-05
Acetitomaculum	2.45E-05	0.000195819	2.00E-06
Prevotella_1	0.000156645	4.91E-05	1.23E-05
Prevotellaceae_UCG-004	0.000204076	1.14E-05	2.00E-06
SWB02	0.000111328	7.24E-05	3.27E-05
Candidatus_Stoquefichus	3.97E-05	0.000174499	0
Lactococcus	5.29E-05	0.000118864	3.68E-05
Terrimonas	0.000101811	7.39E-05	3.19E-05
uncultured_Aciditerrimonas_sp.	8.31E-05	8.83E-05	3.58E-05
Allorhizobium-Neorhizobium-Pararhizobium-Rhizobium	6.98E-05	8.69E-05	4.91E-05
Serratia	6.42E-05	7.56E-05	6.45E-05
uncultured_Acidobacteriaceae_bacterium	0.000135799	4.98E-05	1.75E-05
Dubosiella	1.00E-04	7.84E-05	2.46E-05
Ramlibacter	5.65E-05	9.16E-05	5.43E-05
Mailhella	0.000133986	5.17E-05	1.54E-05
Catenibacterium	1.69E-05	0.000179902	4.14E-06
Pseudolabrys	0.000113292	5.11E-05	3.07E-05
Altererythrobacter	0.000105739	6.70E-05	2.15E-05
Senegalimassilia	3.78E-05	0.000152011	3.07E-06
Acidothermus	9.27E-05	4.72E-05	4.71E-05
Herbaspirillum	0.000111479	6.50E-05	9.21E-06
Steroidobacter	6.40E-05	8.91E-05	3.18E-05
Defluviitaleaceae_UCG-011	4.35E-05	0.000131422	4.14E-06
Porphyromonas	7.01E-05	8.09E-05	2.76E-05
Clostridium_sensu_stricto_13	0.000171901	1.31E-06	0
uncultured_beta_proteobacterium	0.000128548	2.00E-05	2.46E-05
Ruminiclostridium_1	0.000154983	1.61E-05	2.00E-06
Eubacterium	0	7.70E-05	9.32E-05
Moraxella	7.37E-05	7.37E-05	2.04E-05
Sediminispirochaeta	7.93E-05	7.51E-05	1.12E-05
Polycyclovorans	8.47E-05	6.18E-05	1.75E-05
Flavobacterium	7.36E-05	4.26E-05	4.62E-05
Megamonas	0.000101962	2.66E-05	3.18E-05
Mycobacterium	8.28E-05	4.45E-05	2.46E-05
Rothia	6.60E-05	6.57E-05	1.93E-05
Flavisolibacter	7.54E-05	5.84E-05	1.64E-05
Family_XIII_UCG-001	4.71E-05	4.45E-05	5.83E-05
Veillonella	0.000111479	2.66E-05	9.21E-06
bacterium_Ellin6527	0.000105739	2.26E-05	1.43E-05
Niastella	0.000103775	3.43E-05	4.14E-06
Sulfuritalea	6.98E-05	2.86E-05	4.10E-05
Oscillospira	5.29E-05	5.45E-05	3.18E-05
[Eubacterium]_brachy_group	2.08E-05	9.96E-05	1.84E-05
Lachnoclostridium_10	0.000130361	6.72E-06	1.07E-06
Hypnocyclicus	9.82E-05	3.45E-05	5.07E-06
Gordonibacter	7.55E-06	9.29E-05	3.48E-05
Akkermansia	4.35E-05	7.17E-05	1.84E-05
Parvimonas	7.55E-06	0.00011755	8.14E-06
Rubrobacter	7.75E-05	3.61E-05	1.75E-05
Prevotella_6	6.98E-05	5.97E-05	1.07E-06
Marmoricola	6.80E-05	5.11E-05	1.12E-05
Mitsuokella	1.81E-06	0.000126749	0
IS-44	4.34E-05	5.05E-05	3.29E-05
uncultured_rumen_bacterium	9.82E-05	2.06E-05	7.37E-06
Massilia	5.85E-05	4.99E-05	1.64E-05
Holdemania	2.45E-05	6.50E-05	3.48E-05
Acetatifactor	6.60E-05	4.31E-05	1.12E-05
Lechevalieria	4.15E-05	4.25E-05	3.58E-05
Devosia	5.86E-05	4.64E-05	1.44E-05
Pedomicrobium	6.98E-05	3.31E-05	1.63E-05
Gemmatirosa	7.19E-05	2.39E-05	2.24E-05
Azoarcus	5.29E-05	2.66E-05	3.79E-05
Enorma	0	1.31E-06	0.00011467
Phycicoccus	6.62E-05	3.91E-05	8.14E-06
Noviherbaspirillum	3.97E-05	3.45E-05	3.90E-05
Prevotella_7	3.41E-05	5.52E-05	2.35E-05
Leptotrichia	1.68E-05	8.57E-05	9.21E-06
Aeromicrobium	7.93E-05	2.32E-05	8.14E-06
Iamia	4.89E-05	3.52E-05	2.36E-05
Capnocytophaga	5.29E-05	3.52E-05	1.84E-05
uncultured_Gemmatimonadetes_bacterium	5.66E-05	3.93E-05	7.21E-06
Sphingobium	5.65E-05	3.64E-05	1.03E-05
Plesiomonas	4.35E-05	1.12E-05	4.50E-05
Chryseolinea	3.96E-05	3.18E-05	2.76E-05
Reyranella	3.97E-05	2.86E-05	2.98E-05
Harryflintia	5.47E-05	2.58E-05	1.73E-05
Arcobacter	4.34E-05	4.53E-05	9.21E-06
Hydrogenoanaerobacterium	5.29E-05	4.18E-05	3.07E-06
Mesorhizobium	7.18E-05	1.85E-05	5.07E-06
Paraeggerthella	0	9.29E-05	1.07E-06
Solanum_torvum	2.27E-05	4.85E-05	2.26E-05
Rhodoplanes	2.84E-05	4.98E-05	1.55E-05
uncultured_actinobacterium	5.66E-05	2.25E-05	1.21E-05
mle1-7	4.91E-05	2.64E-05	1.54E-05
Candidatus_Koribacter	1.51E-05	2.92E-05	4.41E-05
Luteimonas	2.27E-05	4.18E-05	2.36E-05
Ruminococcaceae_UCG-008	5.29E-05	7.30E-06	2.76E-05
Weissella	9.37E-06	4.72E-05	3.07E-05
Conexibacter	6.40E-05	1.53E-05	6.29E-06
Gemella	2.84E-05	2.79E-05	2.87E-05
Ileibacterium	6.04E-05	1.07E-05	1.34E-05
uncultured_compost_bacterium	5.48E-05	2.26E-05	3.07E-06
[Eubacterium]_oxidoreducens_group	7.18E-05	4.67E-06	2.00E-06
Arenimonas	4.92E-05	1.93E-05	9.21E-06
Anaerosporobacter	7.18E-05	3.94E-06	2.00E-06
Howardella	5.65E-05	2.12E-05	0
Sphingopyxis	4.15E-05	2.53E-05	1.03E-05
Anaerovorax	7.39E-05	2.04E-06	1.07E-06
Lawsonella	3.78E-06	7.23E-05	0
Oleibacter	4.15E-05	3.18E-05	1.07E-06
WCHB1-32	7.37E-05	0	0
Peptoniphilus	1.12E-05	5.84E-05	3.07E-06
Mogibacterium	5.59E-06	6.16E-05	5.22E-06
uncultured_Rhodospirillaceae_bacterium	3.78E-05	3.12E-05	3.07E-06
Slackia	3.78E-06	4.04E-05	2.76E-05
Promicromonospora	5.66E-05	1.07E-05	4.14E-06
Caenimonas	3.20E-05	2.92E-05	9.21E-06
Comamonas	2.84E-05	1.72E-05	2.46E-05
Morganella	2.27E-05	2.12E-05	2.56E-05
Blastococcus	3.60E-05	1.39E-05	1.95E-05
Oxalobacter	5.29E-05	1.53E-05	1.07E-06
Peptococcus	1.51E-05	3.86E-05	1.54E-05
dgA-11_gut_group	5.12E-05	1.20E-05	5.07E-06
Occallatibacter	3.78E-05	1.91E-05	1.12E-05
Hirschia	1.51E-05	3.86E-05	1.34E-05
Lachnospiraceae_NC2004_group	5.30E-05	1.33E-05	0
Ochrobactrum	4.53E-05	3.36E-06	1.73E-05
Sphingobacterium	3.20E-05	2.34E-05	8.14E-06
uncultured_Acidimicrobiales_bacterium	3.02E-05	2.72E-05	5.07E-06
Lachnospiraceae_UCG-008	9.37E-06	7.89E-06	4.51E-05
Succinivibrio	4.34E-05	1.59E-05	3.07E-06
uncultured_gamma_proteobacterium	2.07E-05	2.92E-05	1.23E-05
Pontibacter	3.78E-05	2.13E-05	3.07E-06
Raoultibacter	3.78E-06	3.05E-05	2.76E-05
Dielma	1.81E-06	5.64E-05	3.07E-06
Xanthomonas	1.13E-05	4.04E-05	8.14E-06
uncultured_bacterium_0319-6E22	4.53E-05	1.39E-05	0
Caproiciproducens	5.59E-06	4.19E-05	1.14E-05
Candidatus_Tenderia	2.84E-05	1.59E-05	1.43E-05
Aquicella	3.02E-05	2.39E-05	4.14E-06
Actinophytocola	4.34E-05	1.20E-05	2.00E-06
Solirubrobacter	2.82E-05	1.20E-05	1.63E-05
Chujaibacter	4.53E-05	8.62E-06	1.07E-06
Olsenella	1.51E-05	3.86E-05	1.07E-06
Vibrio	3.40E-05	1.53E-05	5.22E-06
uncultured_Acidobacterium_sp.	1.31E-05	2.79E-05	1.34E-05
Kribbella	3.22E-05	1.78E-05	3.07E-06
Fournierella	9.37E-06	2.77E-06	4.08E-05
Moryella	1.13E-05	9.35E-06	3.18E-05
uncultured_Bacteroidetes_bacterium	4.92E-05	2.04E-06	1.07E-06
Phenylobacterium	1.69E-05	2.99E-05	5.07E-06
Butyrivibrio	4.15E-05	7.30E-06	3.07E-06
Brevibacillus	4.55E-05	3.36E-06	3.07E-06
gut_metagenome	2.27E-05	2.25E-05	6.14E-06
Pajaroellobacter	4.34E-05	7.30E-06	0
Adhaeribacter	2.45E-05	1.80E-05	8.14E-06
Proteus	2.08E-05	1.59E-05	1.34E-05
Nordella	1.71E-05	1.93E-05	1.34E-05
Cardiobacterium	2.27E-05	1.59E-05	1.03E-05
Anaerofustis	2.64E-05	1.59E-05	6.14E-06
Paenibacillus	3.20E-05	1.59E-05	0
Nitrosospira	1.33E-05	1.80E-05	1.64E-05
Azohydromonas	1.69E-05	5.99E-06	2.46E-05
possible_genus_04	3.02E-05	3.36E-06	1.34E-05
uncultured_Rubrobacteria_bacterium	3.96E-05	5.99E-06	1.07E-06
Oribacterium	1.89E-05	1.74E-05	1.03E-05
Desulfosporosinus	4.15E-05	4.67E-06	0
Phyllobacterium	1.89E-05	2.58E-05	1.07E-06
Ferrovibrio	2.27E-05	2.19E-05	1.07E-06
Granulicella	2.27E-05	1.07E-05	1.23E-05
Hydrogenophaga	9.37E-06	1.85E-05	1.73E-05
Pseudoxanthomonas	2.07E-05	1.99E-05	4.14E-06
Lautropia	2.08E-05	1.20E-05	1.14E-05
Hyphomicrobium	1.51E-05	2.19E-05	6.14E-06
Singulisphaera	4.15E-05	1.31E-06	0
Cellvibrio	2.84E-05	1.33E-05	1.07E-06
uncultured_alpha_proteobacterium	1.53E-05	1.80E-05	9.21E-06
Solobacterium	1.69E-05	1.66E-05	8.14E-06
Pedobacter	3.20E-05	7.30E-06	2.15E-06
Skermanella	3.40E-05	5.26E-06	2.00E-06
Bdellovibrio	3.02E-05	9.35E-06	1.07E-06
uncultured_Acidimicrobidae_bacterium	1.69E-05	1.33E-05	1.03E-05
Ohtaekwangia	9.21E-06	2.26E-05	8.29E-06
Ideonella	3.78E-06	1.80E-05	1.73E-05
Chryseobacterium	0	2.66E-05	1.23E-05
Variovorax	7.55E-06	1.33E-05	1.73E-05
Actinoplanes	7.55E-06	2.66E-05	3.99E-06
Phocea	1.89E-05	1.12E-05	7.21E-06
Novosphingobium	9.37E-06	1.66E-05	1.12E-05
Nonomuraea	1.13E-05	2.12E-05	4.14E-06
Dactylosporangium	7.55E-06	1.66E-05	1.23E-05
Actinospica	2.64E-05	8.62E-06	1.07E-06
Cobetia	3.60E-05	0	0
Lentimicrobium	7.55E-06	2.72E-05	1.07E-06
Pseudarthrobacter	1.51E-05	7.30E-06	1.34E-05
F0332	1.13E-05	8.03E-06	1.54E-05
Shuttleworthia	5.74E-06	2.85E-05	0
Sulfurifustis	2.45E-05	7.30E-06	2.00E-06
Jatrophihabitans	2.08E-05	1.05E-05	1.07E-06
Kibdelosporangium	1.51E-05	1.72E-05	0
Microvirga	3.78E-06	9.93E-06	1.84E-05
uncultured_Hyphomicrobiaceae_bacterium	1.81E-06	1.07E-05	1.95E-05
Sphingoaurantiacus	1.33E-05	1.20E-05	6.14E-06
Abiotrophia	7.55E-06	9.93E-06	1.34E-05
Nocardia	2.84E-05	2.04E-06	0
Flavitalea	1.69E-05	7.30E-06	6.14E-06
Azovibrio	3.02E-05	0	0
uncultured_Verrucomicrobia_bacterium	2.07E-05	5.26E-06	4.14E-06
Pseudoflavonifractor	3.78E-06	7.30E-06	1.84E-05
Caulobacter	1.51E-05	9.93E-06	4.14E-06
Peptostreptococcus	9.37E-06	1.26E-05	7.21E-06
uncultured_proteobacterium	9.52E-06	1.20E-05	7.21E-06
Catenulispora	1.69E-05	1.07E-05	1.07E-06
Rhodococcus	1.13E-05	1.72E-05	0
Tetragenococcus	2.27E-05	2.63E-06	3.07E-06
Lysinibacillus	2.45E-05	7.30E-07	3.07E-06
Edaphobacter	1.81E-06	1.72E-05	9.21E-06
Nannocystis	1.89E-05	7.30E-06	2.00E-06
Providencia	2.45E-05	1.31E-06	2.00E-06
Woeseia	1.81E-06	2.58E-05	0
Azospirillum_sp._47_25	0	2.45E-05	3.07E-06
Azospira	3.78E-06	7.30E-06	1.64E-05
ADurb.Bin063-1	1.89E-05	5.26E-06	3.07E-06
Algoriphagus	2.64E-05	7.30E-07	0
Acidipila	0	1.26E-05	1.44E-05
Paracoccus	1.81E-06	1.99E-05	5.07E-06
Candidatus_Arthromitus	2.27E-05	2.04E-06	2.00E-06
BIyi10	5.74E-06	1.78E-05	3.07E-06
Thiopseudomonas	2.64E-05	0	0
Magnetospira	2.64E-05	0	0
DTU089	1.81E-06	2.45E-05	0
Amycolatopsis	1.33E-05	1.20E-05	1.07E-06
Rodentibacter	5.74E-06	2.06E-05	0
Actinocatenispora	2.45E-05	0	1.07E-06
Ilumatobacter	7.55E-06	1.66E-05	1.07E-06
Porticoccus	3.78E-06	1.53E-05	6.14E-06
Bosea	1.33E-05	9.93E-06	2.00E-06
Filifactor	1.81E-06	1.72E-05	6.14E-06
Sandaracinus	1.33E-05	1.07E-05	1.07E-06
Pseudonocardia	3.63E-06	1.52E-05	6.14E-06
Rhodomicrobium	9.37E-06	1.33E-05	2.00E-06
Tannerella	1.33E-05	7.30E-06	3.99E-06
Enterobacter	9.52E-06	1.07E-05	3.99E-06
Rheinheimera	5.74E-06	1.33E-05	5.07E-06
uncultured_Conexibacteraceae_bacterium	1.33E-05	6.57E-06	4.14E-06
unidentified	3.78E-06	1.66E-05	3.07E-06
CL500-29_marine_group	1.90E-05	1.31E-06	3.07E-06
Lachnoanaerobaculum	5.74E-06	1.12E-05	6.14E-06
Curtobacterium	1.81E-06	9.93E-06	1.12E-05
uncultured_Stella_sp.	5.74E-06	9.93E-06	7.21E-06
Sunxiuqinia	1.13E-05	9.35E-06	2.00E-06
HSB_OF53-F07	2.27E-05	0	0
Methylocella	0	2.26E-05	0
Lacibacter	1.69E-05	2.63E-06	3.07E-06
Aquabacterium	3.78E-06	1.07E-05	8.14E-06
Chelativorans	0	1.93E-05	3.07E-06
marine_metagenome	3.78E-06	1.85E-05	0
Candidatus_Paracaedibacter	2.08E-05	1.31E-06	0
OM27_clade	1.51E-05	3.94E-06	3.07E-06
Maritimimonas	0	2.19E-05	0
Crossiella	1.69E-05	1.31E-06	3.07E-06
Caldicoprobacter	1.51E-05	4.67E-06	1.07E-06
Lachnospiraceae_UCG-007	2.08E-05	0	0
Ruminococcaceae_UCG-011	2.08E-05	0	0
Candidatus_Profftella	1.81E-06	1.85E-05	0
Asanoa	1.69E-05	1.31E-06	2.00E-06
Mobiluncus	7.55E-06	1.26E-05	0
mouse_gut_metagenome	5.74E-06	8.03E-06	6.14E-06
GOUTA6	3.63E-06	9.93E-06	6.14E-06
[Aquaspirillum]_arcticum_group	1.89E-05	7.30E-07	0
uncultured_marine_bacterium	1.89E-05	7.30E-07	0
Paludibaculum	5.74E-06	1.07E-05	3.07E-06
bacterium_YC-LK-LKJ35	5.74E-06	1.26E-05	1.07E-06
uncultured_Candidatus_Saccharibacteria_bacterium	5.59E-06	9.35E-06	4.14E-06
GWE2-31-10	1.90E-05	0	0
uncultured_microorganism	1.89E-05	0	0
GCA-900066755	0	1.46E-05	4.14E-06
Allobaculum	5.74E-06	8.62E-06	4.14E-06
UTBCD1	5.74E-06	6.57E-06	6.14E-06
Geobacter	3.63E-06	4.09E-06	1.03E-05
Microbispora	1.81E-06	1.20E-05	4.14E-06
uncultured_Alcaligenaceae_bacterium	1.51E-05	2.63E-06	0
Papillibacter	0	1.46E-05	3.07E-06
Angelakisella	0	1.46E-05	3.07E-06
Paucisalibacillus	1.69E-05	7.30E-07	0
Labrys	5.74E-06	1.14E-05	0
uncultured_Ochrobactrum_sp.	1.33E-05	7.30E-07	3.07E-06
uncultured_Paludibacter_sp.	1.31E-05	3.94E-06	0
Anaeromyxobacter	1.69E-05	0	0
Ferruginibacter	5.59E-06	1.12E-05	0
Spiroplasma	1.13E-05	2.04E-06	3.07E-06
uncultured_delta_proteobacterium	5.74E-06	1.07E-05	0
Finegoldia	9.37E-06	3.94E-06	3.07E-06
OLB12	1.51E-05	0	1.07E-06
Actinobacillus	5.74E-06	7.30E-06	3.07E-06
Rhizobacter	5.74E-06	7.30E-06	3.07E-06
Thermobifida	1.81E-06	8.03E-06	6.14E-06
Millionella	1.33E-05	2.63E-06	0
Ornithinimicrobium	1.51E-05	7.30E-07	0
Alkaliphilus	1.51E-05	7.30E-07	0
bacterium_enrichment_culture_clone_Anammox_49	1.51E-05	7.30E-07	0
groundwater_metagenome	1.51E-05	7.30E-07	0
Phaselicystis	0	1.26E-05	3.07E-06
UBA6140	3.78E-06	6.57E-06	5.07E-06
Acidovorax	1.13E-05	2.04E-06	2.00E-06
CHKCI002	1.33E-05	0	2.00E-06
Legionella	1.51E-05	0	0
Jeotgalicoccus	1.51E-05	0	0
Candidatus_Saccharimonas	1.51E-05	0	0
Thauera	1.51E-05	0	0
Rhodobacter	0	7.89E-06	7.21E-06
Catonella	5.74E-06	8.03E-06	1.07E-06
Candidatus_Alysiosphaera	1.81E-06	9.93E-06	3.07E-06
Sphaerisporangium	0	1.46E-05	0
Parafilimonas	9.37E-06	4.09E-06	1.07E-06
Rhizocola	0	7.30E-06	7.21E-06
Actinomadura	3.78E-06	7.30E-06	3.07E-06
Modestobacter	7.55E-06	6.57E-06	0
Candidatus_Berkiella	1.33E-05	7.30E-07	0
Cellulosimicrobium	9.37E-06	2.63E-06	2.00E-06
Johnsonella	7.55E-06	2.04E-06	4.14E-06
Bergeyella	7.55E-06	3.94E-06	2.00E-06
Pusillimonas	5.74E-06	6.57E-06	1.07E-06
Gillisia	1.33E-05	0	0
Cherax_quadricarinatus	1.33E-05	0	0
Mizugakiibacter	1.33E-05	0	0
Flindersiella	1.33E-05	0	0
Parafrigoribacterium	1.33E-05	0	0
Cohnella	1.33E-05	0	0
Aureibacillus	1.33E-05	0	0
Sva0996_marine_group	0	1.33E-05	0
Blvii28_wastewater-sludge_group	3.78E-06	9.35E-06	0
Methylotenera	1.81E-06	8.03E-06	3.07E-06
F0058	3.78E-06	4.67E-06	4.14E-06
Photobacterium	0	3.36E-06	9.21E-06
Merdibacter	0	1.26E-05	0
Taibaiella	0	1.26E-05	0
PAUC26f	5.74E-06	2.63E-06	4.14E-06
Glycomyces	1.13E-05	0	1.07E-06
Ignavibacterium	3.78E-06	8.62E-06	0
Sphaerotilus	0	1.12E-05	1.07E-06
Megasphaera	3.63E-06	8.62E-06	0
uncultured_Parvibaculum_sp.	0	1.20E-05	0
Luedemannella	1.81E-06	8.03E-06	2.00E-06
Marinobacter	0	1.18E-05	0
Rubellimicrobium	9.37E-06	1.31E-06	1.07E-06
Vulcaniibacterium	9.37E-06	0	2.00E-06
Rhodopseudomonas	9.37E-06	0	2.00E-06
Uliginosibacterium	1.13E-05	0	0
Angustibacter	1.13E-05	0	0
Owenweeksia	1.13E-05	0	0
Marinifilum	9.37E-06	7.30E-07	1.07E-06
DNF00809	0	9.93E-06	1.07E-06
Eikenella	0	9.93E-06	1.07E-06
Sporocytophaga	0	1.07E-05	0
Fermentimonas	1.81E-06	8.62E-06	0
Fastidiosipila	0	9.35E-06	1.07E-06
Cupriavidus	3.78E-06	6.57E-06	0
Sinomonas	0	5.26E-06	5.07E-06
Treponema	7.55E-06	2.63E-06	0
Brevundimonas	0	7.30E-07	9.21E-06
SUP05_cluster	0	9.93E-06	0
Chitinophaga	3.78E-06	4.82E-06	1.07E-06
Dinghuibacter	1.81E-06	6.57E-06	1.07E-06
uncultured_Thermoanaerobacterales_bacterium	9.37E-06	0	0
Lachnospiraceae_UCG-009	9.37E-06	0	0
Pelagibacterium	9.37E-06	0	0
Clostridium_sensu_stricto_8	9.37E-06	0	0
Vulgatibacter	9.37E-06	0	0
Acetanaerobacterium	7.55E-06	7.30E-07	1.07E-06
Thermopolyspora	0	9.35E-06	0
Anaerococcus	0	7.30E-06	2.00E-06
Lentibacter	3.78E-06	1.31E-06	4.14E-06
Parvibaculum	0	8.03E-06	1.07E-06
Zoogloea	1.81E-06	0	7.21E-06
Kingella	1.81E-06	3.94E-06	3.07E-06
uncultured_Pelobacter_sp.	0	8.62E-06	0
Sulfitobacter	3.78E-06	4.67E-06	0
Parasegetibacter	1.81E-06	3.36E-06	3.07E-06
uncultured_Rhodospirillales_bacterium	1.81E-06	3.36E-06	3.07E-06
Scardovia	3.78E-06	3.36E-06	1.07E-06
Mar-21	0	8.03E-06	0
Candidatus_Adlerbacteria_bacterium_GW2011_GWC1_50_9	0	8.03E-06	0
Fonticella	0	8.03E-06	0
Verruc-01	0	8.03E-06	0
Craurococcus	0	7.89E-06	0
Pygmaiobacter	5.74E-06	2.04E-06	0
Elev-16S-1166	0	4.67E-06	3.07E-06
Brachybacterium	0	6.57E-06	1.07E-06
XBB1006	7.55E-06	0	0
[Anaerorhabdus]_furcosa_group	7.55E-06	0	0
Cryptobacterium	7.55E-06	0	0
ZOR0006	7.55E-06	0	0
uncultured_Gaiella_sp.	0	7.30E-06	0
Anthococcus	0	7.30E-06	0
Timonella	0	0	7.21E-06
Tagaea	1.81E-06	5.26E-06	0
Proteocatella	1.81E-06	5.26E-06	0
Bordetella	0	5.99E-06	1.07E-06
Candidatus_Ovatusbacter	5.74E-06	1.31E-06	0
Hafnia-Obesumbacterium	1.81E-06	3.94E-06	1.07E-06
Erysipelotrichaceae_UCG-004	0	6.57E-06	0
RB41	0	5.99E-06	0
Inhella	0	5.99E-06	0
Anaerofilum	0	2.77E-06	3.07E-06
Niabella	0	7.30E-07	5.07E-06
Agromyces	0	7.30E-07	5.07E-06
bacterium_YC-LK-LKJ4	0	4.67E-06	1.07E-06
Ethanoligenens	5.74E-06	0	0
Jeotgalibacillus	5.74E-06	0	0
uncultured_Clostridia_bacterium	5.74E-06	0	0
Candidatus_Udaeobacter	5.74E-06	0	0
uncultured_prokaryote	5.74E-06	0	0
Neochlamydia	5.74E-06	0	0
uncultured_Holophaga_sp.	5.74E-06	0	0
uncultured_Nitrosomonadales_bacterium	0	1.31E-06	4.14E-06
Peredibacter	0	5.26E-06	0
Tepidimicrobium	0	5.26E-06	0
Pseudoflavitalea	0	3.94E-06	1.07E-06
wb1-P19	0	4.67E-06	0
Geothrix	0	4.67E-06	0
Persicitalea	0	4.67E-06	0
Georgenia	0	4.67E-06	0
Kurthia	0	4.67E-06	0
Candidatus_Actinomarina	0	4.67E-06	0
Bauldia	0	4.67E-06	0
Sporichthya	0	4.67E-06	0
oc32	0	2.63E-06	2.00E-06
Myxococcus	3.78E-06	7.30E-07	0
Sporobacter	3.78E-06	7.30E-07	0
Erysipelothrix	1.81E-06	2.63E-06	0
Micropepsis	1.81E-06	2.63E-06	0
Ureaplasma	1.81E-06	2.63E-06	0
Salinimicrobium	0	3.36E-06	1.07E-06
Stomatobaculum	0	1.31E-06	3.07E-06
Tepidibacter	0	0	4.14E-06
bacterium_enrichment_culture_clone_Anammox_55	0	0	4.14E-06
Longimicrobium	0	3.94E-06	0
uncultured_Acetobacteraceae_bacterium	0	3.94E-06	0
Anaerosalibacter	0	3.94E-06	0
NS5_marine_group	0	3.94E-06	0
Fontimonas	0	3.94E-06	0
Acidaminococcus	0	3.94E-06	0
uncultured_Bradyrhizobiaceae_bacterium	0	3.94E-06	0
Clostridium_sensu_stricto_3	0	3.94E-06	0
Pseudoramibacter	1.81E-06	2.04E-06	0
Epulopiscium	0	7.30E-07	3.07E-06
uncultured_Porphyromonadaceae_bacterium	3.78E-06	0	0
Lachnospiraceae_NK4B4_group	3.78E-06	0	0
uncultured_Verrucomicrobiales_bacterium	3.78E-06	0	0
Brevibacterium	0	2.63E-06	1.07E-06
Ensifer	0	2.63E-06	1.07E-06
Kocuria	1.81E-06	7.30E-07	1.07E-06
Haloplasma	0	3.36E-06	0
uncultured_bacterium_413004-H17	0	3.36E-06	0
ASF356	0	3.36E-06	0
Vogesella	0	3.36E-06	0
Leucobacter	0	3.36E-06	0
Parviterribacter	0	3.36E-06	0
Silanimonas	0	3.36E-06	0
Polyangium	0	3.36E-06	0
Sanguibacteroides	0	3.36E-06	0
Oxobacter	0	3.36E-06	0
Pseudactinotalea	0	0	3.07E-06
Confluentibacter	0	0	3.07E-06
Asteroleplasma	0	0	3.07E-06
Phreatobacter	0	0	3.07E-06
Planifilum	1.81E-06	0	1.07E-06
Thiobacillus	0	2.63E-06	0
Rhodocytophaga	0	2.63E-06	0
Tahibacter	0	2.63E-06	0
Negativicoccus	0	2.63E-06	0
Stella	0	2.63E-06	0
Sphingomicrobium	0	2.04E-06	0
Thermobacillus	0	2.04E-06	0
Anaeromyxobacter_dehalogenans	0	2.04E-06	0
Limnobacter	0	2.04E-06	0
C39	0	2.04E-06	0
JTB255_marine_benthic_group	0	2.04E-06	0
Segetibacter	0	0	2.00E-06
Cytophaga	0	7.30E-07	1.07E-06
Buchnera	0	1.31E-06	0
uncultured_Pseudoxanthomonas_sp.	0	1.31E-06	0
Draconibacterium	0	1.31E-06	0
Rubrivirga	0	1.31E-06	0
Candidatus_Entotheonella	0	1.31E-06	0
