# Supplementary material for: Combined Microbiome and Metabolome Analysis Reveals a Novel Interplay Between Intestinal Flora and Serum Metabolites in Lung Cancer
Source: Front Cell Infect Microbiol. 2022 May 2;12:885093. doi: 10.3389/fcimb.2022.885093 (PMC9108287; doi:10.3389/fcimb.2022.885093)
Supplement: Supplementary file 1 [file DataSheet_1.zip › Supplemental Material 3.xls]

Taxon	Test-Statistic	p-value	FDR_P	Bonferroni_P	HC_mean	NESLC_mean	ESLC_mean
Algoriphagus	20.58113208	3.40E-05	0.022476151	0.022476151	0	6.50E-07	2.78E-05
Allisonella	15.44151033	0.000443526	0.079525959	0.293613909	6.42E-05	9.29E-05	0.000279391
Lachnospiraceae_UCG-006	15.15798419	0.000511076	0.079525959	0.338332365	0.000772889	0.000209646	0.000616063
Lachnospiraceae_UCG-004	14.98233202	0.000557992	0.079525959	0.369390676	0.00791232	0.001193298	0.003110912
Thiopseudomonas	14.51523424	0.000704785	0.079525959	0.466567972	0	0	2.83E-05
Anaerostipes	14.47035573	0.000720779	0.079525959	0.477155756	0.015653351	0.002951622	0.008236883
Lachnospira	13.02324111	0.00148607	0.138892725	0.983778019	0.035429833	0.005451302	0.00868379
Chujaibacter	12.77975484	0.001678462	0.138892725	1	9.63E-07	9.85E-06	4.83E-05
Olsenella	12.01738911	0.002457294	0.180747621	1	9.39E-07	3.79E-05	1.53E-05
Niastella	11.20491202	0.003688793	0.244198088	1	4.82E-06	3.45E-05	0.000107561
Fusicatenibacter	10.44806763	0.005385561	0.324112846	1	0.006668068	0.002268007	0.004189073
Desulfosporosinus	9.989189189	0.006774467	0.324581104	1	0	5.01E-06	4.42E-05
Polycyclovorans	9.937580994	0.006951551	0.324581104	1	1.85E-05	6.34E-05	8.54E-05
WCHB1-32	9.460227273	0.008825468	0.324581104	1	0	0	7.75E-05
Cobetia	9.460227273	0.008825468	0.324581104	1	0	0	3.79E-05
GWE2-31-10	9.460227273	0.008825468	0.324581104	1	0	0	2.08E-05
Thauera	9.460227273	0.008825468	0.324581104	1	0	0	1.59E-05
Cryptobacterium	9.460227273	0.008825468	0.324581104	1	0	0	7.78E-06
Escherichia-Shigella	9.193732982	0.010083383	0.35132628	1	0.011175505	0.071956133	0.066898566
Sellimonas	8.808672439	0.012224218	0.375795344	1	4.40E-05	0.000189601	2.37E-05
Roseburia	8.77677646	0.012420732	0.375795344	1	0.044216939	0.013481314	0.024534059
Other	8.765867369	0.012488667	0.375795344	1	0.015896385	0.007906464	0.011640732
Tepidibacter	8.562162162	0.013827705	0.397997426	1	3.95E-06	0	0
Cellvibrio	8.468920605	0.014487627	0.399617045	1	9.47E-07	1.37E-05	2.96E-05
UBA1819	8.330026385	0.01552951	0.411221425	1	0.000358794	0.000836295	0.000168934
uncultured_Hyphomicrobiaceae_bacterium	7.78809214	0.02036279	0.487596018	1	2.06E-05	1.09E-05	1.81E-06
Brevundimonas	7.774993711	0.020496588	0.487596018	1	1.03E-05	6.64E-07	0
Anaerotruncus	7.61501992	0.022203398	0.487596018	1	3.68E-05	0.000180669	0.000177703
Photobacterium	7.348528302	0.025368066	0.487596018	1	1.24E-05	3.90E-06	0
Lachnoclostridium_10	7.310373369	0.02585667	0.487596018	1	9.39E-07	6.77E-06	0.000142934
Rhodobacter	7.140880503	0.028143461	0.487596018	1	7.60E-06	9.37E-06	0
Skermanella	7.14030013	0.028151629	0.487596018	1	1.93E-06	5.64E-06	3.62E-05
Ruminiclostridium	7.124450314	0.028375614	0.487596018	1	0.000124214	0.000180145	0.000409214
Lactobacillus	7.089051383	0.028882318	0.487596018	1	0.001467012	0.00583897	0.01798316
CAG-56	6.966234181	0.030711531	0.487596018	1	0.000774175	0.000281958	0.000457996
Negativibacillus	6.903254103	0.031694027	0.487596018	1	6.00E-05	0.000737326	0.000103823
Pediococcus	6.859035254	0.032402567	0.487596018	1	2.11E-05	0.000104343	0.000106303
Arenimonas	6.838309525	0.032740096	0.487596018	1	1.10E-05	2.00E-05	4.97E-05
Arthrobacter	6.749920844	0.034219473	0.487596018	1	4.66E-05	6.73E-05	0.000191832
Lysobacter	6.723194518	0.034679822	0.487596018	1	7.51E-05	0.000167341	0.000336176
Zoogloea	6.532791298	0.038143663	0.487596018	1	7.31E-06	0	1.81E-06
Ruminococcaceae_UCG-013	6.513429952	0.038514712	0.487596018	1	0.001623922	0.000681295	0.001744558
[Clostridium]_innocuum_group	6.47027027	0.039354886	0.487596018	1	0.000459323	0.000858264	0.000148307
Sphingobium	6.460001856	0.039557462	0.487596018	1	9.61E-06	3.73E-05	5.57E-05
Turicibacter	6.437801476	0.039999003	0.487596018	1	3.26E-05	0.000182081	0.000867049
Robinsoniella	6.413800683	0.040481899	0.487596018	1	2.23E-06	1.75E-05	0.001900974
Lachnoclostridium	6.356719368	0.041653925	0.487596018	1	0.015750366	0.007724993	0.01261845
uncultured_Rhodospirillaceae_bacterium	6.319687334	0.042432374	0.487596018	1	3.43E-06	3.16E-05	3.77E-05
Prevotellaceae_UCG-001	6.296728714	0.042922275	0.487596018	1	0.000259011	0.000673569	0.001393448
Timonella	6.276858049	0.043350848	0.487596018	1	9.01E-06	0	0
Prevotella_1	6.229982363	0.044378898	0.487596018	1	1.24E-05	4.91E-05	0.000160842
Pajaroellobacter	6.201067616	0.045025161	0.487596018	1	0	7.68E-06	4.58E-05
Candidatus_Stoquefichus	6.173507463	0.045649906	0.487596018	1	0	0.000177249	3.95E-05
Lachnospiraceae_UCG-003	6.093319099	0.047517389	0.487596018	1	0.00064288	9.35E-06	6.67E-05
Desulfovibrio	6.092493404	0.047537011	0.487596018	1	6.41E-05	0.000870708	0.002135199
Acidipila	5.990411118	0.050026343	0.487596018	1	1.58E-05	1.33E-05	0
Devosia	5.871926746	0.053079559	0.487596018	1	1.47E-05	4.87E-05	6.05E-05
uncultured_Bacteroidetes_bacterium	5.854188679	0.053552417	0.487596018	1	1.27E-06	2.21E-06	5.29E-05
Providencia	5.797132075	0.055102178	0.487596018	1	2.17E-06	1.22E-06	2.51E-05
Actinocatenispora	5.753786545	0.056309429	0.487596018	1	1.10E-06	0	2.57E-05
uncultured_actinobacterium	5.731629254	0.05693673	0.487596018	1	1.31E-05	2.37E-05	5.88E-05
Singulisphaera	5.71151814	0.057512149	0.487596018	1	0	1.43E-06	4.43E-05
Alkaliphilus	5.71151814	0.057512149	0.487596018	1	0	6.90E-07	1.63E-05
Actinophytocola	5.678416252	0.05847195	0.487596018	1	1.85E-06	1.26E-05	4.44E-05
Gaiella	5.610621767	0.060487964	0.487596018	1	3.27E-05	0.000115257	0.000208703
Ferruginibacter	5.54048583	0.062646785	0.487596018	1	0	1.10E-05	5.86E-06
Staphylococcus	5.532147595	0.062908512	0.487596018	1	7.00E-05	0.000218999	0.000400665
Atopobium	5.521764706	0.063235947	0.487596018	1	2.14E-05	0.000103977	0.000113389
MND1	5.472816728	0.064802677	0.487596018	1	0.000171645	0.000452439	0.000529477
Ornithinimicrobium	5.42092286	0.066506112	0.487596018	1	0	6.49E-07	1.64E-05
Burkholderia-Caballeronia-Paraburkholderia	5.412445332	0.066788614	0.487596018	1	0.000405623	0.000248343	0.000499748
Faecalibacterium	5.375933246	0.068019107	0.487596018	1	0.103887428	0.045585436	0.082303634
Candidatus_Solibacter	5.335325752	0.069414266	0.487596018	1	0.000144396	0.000151212	0.00014798
uncultured_Ochrobactrum_sp.	5.266879104	0.07183097	0.487596018	1	3.59E-06	6.79E-07	1.43E-05
Campylobacter	5.246011766	0.072584355	0.487596018	1	3.12E-05	0.000261739	0.000545903
Pelomonas	5.232464956	0.073077667	0.487596018	1	8.15E-05	9.53E-05	9.40E-05
Butyricicoccus	5.230355731	0.073154776	0.487596018	1	0.002653522	0.001279582	0.002750732
Ellin6067	5.214127656	0.073750771	0.487596018	1	7.33E-05	0.000178577	0.000233614
Parasutterella	5.202094862	0.074195823	0.487596018	1	0.009310657	0.001015756	0.002310267
Adhaeribacter	5.162948718	0.075662368	0.487596018	1	7.88E-06	1.84E-05	2.42E-05
Tyzzerella_3	5.162210339	0.075690307	0.487596018	1	0.000461745	0.0002082	0.000154501
Ellin6055	5.012321998	0.081580828	0.487596018	1	4.17E-05	0.000117932	0.000156211
uncultured_gamma_proteobacterium	5.012255801	0.081583528	0.487596018	1	1.31E-05	2.97E-05	2.07E-05
Agathobacter	4.995221783	0.082281343	0.487596018	1	0.023405148	0.008160155	0.025553809
Prevotella_7	4.983225342	0.082776368	0.487596018	1	2.67E-05	5.56E-05	3.41E-05
Rothia	4.958125855	0.083821736	0.487596018	1	2.17E-05	6.54E-05	6.84E-05
Actinospica	4.936503145	0.084732879	0.487596018	1	9.82E-07	1.00E-05	2.83E-05
Coprococcus_1	4.913566434	0.085710219	0.487596018	1	0.000836727	0.000187945	9.90E-05
Nocardioides	4.853189587	0.088337127	0.487596018	1	2.76E-05	0.000161792	0.000221004
SWB02	4.773420111	0.091931637	0.487596018	1	3.71E-05	7.48E-05	0.000113751
Megasphaera	4.753113879	0.092869784	0.487596018	1	0	8.79E-06	4.09E-06
Eubacterium	4.747097844	0.093149558	0.487596018	1	8.74E-05	7.78E-05	0
Marvinbryantia	4.74532156	0.093232325	0.487596018	1	0.00034211	0.000185555	0.000166123
Howardella	4.699733096	0.09538189	0.487596018	1	0	2.24E-05	6.07E-05
Rhodomicrobium	4.688797477	0.095904849	0.487596018	1	2.53E-06	1.33E-05	9.81E-06
Lachnoanaerobaculum	4.650166255	0.097775316	0.487596018	1	7.28E-06	1.14E-05	5.97E-06
Azovibrio	4.625	0.099013408	0.487596018	1	0	0	3.19E-05
Magnetospira	4.625	0.099013408	0.487596018	1	0	0	2.93E-05
HSB_OF53-F07	4.625	0.099013408	0.487596018	1	0	0	2.51E-05
Ruminococcaceae_UCG-011	4.625	0.099013408	0.487596018	1	0	0	2.30E-05
Lachnospiraceae_UCG-007	4.625	0.099013408	0.487596018	1	0	0	2.30E-05
uncultured_microorganism	4.625	0.099013408	0.487596018	1	0	0	2.00E-05
Anaeromyxobacter	4.625	0.099013408	0.487596018	1	0	0	1.79E-05
Jeotgalicoccus	4.625	0.099013408	0.487596018	1	0	0	1.60E-05
Legionella	4.625	0.099013408	0.487596018	1	0	0	1.59E-05
Candidatus_Saccharimonas	4.625	0.099013408	0.487596018	1	0	0	1.59E-05
Parafrigoribacterium	4.625	0.099013408	0.487596018	1	0	0	1.46E-05
Cohnella	4.625	0.099013408	0.487596018	1	0	0	1.40E-05
Mizugakiibacter	4.625	0.099013408	0.487596018	1	0	0	1.39E-05
Cherax_quadricarinatus	4.625	0.099013408	0.487596018	1	0	0	1.39E-05
Aureibacillus	4.625	0.099013408	0.487596018	1	0	0	1.39E-05
Gillisia	4.625	0.099013408	0.487596018	1	0	0	1.26E-05
Flindersiella	4.625	0.099013408	0.487596018	1	0	0	1.26E-05
Uliginosibacterium	4.625	0.099013408	0.487596018	1	0	0	1.25E-05
Owenweeksia	4.625	0.099013408	0.487596018	1	0	0	1.19E-05
Angustibacter	4.625	0.099013408	0.487596018	1	0	0	1.19E-05
Clostridium_sensu_stricto_8	4.625	0.099013408	0.487596018	1	0	0	1.05E-05
Vulgatibacter	4.625	0.099013408	0.487596018	1	0	0	1.05E-05
uncultured_Thermoanaerobacterales_bacterium	4.625	0.099013408	0.487596018	1	0	0	1.05E-05
Lachnospiraceae_UCG-009	4.625	0.099013408	0.487596018	1	0	0	1.05E-05
Pelagibacterium	4.625	0.099013408	0.487596018	1	0	0	1.00E-05
[Anaerorhabdus]_furcosa_group	4.625	0.099013408	0.487596018	1	0	0	8.36E-06
XBB1006	4.625	0.099013408	0.487596018	1	0	0	8.36E-06
ZOR0006	4.625	0.099013408	0.487596018	1	0	0	7.97E-06
uncultured_Holophaga_sp.	4.625	0.099013408	0.487596018	1	0	0	6.27E-06
Ethanoligenens	4.625	0.099013408	0.487596018	1	0	0	6.27E-06
uncultured_prokaryote	4.625	0.099013408	0.487596018	1	0	0	6.27E-06
uncultured_Clostridia_bacterium	4.625	0.099013408	0.487596018	1	0	0	6.27E-06
Neochlamydia	4.625	0.099013408	0.487596018	1	0	0	6.27E-06
Jeotgalibacillus	4.625	0.099013408	0.487596018	1	0	0	6.01E-06
Candidatus_Udaeobacter	4.625	0.099013408	0.487596018	1	0	0	5.97E-06
Lachnospiraceae_NK4B4_group	4.625	0.099013408	0.487596018	1	0	0	4.18E-06
uncultured_Verrucomicrobiales_bacterium	4.625	0.099013408	0.487596018	1	0	0	4.18E-06
uncultured_Porphyromonadaceae_bacterium	4.625	0.099013408	0.487596018	1	0	0	4.18E-06
Mailhella	4.604163218	0.100050361	0.487596018	1	1.57E-05	5.07E-05	0.000148137
Plesiomonas	4.601757435	0.100170783	0.487596018	1	4.04E-05	1.08E-05	4.29E-05
Mogibacterium	4.540725806	0.103274695	0.497380805	1	4.73E-06	5.97E-05	5.70E-06
Altererythrobacter	4.51012717	0.104866876	0.497380805	1	2.82E-05	7.18E-05	0.000110985
Chryseobacterium	4.508291874	0.104963151	0.497380805	1	1.23E-05	2.67E-05	0
Bifidobacterium	4.498080808	0.105500414	0.497380805	1	0.003304857	0.008309914	0.004336915
Enterorhabdus	4.484837545	0.106201317	0.497380805	1	2.10E-05	9.03E-05	0.000212642
Merdibacter	4.475675676	0.106688934	0.497380805	1	0	1.26E-05	0
Prevotella_6	4.427199382	0.10930647	0.503513396	1	9.39E-07	6.22E-05	6.67E-05
uncultured_beta_proteobacterium	4.406666667	0.110434429	0.503513396	1	2.95E-05	2.03E-05	0.000132798
Fibrobacter	4.40631518	0.110453839	0.503513396	1	9.42E-07	2.64E-06	0.000388483
Phaselicystis	4.395607791	0.111046761	0.503513396	1	5.00E-06	1.32E-05	0
Tyzzerella_4	4.354312692	0.113363439	0.510521066	1	0.001998749	0.001629418	0.003193157
Clostridium_sensu_stricto_13	4.285135135	0.117353144	0.521485521	1	0	1.32E-06	0.000165433
Flavisolibacter	4.284786039	0.117373629	0.521485521	1	1.88E-05	6.16E-05	7.76E-05
Promicromonospora	4.218861224	0.121307018	0.528742767	1	5.58E-06	9.97E-06	5.93E-05
Pantoea	4.210804749	0.121796657	0.528742767	1	0.000109015	0.000149975	0.001503796
Mesorhizobium	4.208585132	0.121931903	0.528742767	1	5.40E-06	2.07E-05	7.39E-05
Oxalobacter	4.204161724	0.122201878	0.528742767	1	9.47E-07	1.45E-05	5.22E-05
Ilumatobacter	4.187277077	0.123237913	0.529762977	1	1.10E-06	1.66E-05	7.42E-06
Pedobacter	4.143651447	0.125955612	0.534680126	1	2.57E-06	7.00E-06	3.37E-05
Rikenellaceae_RC9_gut_group	4.141225296	0.126108498	0.534680126	1	0.000187519	0.000360433	0.001993587
Coprococcus_3	4.110253019	0.128076632	0.534680126	1	0.019386024	0.000702046	0.000775279
uncultured_Acidobacteriaceae_bacterium	4.100254318	0.128718535	0.534680126	1	2.63E-05	5.49E-05	0.000145304
Erysipelotrichaceae_UCG-003	4.093983311	0.129122766	0.534680126	1	0.004284344	0.002583761	0.005758062
Ruminiclostridium_6	4.092356695	0.129227825	0.534680126	1	0.001690552	8.70E-05	0.000254139
[Eubacterium]_eligens_group	4.069249012	0.130729561	0.537533973	1	0.033451782	0.005956012	0.003917786
Hypnocyclicus	4.037961783	0.132790724	0.539569478	1	6.72E-06	3.92E-05	0.000104312
[Ruminococcus]_gauvreauii_group	4.018799682	0.134069113	0.539569478	1	0.00037976	0.000144642	0.000180869
Labrys	4.017546764	0.134153128	0.539569478	1	0	1.20E-05	5.42E-06
bacterium_YC-LK-LKJ35	4.012607605	0.13448484	0.539569478	1	9.82E-07	1.35E-05	6.07E-06
Neisseria	3.97758192	0.136860796	0.545794257	1	8.75E-05	0.000117761	0.000161587
Muribaculum	3.931060606	0.140081581	0.552728911	1	6.76E-05	0.000175053	0.000212472
uncultured_bacterium_0319-6E22	3.928378378	0.140269573	0.552728911	1	0	1.52E-05	4.36E-05
Sulfuritalea	3.909615731	0.141591679	0.554637227	1	5.13E-05	2.89E-05	7.35E-05
Klebsiella	3.819288538	0.148133073	0.576748245	1	0.004424367	0.013757015	0.075571818
Noviherbaspirillum	3.799311828	0.149620093	0.576748245	1	4.73E-05	3.79E-05	4.15E-05
Hyphomicrobium	3.796241007	0.149849997	0.576748245	1	7.36E-06	2.39E-05	1.46E-05
Kibdelosporangium	3.769811321	0.151843384	0.580407242	1	0	1.66E-05	1.60E-05
Agromyces	3.744648649	0.153765844	0.580407242	1	5.20E-06	7.81E-07	0
Moryella	3.740004114	0.154123345	0.580407242	1	3.11E-05	9.22E-06	1.23E-05
uncultured_Rubrobacteria_bacterium	3.737613681	0.154307666	0.580407242	1	1.03E-06	5.73E-06	4.22E-05
Jatrophihabitans	3.721439607	0.155560617	0.581814285	1	1.21E-06	1.14E-05	2.22E-05
possible_genus_04	3.694638101	0.157659277	0.583126862	1	1.23E-05	3.25E-06	3.23E-05
Rhizocola	3.694460529	0.157673275	0.583126862	1	7.59E-06	7.23E-06	0
Hungatella	3.644864699	0.161632127	0.594018399	1	0.000363665	0.000469528	0.000395125
Azoarcus	3.623423552	0.163374237	0.594018399	1	4.63E-05	2.93E-05	5.44E-05
Ruminiclostridium_9	3.618831796	0.163749755	0.594018399	1	0.000506432	0.017740804	0.001116877
Lachnospiraceae_AC2044_group	3.595973342	0.165632024	0.594018399	1	7.89E-06	1.13E-05	0.00026646
Pseudomonas	3.593008344	0.165877756	0.594018399	1	0.003455597	0.01939071	0.017888698
Lawsonella	3.591509434	0.16600212	0.594018399	1	0	6.91E-05	3.91E-06
Lachnospiraceae_ND3007_group	3.569201371	0.167864078	0.597451719	1	0.002329488	0.002651703	0.000560788
Marmoricola	3.556855018	0.168903538	0.597936588	1	1.38E-05	5.44E-05	6.77E-05
Actinomyces	3.544778971	0.169926467	0.59835809	1	0.00020926	0.000396999	0.000268231
Pontibacter	3.530172539	0.171172019	0.599554902	1	3.47E-06	2.17E-05	3.69E-05
Anaerovorax	3.508702703	0.173019435	0.602836136	1	1.67E-06	1.83E-06	7.81E-05
uncultured_bacterium	3.483201581	0.175239654	0.607375136	1	0.006795249	0.022452387	0.018863562
Candidatus_Koribacter	3.465632918	0.176785798	0.6095427	1	4.63E-05	3.07E-05	1.63E-05
Intestinibacter	3.444350729	0.178677037	0.612275827	1	0.000327499	0.000791032	0.000560535
Lachnospiraceae_UCG-010	3.435959596	0.179428263	0.612275827	1	0.001208223	0.000692321	0.000959824
Clostridium_sensu_stricto_1	3.41735617	0.18110504	0.614091622	1	0.001378354	0.001113573	0.031729085
uncultured_rumen_bacterium	3.396574449	0.182996688	0.614091622	1	9.12E-06	2.23E-05	0.000108023
Reyranella	3.390536527	0.183549983	0.614091622	1	3.14E-05	3.11E-05	4.06E-05
Sphingobacterium	3.385013026	0.184057603	0.614091622	1	7.59E-06	2.47E-05	3.24E-05
Ileibacterium	3.360943061	0.186286116	0.614091622	1	2.05E-05	1.24E-05	6.36E-05
Acetanaerobacterium	3.325261261	0.189639452	0.614091622	1	1.21E-06	6.50E-07	7.17E-06
uncultured_compost_bacterium	3.325202781	0.189644997	0.614091622	1	4.60E-06	2.58E-05	5.86E-05
Prevotellaceae_UCG-003	3.304964029	0.191573829	0.614091622	1	1.12E-05	2.20E-05	0.000278479
Anaeroplasma	3.298195632	0.192223251	0.614091622	1	1.67E-05	5.73E-05	0.000181231
Sphingomonas	3.290294247	0.192984168	0.614091622	1	0.000500203	0.001100138	0.001537818
Methylocella	3.281084889	0.193874847	0.614091622	1	0	2.64E-05	0
Thermopolyspora	3.281084889	0.193874847	0.614091622	1	0	1.05E-05	0
uncultured_Pelobacter_sp.	3.281084889	0.193874847	0.614091622	1	0	9.07E-06	0
Sporichthya	3.281084889	0.193874847	0.614091622	1	0	5.19E-06	0
Candidatus_Actinomarina	3.281084889	0.193874847	0.614091622	1	0	5.13E-06	0
Sinomonas	3.248432432	0.197066072	0.618283126	1	6.96E-06	5.73E-06	0
Elev-16S-1166	3.248432432	0.197066072	0.618283126	1	3.12E-06	4.43E-06	0
Ideonella	3.216058579	0.200281923	0.620657871	1	1.88E-05	1.87E-05	3.91E-06
Terrimonas	3.214799024	0.200408096	0.620657871	1	3.97E-05	7.59E-05	0.000102185
[Ruminococcus]_torques_group	3.212529644	0.200635626	0.620657871	1	0.005205289	0.006451709	0.007076913
Nitrospira	3.167323276	0.205222271	0.631893691	1	6.34E-05	0.000176736	0.000203959
PAUC26f	3.152327935	0.206766743	0.633701776	1	4.44E-06	2.61E-06	5.90E-06
Prevotellaceae_NK3B31_group	3.138051891	0.208247928	0.635300132	1	0.000133232	0.00018351	0.000249061
Mucispirillum	3.111163607	0.211066548	0.639878889	1	3.98E-05	9.53E-05	0.000137413
Capnocytophaga	3.098010437	0.212459219	0.639878889	1	1.96E-05	3.52E-05	5.37E-05
uncultured_Gemmatimonadetes_bacterium	3.087775621	0.213549246	0.639878889	1	8.77E-06	4.04E-05	5.78E-05
Defluviitaleaceae_UCG-011	3.071751677	0.215267069	0.639878889	1	5.48E-06	0.00012566	4.66E-05
Caldicoprobacter	3.061135135	0.216412804	0.639878889	1	9.82E-07	5.46E-06	1.60E-05
Stenotrophomonas	3.057573457	0.216798543	0.639878889	1	0.000271501	0.001525103	0.001874671
Tetragenococcus	3.051283019	0.217481496	0.639878889	1	4.14E-06	3.12E-06	2.46E-05
Lysinibacillus	3.051283019	0.217481496	0.639878889	1	2.81E-06	6.63E-07	2.53E-05
Carboxylicivirga	3.012953466	0.221689675	0.643737643	1	2.15E-05	8.77E-05	0.000211817
CHKCI002	3.001978396	0.222909549	0.643737643	1	1.97E-06	0	1.46E-05
Eisenbergiella	2.992679904	0.223948324	0.643737643	1	5.52E-05	0.000279181	8.39E-05
Erysipelatoclostridium	2.979463854	0.22543308	0.643737643	1	0.000483841	0.004187532	0.000694684
Mitsuokella	2.977599558	0.225643315	0.643737643	1	0	0.000125862	1.82E-06
Woeseia	2.977599558	0.225643315	0.643737643	1	0	3.01E-05	1.82E-06
Pseudoxanthomonas	2.973823646	0.226069722	0.643737643	1	5.27E-06	2.27E-05	2.18E-05
Lachnospiraceae_UCG-001	2.957105841	0.227967337	0.643737643	1	0.003258674	0.001730694	0.000954804
Dorea	2.954049188	0.228316012	0.643737643	1	0.003446824	0.003324602	0.002386994
Massilia	2.952288128	0.228517139	0.643737643	1	2.06E-05	5.08E-05	5.98E-05
bacterium_Ellin6527	2.928678185	0.231230763	0.644683685	1	2.11E-05	2.52E-05	0.000115364
DTU089	2.924502212	0.231714074	0.644683685	1	0	2.51E-05	2.09E-06
Treponema_2	2.920078201	0.232227194	0.644683685	1	2.79E-05	6.83E-05	0.000364077
Coprobacillus	2.915594995	0.232748339	0.644683685	1	5.83E-05	0.000315652	5.10E-05
Flavonifractor	2.904049188	0.234095859	0.645714411	1	0.001507058	0.000880623	0.000307247
BIyi10	2.838835387	0.24185481	0.660042144	1	3.44E-06	1.83E-05	5.58E-06
Subgroup_10	2.835101692	0.242306737	0.660042144	1	4.48E-05	0.000105056	0.000107244
Haliangium	2.829607631	0.242973276	0.660042144	1	5.99E-05	0.000160144	0.00031362
Anaerosporobacter	2.827097844	0.243278373	0.660042144	1	2.57E-06	3.85E-06	6.95E-05
Bartonella	2.81260274	0.245047951	0.662129565	1	0.001218703	8.45E-06	1.01E-05
Blautia	2.772560386	0.250003542	0.672773759	1	0.027258824	0.022004976	0.017487809
Candidatus_Soleaferrea	2.74754272	0.253150436	0.677029301	1	3.36E-05	0.000151616	0.0002246
Ochrobactrum	2.737186235	0.25446471	0.677029301	1	2.69E-05	3.48E-06	4.90E-05
Corynebacterium_1	2.735706772	0.254653015	0.677029301	1	0.000101069	0.000144771	0.000370861
Lautropia	2.697939195	0.25950752	0.681642923	1	1.41E-05	1.20E-05	2.11E-05
Bilophila	2.69702679	0.259625935	0.681642923	1	0.002646471	0.000763023	0.000929055
Mycobacterium	2.693191974	0.260124221	0.681642923	1	2.58E-05	4.76E-05	8.62E-05
uncultured_forest_soil_bacterium	2.690250798	0.260507038	0.681642923	1	0.000111477	9.90E-05	0.000248586
Rikenella	2.678291034	0.262069507	0.683031549	1	9.67E-05	0.000245553	0.000504944
Coriobacteriaceae_UCG-002	2.63641768	0.267614213	0.694747486	1	3.15E-05	3.58E-05	0.000241285
Azohydromonas	2.625089079	0.269134361	0.695964637	1	3.20E-05	6.26E-06	1.78E-05
[Eubacterium]_hallii_group	2.591269214	0.273724102	0.705079204	1	0.004525475	0.005480146	0.007559893
Vibrio	2.579398972	0.275353518	0.706527245	1	6.81E-06	1.70E-05	3.57E-05
Paraeggerthella	2.560058997	0.278029099	0.710638083	1	9.39E-07	8.69E-05	0
Dongia	2.526644693	0.282713193	0.711827265	1	0.000140667	0.0001788	0.000229661
Sediminispirochaeta	2.496412295	0.287019206	0.711827265	1	1.55E-05	8.17E-05	8.53E-05
uncultured_Verrucomicrobia_bacterium	2.494646018	0.287272795	0.711827265	1	3.63E-06	6.24E-06	2.26E-05
Aquicella	2.492317891	0.287607394	0.711827265	1	5.55E-06	2.55E-05	3.23E-05
Citrobacter	2.46393061	0.291718698	0.711827265	1	0.000738252	0.018356628	0.002926352
Paraprevotella	2.44383688	0.294664329	0.711827265	1	0.004164415	0.004743435	0.000241888
Streptococcus	2.437119016	0.29565575	0.711827265	1	0.002336975	0.002217869	0.002082679
OLB12	2.426893939	0.297171172	0.711827265	1	1.10E-06	0	1.44E-05
Vulcaniibacterium	2.426893939	0.297171172	0.711827265	1	3.33E-06	0	9.96E-06
Rhodopseudomonas	2.426893939	0.297171172	0.711827265	1	3.33E-06	0	9.96E-06
Glycomyces	2.426893939	0.297171172	0.711827265	1	1.67E-06	0	1.08E-05
Planifilum	2.426893939	0.297171172	0.711827265	1	1.03E-06	0	2.09E-06
Lachnospiraceae_UCG-008	2.414237148	0.299057752	0.711827265	1	4.58E-05	7.83E-06	9.30E-06
Coprococcus_2	2.396559795	0.301712743	0.711827265	1	0.004027618	0.00045022	7.26E-05
Brevibacillus	2.349557522	0.30888731	0.711827265	1	5.00E-06	3.80E-06	4.92E-05
[Eubacterium]_coprostanoligenes_group	2.331018885	0.311763796	0.711827265	1	0.002141038	0.011363833	0.004382346
Enorma	2.327846608	0.312258689	0.711827265	1	0.000126106	1.27E-06	0
Edaphobacter	2.325731866	0.312589037	0.711827265	1	9.75E-06	1.86E-05	1.81E-06
Acetitomaculum	2.325445344	0.312633822	0.711827265	1	2.09E-06	0.000180736	2.54E-05
Helicobacter	2.311622103	0.314802113	0.711827265	1	0.000133086	0.000325855	0.00077302
Faecalibaculum	2.300354718	0.316580616	0.711827265	1	5.76E-05	0.000266731	0.000422048
Phascolarctobacterium	2.300327211	0.31658497	0.711827265	1	0.000113214	6.81E-05	4.19E-05
Slackia	2.283101584	0.319323433	0.711827265	1	2.90E-05	4.34E-05	3.61E-06
Ruminococcaceae_UCG-004	2.27509176	0.32060486	0.711827265	1	9.83E-05	0.00021924	0.000120293
uncultured_organism	2.242008364	0.325952315	0.711827265	1	9.41E-05	0.000338299	0.000299066
Ambiguous_taxa	2.237646025	0.326664048	0.711827265	1	0.001786446	0.003284799	0.004861194
Acidothermus	2.236783154	0.326805013	0.711827265	1	5.61E-05	5.09E-05	0.000100872
Stomatobaculum	2.230088496	0.32790077	0.711827265	1	3.82E-06	1.53E-06	0
Catenibacterium	2.221487603	0.329313926	0.711827265	1	5.91E-06	0.000176841	1.75E-05
GCA-900066225	2.219925808	0.329571187	0.711827265	1	4.24E-05	0.000213066	5.91E-05
Lachnospiraceae_FCS020_group	2.211484289	0.330965167	0.711827265	1	0.000248614	0.000183989	0.000285658
Azospirillum_sp._47_25	2.207512851	0.331623024	0.711827265	1	3.19E-06	2.50E-05	0
Lachnoclostridium_5	2.176996837	0.336721729	0.711827265	1	9.42E-07	1.03E-05	0.000570234
Anaerofustis	2.163817602	0.338947924	0.711827265	1	5.82E-06	1.63E-05	2.87E-05
Shuttleworthia	2.156756757	0.340146668	0.711827265	1	0	2.80E-05	6.01E-06
Rodentibacter	2.156756757	0.340146668	0.711827265	1	0	2.34E-05	5.97E-06
Ureaplasma	2.156756757	0.340146668	0.711827265	1	0	2.60E-06	1.77E-06
Senegalimassilia	2.154038143	0.340609346	0.711827265	1	3.08E-06	0.000148435	3.98E-05
Geobacter	2.152570481	0.340859387	0.711827265	1	1.31E-05	3.74E-06	3.90E-06
Sulfurifustis	2.150806794	0.341160105	0.711827265	1	2.48E-06	7.88E-06	2.58E-05
Dyella	2.150084801	0.341283284	0.711827265	1	3.59E-05	0.000177355	0.000124767
Mobiluncus	2.144594595	0.342221429	0.711827265	1	0	1.34E-05	7.09E-06
Paenibacillus	2.140540541	0.342915825	0.711827265	1	0	1.76E-05	3.39E-05
Sphaerisporangium	2.138429752	0.343277927	0.711827265	1	0	1.71E-05	0
Sva0996_marine_group	2.138429752	0.343277927	0.711827265	1	0	1.48E-05	0
Taibaiella	2.138429752	0.343277927	0.711827265	1	0	1.42E-05	0
Marinobacter	2.138429752	0.343277927	0.711827265	1	0	1.34E-05	0
Georgenia	2.138429752	0.343277927	0.711827265	1	0	5.33E-06	0
Persicitalea	2.138429752	0.343277927	0.711827265	1	0	4.47E-06	0
Bauldia	2.138429752	0.343277927	0.711827265	1	0	4.27E-06	0
Longimicrobium	2.138429752	0.343277927	0.711827265	1	0	3.83E-06	0
Haloplasma	2.138429752	0.343277927	0.711827265	1	0	3.79E-06	0
Parviterribacter	2.138429752	0.343277927	0.711827265	1	0	3.19E-06	0
Thermobacillus	2.138429752	0.343277927	0.711827265	1	0	2.23E-06	0
JTB255_marine_benthic_group	2.138429752	0.343277927	0.711827265	1	0	1.88E-06	0
Ruminococcus_1	2.131422925	0.344482681	0.711827265	1	0.002609799	0.003206792	0.003732018
Akkermansia	2.114690376	0.347376807	0.711827265	1	2.64E-05	7.28E-05	4.42E-05
uncultured_Acidimicrobiales_bacterium	2.109422176	0.348293039	0.711827265	1	5.72E-06	2.73E-05	3.01E-05
Pseudoalteromonas	2.091917404	0.351354813	0.711827265	1	1.21E-06	8.93E-05	0.000293645
Fusobacterium	2.06277119	0.356512636	0.711827265	1	0.004584271	0.02612993	0.011085834
Ralstonia	2.059189369	0.35715169	0.711827265	1	0.000122924	9.53E-05	7.41E-05
Leptotrichia	2.05593638	0.357733068	0.711827265	1	1.02E-05	0.000106366	1.70E-05
Aeromonas	2.05078877	0.358654989	0.711827265	1	0.000112765	0.000722777	0.000190486
Iamia	2.049310345	0.35892021	0.711827265	1	2.51E-05	3.66E-05	5.04E-05
Oscillibacter	2.029675011	0.362461323	0.711827265	1	0.00058166	0.000792373	0.000497931
Granulicella	2.028817016	0.362616851	0.711827265	1	1.29E-05	1.13E-05	2.43E-05
Aeromicrobium	2.01621787	0.364908393	0.711827265	1	8.21E-06	2.37E-05	8.33E-05
bacterium_enrichment_culture_clone_Anammox_55	2	0.367879441	0.711827265	1	6.66E-06	0	0
Phreatobacter	2	0.367879441	0.711827265	1	5.00E-06	0	0
Pseudactinotalea	2	0.367879441	0.711827265	1	5.00E-06	0	0
Asteroleplasma	2	0.367879441	0.711827265	1	3.63E-06	0	0
Confluentibacter	2	0.367879441	0.711827265	1	2.71E-06	0	0
Segetibacter	2	0.367879441	0.711827265	1	1.81E-06	0	0
Methylotenera	1.991980089	0.369357583	0.711827265	1	3.51E-06	7.59E-06	1.81E-06
Bdellovibrio	1.988993711	0.369909516	0.711827265	1	9.82E-07	1.00E-05	3.27E-05
Butyricimonas	1.988566403	0.369988557	0.711827265	1	0.000760726	0.000816342	0.000297982
Ruminococcaceae_UCG-005	1.962481335	0.374845751	0.711827265	1	0.000428552	0.001276989	0.002601254
Lachnospiraceae_NC2004_group	1.960227273	0.375268452	0.711827265	1	0	1.56E-05	5.86E-05
uncultured_Paludibacter_sp.	1.960227273	0.375268452	0.711827265	1	0	4.68E-06	1.46E-05
Candidatus_Paracaedibacter	1.960227273	0.375268452	0.711827265	1	0	1.56E-06	2.19E-05
uncultured_Alcaligenaceae_bacterium	1.960227273	0.375268452	0.711827265	1	0	3.12E-06	1.59E-05
uncultured_marine_bacterium	1.960227273	0.375268452	0.711827265	1	0	6.79E-07	1.99E-05
[Aquaspirillum]_arcticum_group	1.960227273	0.375268452	0.711827265	1	0	6.15E-07	1.99E-05
Paucisalibacillus	1.960227273	0.375268452	0.711827265	1	0	6.64E-07	1.63E-05
groundwater_metagenome	1.960227273	0.375268452	0.711827265	1	0	6.63E-07	1.59E-05
bacterium_enrichment_culture_clone_Anammox_49	1.960227273	0.375268452	0.711827265	1	0	6.68E-07	1.44E-05
Candidatus_Berkiella	1.960227273	0.375268452	0.711827265	1	0	6.33E-07	1.40E-05
Candidatus_Ovatusbacter	1.960227273	0.375268452	0.711827265	1	0	1.56E-06	5.42E-06
Myxococcus	1.960227273	0.375268452	0.711827265	1	0	6.50E-07	4.18E-06
Sporobacter	1.960227273	0.375268452	0.711827265	1	0	6.15E-07	4.18E-06
Kribbella	1.933939987	0.380233404	0.719184324	1	3.48E-06	1.88E-05	3.26E-05
CAG-352	1.885476107	0.389559738	0.728097614	1	0.000464109	6.50E-07	0
CL500-29_marine_group	1.856557965	0.395233329	0.728097614	1	3.52E-06	1.28E-06	2.05E-05
Hydrogenophaga	1.847898178	0.396948357	0.728097614	1	1.82E-05	1.90E-05	9.06E-06
Bradyrhizobium	1.845720842	0.397380738	0.728097614	1	6.51E-05	8.71E-05	0.000104175
Veillonella	1.827839651	0.400949488	0.728097614	1	8.74E-06	3.09E-05	0.000109971
Oleibacter	1.820235988	0.402476731	0.728097614	1	1.03E-06	3.62E-05	4.45E-05
Amycolatopsis	1.820235988	0.402476731	0.728097614	1	1.21E-06	1.32E-05	1.36E-05
Butyrivibrio	1.79771561	0.407034307	0.728097614	1	5.00E-06	7.42E-06	4.45E-05
marine_metagenome	1.797520661	0.407073984	0.728097614	1	0	2.00E-05	3.98E-06
Candidatus_Profftella	1.797520661	0.407073984	0.728097614	1	0	2.00E-05	1.99E-06
Blvii28_wastewater-sludge_group	1.797520661	0.407073984	0.728097614	1	0	1.00E-05	3.54E-06
Ignavibacterium	1.797520661	0.407073984	0.728097614	1	0	9.30E-06	4.18E-06
Fermentimonas	1.797520661	0.407073984	0.728097614	1	0	9.30E-06	2.09E-06
Sulfitobacter	1.797520661	0.407073984	0.728097614	1	0	5.46E-06	3.98E-06
Tagaea	1.797520661	0.407073984	0.728097614	1	0	6.24E-06	1.81E-06
Proteocatella	1.797520661	0.407073984	0.728097614	1	0	6.24E-06	1.81E-06
Treponema	1.797520661	0.407073984	0.728097614	1	0	3.12E-06	7.97E-06
Erysipelothrix	1.797520661	0.407073984	0.728097614	1	0	3.12E-06	1.99E-06
Pseudoramibacter	1.797520661	0.407073984	0.728097614	1	0	2.00E-06	1.77E-06
Dactylosporangium	1.792808467	0.408034221	0.728097614	1	1.11E-05	1.79E-05	7.83E-06
Chitinophaga	1.792767296	0.408042621	0.728097614	1	9.04E-07	5.17E-06	3.91E-06
uncultured_Nitrosomonadales_bacterium	1.759422332	0.414902732	0.736368925	1	3.87E-06	1.56E-06	0
Epulopiscium	1.759422332	0.414902732	0.736368925	1	2.78E-06	6.63E-07	0
GCA-900066755	1.745273961	0.417848237	0.737750492	1	4.17E-06	1.61E-05	0
Odoribacter	1.743083004	0.418306232	0.737750492	1	0.000641632	0.001439022	0.00232364
Nocardia	1.729041916	0.421253302	0.737750492	1	0	1.97E-06	2.71E-05
Millionella	1.729041916	0.421253302	0.737750492	1	0	2.94E-06	1.39E-05
Pygmaiobacter	1.729041916	0.421253302	0.737750492	1	0	1.90E-06	6.27E-06
Parabacteroides	1.696126482	0.428243534	0.747008052	1	0.007492979	0.014361369	0.013617999
IS-44	1.693547237	0.428796163	0.747008052	1	3.71E-05	5.30E-05	4.38E-05
uncultured_delta_proteobacterium	1.676206411	0.432530167	0.747243788	1	0	1.23E-05	6.27E-06
Modestobacter	1.676206411	0.432530167	0.747243788	1	0	7.22E-06	8.36E-06
Cupriavidus	1.676206411	0.432530167	0.747243788	1	0	6.34E-06	4.18E-06
[Eubacterium]_nodatum_group	1.671973589	0.433446548	0.747243788	1	1.70E-05	0.000209008	9.49E-05
Crossiella	1.656458644	0.436822073	0.749782085	1	2.81E-06	1.32E-06	1.82E-05
Flavobacterium	1.65480171	0.437184116	0.749782085	1	4.97E-05	4.27E-05	7.55E-05
[Eubacterium]_brachy_group	1.644382125	0.439467698	0.749873925	1	1.93E-05	9.85E-05	2.04E-05
Chelativorans	1.640319361	0.440361332	0.749873925	1	4.28E-06	2.26E-05	0
Rhodococcus	1.633938006	0.441768627	0.749873925	1	0	1.93E-05	1.25E-05
Micropepsis	1.633938006	0.441768627	0.749873925	1	0	2.92E-06	1.81E-06
Solobacterium	1.624638101	0.443827613	0.751442148	1	7.35E-06	1.68E-05	1.75E-05
Ferrovibrio	1.589284335	0.451742854	0.762892269	1	1.67E-06	2.52E-05	2.37E-05
Acetatifactor	1.570721326	0.455955226	0.766274511	1	1.27E-05	4.82E-05	7.08E-05
Fastidiosipila	1.565189189	0.457218175	0.766274511	1	9.39E-07	9.65E-06	0
bacterium_YC-LK-LKJ4	1.565189189	0.457218175	0.766274511	1	9.47E-07	4.39E-06	0
Aggregatibacter	1.556923077	0.459111794	0.76750507	1	3.43E-05	9.79E-05	0.000254275
Eggerthella	1.540546149	0.462886648	0.771866401	1	0.000912649	0.001085331	0.000278125
Asanoa	1.497169811	0.473035469	0.785585089	1	2.15E-06	1.28E-06	1.85E-05
Sphaerotilus	1.485261261	0.475860454	0.785585089	1	1.27E-06	1.24E-05	0
Eikenella	1.485261261	0.475860454	0.785585089	1	1.27E-06	9.94E-06	0
Bordetella	1.485261261	0.475860454	0.785585089	1	9.62E-07	6.14E-06	0
Rhizobacter	1.474269848	0.478482843	0.787949359	1	3.04E-06	7.51E-06	5.42E-06
Granulicatella	1.467976468	0.479990852	0.788153987	1	9.63E-05	5.59E-05	7.20E-05
Dialister	1.459604743	0.482004238	0.788153987	1	0.000739978	0.001058995	0.000220082
Clade_Ia	1.451772208	0.483895597	0.788153987	1	0.0001208	0.000337796	0.000424898
Paracoccus	1.443772242	0.485835048	0.788153987	1	6.62E-06	1.91E-05	1.81E-06
[Eubacterium]_xylanophilum_group	1.438995783	0.48699672	0.788153987	1	0.001448473	0.001368524	0.000556501
Variovorax	1.42886646	0.48946945	0.788153987	1	1.96E-05	1.32E-05	8.08E-06
Pseudarthrobacter	1.420862976	0.491432105	0.788153987	1	1.76E-05	7.66E-06	1.57E-05
Brachybacterium	1.410666667	0.493943899	0.788153987	1	1.67E-06	6.99E-06	0
Pseudoflavitalea	1.410666667	0.493943899	0.788153987	1	1.27E-06	4.04E-06	0
metagenome	1.402094862	0.496065437	0.788153987	1	0.001105343	0.003095361	0.006575012
Phycicoccus	1.392308153	0.49849881	0.788153987	1	9.74E-06	4.45E-05	7.20E-05
Cellulosimicrobium	1.38808805	0.499551779	0.788153987	1	1.85E-06	2.67E-06	1.02E-05
Actinobacillus	1.356973557	0.507384196	0.788153987	1	3.36E-06	7.17E-06	6.00E-06
uncultured_Candidatus_Saccharibacteria_bacterium	1.347564177	0.509776906	0.788153987	1	6.02E-06	1.02E-05	5.72E-06
uncultured_Bacteroidales_bacterium	1.344053601	0.510672497	0.788153987	1	0.000625173	0.000927282	0.001769104
Acidibacter	1.340858373	0.511489007	0.788153987	1	0.000112966	0.000149613	0.000129351
Streptomyces	1.340053476	0.511694896	0.788153987	1	4.52E-05	8.14E-05	0.000238258
Lentimicrobium	1.337207547	0.512423538	0.788153987	1	9.94E-07	2.98E-05	8.10E-06
Barnesiella	1.321525215	0.51645733	0.788153987	1	0.000606355	0.002642365	0.000111918
Porphyromonas	1.304845005	0.52078265	0.788153987	1	3.08E-05	8.54E-05	6.81E-05
Occallatibacter	1.301300959	0.521706307	0.788153987	1	1.40E-05	2.16E-05	3.95E-05
Lentibacter	1.294631132	0.523449057	0.788153987	1	4.04E-06	1.53E-06	3.83E-06
Gemmatimonas	1.263832319	0.531572247	0.788153987	1	5.15E-05	0.000188823	0.00022363
Prevotellaceae_Ga6A1_group	1.230441637	0.540521525	0.788153987	1	0.000424852	8.52E-05	0.000120114
Ruminococcaceae_UCG-014	1.229920949	0.540662265	0.788153987	1	0.002897253	0.001015877	0.001657289
Enterococcus	1.223546786	0.542388148	0.788153987	1	0.000149935	0.000590845	0.001058403
Cardiobacterium	1.219491194	0.543489117	0.788153987	1	1.08E-05	1.65E-05	2.31E-05
Ruminococcaceae_NK4A214_group	1.218471443	0.543766299	0.788153987	1	0.000309911	0.001424219	0.000970057
Blastococcus	1.200628357	0.548639238	0.788153987	1	2.05E-05	1.46E-05	3.79E-05
Rubrobacter	1.192087454	0.550987185	0.788153987	1	1.57E-05	3.89E-05	8.02E-05
Ruminococcus_2	1.191150637	0.551245333	0.788153987	1	0.003758916	0.005526394	0.009795922
Alistipes	1.18972332	0.551638874	0.788153987	1	0.007177334	0.014007176	0.013972481
Papillibacter	1.189572271	0.551680538	0.788153987	1	4.20E-06	1.56E-05	0
[Eubacterium]_fissicatena_group	1.171453527	0.556701125	0.788153987	1	0.000392049	0.000114156	7.91E-05
Dielma	1.168955975	0.557396754	0.788153987	1	5.00E-06	5.61E-05	1.81E-06
A2	1.153944282	0.561596229	0.788153987	1	4.53E-05	6.67E-05	0.00016296
Anaerococcus	1.118918919	0.571517909	0.788153987	1	1.88E-06	7.77E-06	0
Weissella	1.112766218	0.573278806	0.788153987	1	3.66E-05	4.85E-05	9.87E-06
GOUTA6	1.108714534	0.574441355	0.788153987	1	7.03E-06	1.04E-05	4.01E-06
Scardovia	1.100037736	0.576938925	0.788153987	1	1.21E-06	3.19E-06	3.59E-06
uncultured_alpha_proteobacterium	1.085881196	0.581037141	0.788153987	1	1.32E-05	1.85E-05	1.61E-05
Angelakisella	1.07618018	0.583862313	0.788153987	1	4.29E-06	1.36E-05	0
Anaerofilum	1.07618018	0.583862313	0.788153987	1	2.80E-06	2.99E-06	0
Steroidobacter	1.07474802	0.584280554	0.788153987	1	3.47E-05	9.77E-05	6.68E-05
Conexibacter	1.061707989	0.588102519	0.788153987	1	8.42E-06	1.65E-05	6.80E-05
Caulobacter	1.060294331	0.588518354	0.788153987	1	5.51E-06	1.11E-05	1.59E-05
Coprobacter	1.055928693	0.589804386	0.788153987	1	0.00081826	0.000174627	6.39E-05
Harryflintia	1.048834489	0.591900197	0.788153987	1	2.16E-05	2.71E-05	5.75E-05
Maritimimonas	1.045454545	0.592901337	0.788153987	1	0	2.58E-05	0
uncultured_Parvibaculum_sp.	1.045454545	0.592901337	0.788153987	1	0	1.29E-05	0
Sporocytophaga	1.045454545	0.592901337	0.788153987	1	0	1.15E-05	0
SUP05_cluster	1.045454545	0.592901337	0.788153987	1	0	1.07E-05	0
Verruc-01	1.045454545	0.592901337	0.788153987	1	0	9.37E-06	0
21-Mar	1.045454545	0.592901337	0.788153987	1	0	8.59E-06	0
Fonticella	1.045454545	0.592901337	0.788153987	1	0	8.59E-06	0
Candidatus_Adlerbacteria_bacterium_GW2011_GWC1_50_9	1.045454545	0.592901337	0.788153987	1	0	8.59E-06	0
Craurococcus	1.045454545	0.592901337	0.788153987	1	0	8.59E-06	0
uncultured_Gaiella_sp.	1.045454545	0.592901337	0.788153987	1	0	8.59E-06	0
Inhella	1.045454545	0.592901337	0.788153987	1	0	7.02E-06	0
RB41	1.045454545	0.592901337	0.788153987	1	0	7.02E-06	0
Anthococcus	1.045454545	0.592901337	0.788153987	1	0	6.70E-06	0
Erysipelotrichaceae_UCG-004	1.045454545	0.592901337	0.788153987	1	0	6.09E-06	0
Tepidimicrobium	1.045454545	0.592901337	0.788153987	1	0	5.73E-06	0
Kurthia	1.045454545	0.592901337	0.788153987	1	0	5.46E-06	0
Geothrix	1.045454545	0.592901337	0.788153987	1	0	5.01E-06	0
Peredibacter	1.045454545	0.592901337	0.788153987	1	0	4.92E-06	0
Fontimonas	1.045454545	0.592901337	0.788153987	1	0	4.68E-06	0
wb1-P19	1.045454545	0.592901337	0.788153987	1	0	4.43E-06	0
Anaerosalibacter	1.045454545	0.592901337	0.788153987	1	0	4.29E-06	0
uncultured_Acetobacteraceae_bacterium	1.045454545	0.592901337	0.788153987	1	0	4.29E-06	0
Clostridium_sensu_stricto_3	1.045454545	0.592901337	0.788153987	1	0	4.29E-06	0
uncultured_Bradyrhizobiaceae_bacterium	1.045454545	0.592901337	0.788153987	1	0	4.29E-06	0
NS5_marine_group	1.045454545	0.592901337	0.788153987	1	0	4.29E-06	0
Oxobacter	1.045454545	0.592901337	0.788153987	1	0	3.90E-06	0
ASF356	1.045454545	0.592901337	0.788153987	1	0	3.90E-06	0
Vogesella	1.045454545	0.592901337	0.788153987	1	0	3.90E-06	0
Acidaminococcus	1.045454545	0.592901337	0.788153987	1	0	3.90E-06	0
uncultured_bacterium_413004-H17	1.045454545	0.592901337	0.788153987	1	0	3.58E-06	0
Sanguibacteroides	1.045454545	0.592901337	0.788153987	1	0	3.32E-06	0
Silanimonas	1.045454545	0.592901337	0.788153987	1	0	3.32E-06	0
Polyangium	1.045454545	0.592901337	0.788153987	1	0	3.16E-06	0
Leucobacter	1.045454545	0.592901337	0.788153987	1	0	3.16E-06	0
Rhodocytophaga	1.045454545	0.592901337	0.788153987	1	0	3.12E-06	0
Tahibacter	1.045454545	0.592901337	0.788153987	1	0	3.12E-06	0
Negativicoccus	1.045454545	0.592901337	0.788153987	1	0	2.86E-06	0
Stella	1.045454545	0.592901337	0.788153987	1	0	2.44E-06	0
Thiobacillus	1.045454545	0.592901337	0.788153987	1	0	2.44E-06	0
C39	1.045454545	0.592901337	0.788153987	1	0	2.34E-06	0
Limnobacter	1.045454545	0.592901337	0.788153987	1	0	2.15E-06	0
Sphingomicrobium	1.045454545	0.592901337	0.788153987	1	0	1.99E-06	0
Anaeromyxobacter_dehalogenans	1.045454545	0.592901337	0.788153987	1	0	1.83E-06	0
Rubrivirga	1.045454545	0.592901337	0.788153987	1	0	1.56E-06	0
uncultured_Pseudoxanthomonas_sp.	1.045454545	0.592901337	0.788153987	1	0	1.56E-06	0
Draconibacterium	1.045454545	0.592901337	0.788153987	1	0	1.33E-06	0
Candidatus_Entotheonella	1.045454545	0.592901337	0.788153987	1	0	1.28E-06	0
Buchnera	1.045454545	0.592901337	0.788153987	1	0	1.26E-06	0
Sandaracinus	1.03890566	0.594845941	0.788846509	1	1.27E-06	1.02E-05	1.39E-05
Lechevalieria	1.035681947	0.59580552	0.788846509	1	4.01E-05	4.44E-05	4.32E-05
Dubosiella	0.997384633	0.607324329	0.801796446	1	3.40E-05	8.41E-05	0.000103737
Ezakiella	0.995131894	0.608008786	0.801796446	1	7.19E-06	0.000264592	7.14E-05
[Eubacterium]_ventriosum_group	0.98362758	0.611516226	0.804818571	1	0.004961056	0.001428057	0.002576325
unidentified	0.971786164	0.615147574	0.807215935	1	2.93E-06	1.63E-05	3.76E-06
Microbispora	0.963948201	0.617563056	0.807215935	1	4.47E-06	1.33E-05	1.81E-06
Subdoligranulum	0.960988142	0.618477744	0.807215935	1	0.005238565	0.00585622	0.005149347
Prevotella_9	0.960004392	0.618782033	0.807215935	1	0.123923082	0.076470304	0.021179664
Lachnospiraceae_NK4A136_group	0.957896355	0.619434585	0.807215935	1	0.009539277	0.005767674	0.020239761
Hirschia	0.942921781	0.624089875	0.81168467	1	1.33E-05	4.17E-05	1.51E-05
Romboutsia	0.933034695	0.627182729	0.814107777	1	0.002557098	0.002068404	0.00163422
Sneathia	0.928558719	0.628587928	0.814335046	1	1.97E-06	0.000608209	2.66E-05
Intestinimonas	0.910454204	0.6343039	0.82013512	1	0.0001224	0.000277556	0.000274583
Hydrogenoanaerobacterium	0.901031447	0.637299397	0.822147282	1	5.00E-06	3.90E-05	5.86E-05
Ruminococcaceae_UCG-008	0.89775603	0.638343962	0.822147282	1	2.50E-05	7.49E-06	5.10E-05
Ramlibacter	0.886304328	0.642009509	0.825262708	1	6.45E-05	9.72E-05	5.97E-05
uncultured_Aciditerrimonas_sp.	0.876364746	0.645208103	0.826183613	1	3.93E-05	9.26E-05	8.29E-05
Corynebacterium	0.876321839	0.645221946	0.826183613	1	5.93E-05	9.82E-05	0.000141738
Serratia	0.864260931	0.649124683	0.829576332	1	8.09E-05	8.00E-05	6.70E-05
Ruminiclostridium_1	0.847620333	0.654548125	0.834895682	1	2.93E-06	1.69E-05	0.000167388
Bosea	0.825704004	0.661760215	0.842448604	1	2.15E-06	9.67E-06	1.41E-05
Holdemania	0.820929001	0.663342056	0.842448604	1	3.33E-05	6.38E-05	2.36E-05
Ruminococcaceae_UCG-010	0.818081181	0.664287268	0.842448604	1	0.000168525	0.000429597	0.003233783
Bacillus	0.81	0.666976811	0.844242158	1	2.67E-05	5.26E-05	0.000196865
Microvirga	0.805661882	0.668425093	0.844427531	1	2.19E-05	1.05E-05	3.83E-06
Collinsella	0.800425999	0.670177283	0.844427531	1	0.001561417	0.010535059	0.002215352
Ensifer	0.798121404	0.670949972	0.844427531	1	9.39E-07	2.85E-06	0
Solirubrobacter	0.790184081	0.673618036	0.846176736	1	1.81E-05	1.25E-05	2.75E-05
Peptoniphilus	0.782024291	0.676371941	0.848026941	1	4.29E-06	6.24E-05	1.09E-05
Faecalitalea	0.776071353	0.67838814	0.848946973	1	0.000387531	0.000230889	5.73E-05
Parvibaculum	0.760831279	0.683577229	0.85330287	1	1.03E-06	9.25E-06	0
Oscillospira	0.75828853	0.684446864	0.85330287	1	3.57E-05	5.49E-05	5.61E-05
Peptococcus	0.744011742	0.689350195	0.857800431	1	1.63E-05	3.94E-05	1.59E-05
Johnsonella	0.722548438	0.6967879	0.863016494	1	4.37E-06	2.22E-06	7.82E-06
Prevotellaceae_UCG-004	0.722384166	0.696845134	0.863016494	1	2.66E-06	1.27E-05	0.000225747
ADurb.Bin063-1	0.720640569	0.697452907	0.863016494	1	2.82E-06	5.09E-06	1.92E-05
Alloprevotella	0.70677646	0.702304485	0.863870252	1	0.004376874	0.001460652	0.001157425
Tannerella	0.701779359	0.704061422	0.863870252	1	4.43E-06	7.72E-06	1.34E-05
Marinifilum	0.69874956	0.705128813	0.863870252	1	1.67E-06	6.38E-07	9.03E-06
Kocuria	0.69874956	0.705128813	0.863870252	1	9.39E-07	6.33E-07	1.77E-06
Flavitalea	0.696649184	0.705869719	0.863870252	1	6.23E-06	7.56E-06	1.79E-05
Chryseolinea	0.69134378	0.707744667	0.863870252	1	3.22E-05	3.46E-05	4.11E-05
Nannocystis	0.690519968	0.708036251	0.863870252	1	1.90E-06	7.85E-06	1.98E-05
Herbaspirillum	0.688977857	0.708582397	0.863870252	1	1.35E-05	7.61E-05	0.000118593
uncultured_Acidobacteria_bacterium	0.676246467	0.713107404	0.867202344	1	0.000192371	0.000176277	0.000298801
Sphingoaurantiacus	0.672963622	0.714278875	0.867202344	1	5.49E-06	1.17E-05	1.26E-05
OM27_clade	0.669819185	0.715402761	0.867202344	1	5.00E-06	3.69E-06	1.44E-05
Pseudonocardia	0.666567164	0.71656696	0.867202344	1	6.06E-06	1.74E-05	3.78E-06
Rhodoplanes	0.662946429	0.717865384	0.867202344	1	1.93E-05	5.28E-05	2.73E-05
Novosphingobium	0.655701602	0.720470505	0.86876407	1	1.10E-05	1.72E-05	9.00E-06
Actinomadura	0.643182696	0.7249944	0.872629624	1	4.29E-06	8.27E-06	3.63E-06
uncultured_proteobacterium	0.637510529	0.727053463	0.873519769	1	7.34E-06	1.24E-05	1.04E-05
Azospira	0.631414756	0.72927282	0.873665806	1	1.92E-05	7.36E-06	3.63E-06
Abiotrophia	0.629929808	0.729814487	0.873665806	1	1.46E-05	1.03E-05	7.79E-06
Caenimonas	0.625856855	0.731302252	0.87386659	1	1.25E-05	3.05E-05	3.14E-05
Ohtaekwangia	0.616711493	0.734653921	0.876289902	1	1.02E-05	2.45E-05	9.07E-06
Gardnerella	0.602273902	0.739976425	0.881051068	1	4.84E-05	0.000162625	0.000160902
Catonella	0.576375369	0.749620887	0.890931826	1	1.21E-06	7.94E-06	5.32E-06
Finegoldia	0.566937041	0.753166831	0.893458999	1	4.60E-06	4.53E-06	9.74E-06
Niabella	0.557575758	0.756700398	0.893458999	1	8.33E-06	7.81E-07	0
Cytophaga	0.557575758	0.756700398	0.893458999	1	1.27E-06	6.56E-07	0
Pusillimonas	0.556398967	0.757145768	0.893458999	1	9.04E-07	7.16E-06	6.27E-06
Holdemanella	0.543720191	0.761960855	0.896134238	1	2.64E-05	0.00053856	0.000384578
Family_XIII_UCG-001	0.543301971	0.762120206	0.896134238	1	5.87E-05	4.36E-05	5.15E-05
Achromobacter	0.536546066	0.764698965	0.897572189	1	4.42E-05	0.000116289	0.00011979
Acinetobacter	0.515296552	0.77286702	0.899686831	1	9.42E-05	0.000192776	0.000175672
DNF00809	0.514187328	0.77329578	0.899686831	1	9.82E-07	9.14E-06	0
Salinimicrobium	0.514187328	0.77329578	0.899686831	1	1.67E-06	3.58E-06	0
oc32	0.514187328	0.77329578	0.899686831	1	1.89E-06	2.46E-06	0
Brevibacterium	0.514187328	0.77329578	0.899686831	1	1.21E-06	2.53E-06	0
Phyllobacterium	0.508764749	0.775395254	0.900546769	1	1.03E-06	2.95E-05	2.09E-05
dgA-11_gut_group	0.503959556	0.777260456	0.901132087	1	5.57E-06	1.25E-05	5.59E-05
Filifactor	0.486336032	0.784139755	0.907518387	1	8.64E-06	1.86E-05	1.81E-06
Hafnia-Obesumbacterium	0.476840437	0.787871543	0.910246007	1	1.67E-06	3.65E-06	2.00E-06
Comamonas	0.473309353	0.789263792	0.910265907	1	2.28E-05	1.79E-05	3.03E-05
Gemella	0.46570798	0.792269244	0.911176904	1	2.85E-05	2.85E-05	2.82E-05
Bacteroides	0.464352218	0.792806491	0.911176904	1	0.307029351	0.37095839	0.29592542
[Eubacterium]_oxidoreducens_group	0.438882743	0.802967233	0.918323813	1	3.33E-06	4.54E-06	7.95E-05
Bergeyella	0.438882743	0.802967233	0.918323813	1	2.42E-06	4.58E-06	7.09E-06
Adlercreutzia	0.435559706	0.804302487	0.918323813	1	0.000564214	0.000779328	0.000542479
Nonomuraea	0.43488533	0.804573734	0.918323813	1	6.27E-06	2.31E-05	1.21E-05
Megamonas	0.419052577	0.81096832	0.924029308	1	3.05E-05	2.65E-05	0.000107402
uncultured	0.407171717	0.815800158	0.927937637	1	0.006566265	0.007940315	0.006668494
GCA-900066575	0.397784181	0.819638335	0.93070425	1	0.000251962	0.000192095	0.000157984
Proteus	0.391084229	0.822388708	0.932228296	1	1.66E-05	1.63E-05	2.10E-05
[Eubacterium]_ruminantium_group	0.368482772	0.83173501	0.941211242	1	0.001833901	0.003973613	0.001410902
Rhodanobacter	0.360694344	0.834980279	0.942554075	1	4.58E-05	0.000218349	0.000309493
Ruminococcaceae_UCG-002	0.358805446	0.835769248	0.942554075	1	0.001911327	0.008167979	0.001595687
Prevotella_2	0.346719368	0.840835126	0.946654512	1	0.014601833	0.012231362	0.00057682
Phenylobacterium	0.334925373	0.845808177	0.950636694	1	5.01E-06	3.27E-05	1.88E-05
Fournierella	0.328381063	0.848580325	0.95213589	1	4.82E-05	2.65E-06	1.05E-05
Parafilimonas	0.319783784	0.852235918	0.95461959	1	9.63E-07	3.74E-06	9.96E-06
Ruminiclostridium_5	0.305919362	0.858164321	0.957584529	1	0.00032175	0.00030492	0.000310272
Prevotella	0.296016293	0.862424089	0.957584529	1	7.06E-05	0.000269334	5.04E-05
Family_XIII_AD3011_group	0.290704018	0.864717851	0.957584529	1	8.17E-05	0.000226427	0.000176386
Bryobacter	0.288492352	0.865674614	0.957584529	1	8.13E-05	0.000120943	0.000237091
mouse_gut_metagenome	0.286975114	0.86633158	0.957584529	1	8.59E-06	8.99E-06	5.97E-06
Peptostreptococcus	0.284755888	0.867293406	0.957584529	1	9.14E-06	1.24E-05	9.59E-06
Candidatus_Hepatoplasma	0.279443124	0.869600331	0.957584529	1	7.80E-05	0.00012565	0.000105515
Xanthomonas	0.274670146	0.871678101	0.957584529	1	9.61E-06	4.41E-05	1.23E-05
Arcobacter	0.26931368	0.874015788	0.957584529	1	1.01E-05	4.83E-05	4.61E-05
Ruminococcaceae_UCG-003	0.269078904	0.874118393	0.957584529	1	0.000699511	0.000812649	0.000221472
Rubellimicrobium	0.269045045	0.874133191	0.957584529	1	1.03E-06	1.28E-06	9.96E-06
uncultured_Acidimicrobidae_bacterium	0.267712551	0.874715774	0.957584529	1	1.55E-05	1.46E-05	1.88E-05
Oribacterium	0.26687388	0.87508265	0.957584529	1	1.02E-05	1.75E-05	1.84E-05
Nordella	0.266756757	0.875133898	0.957584529	1	1.34E-05	2.02E-05	1.80E-05
Curtobacterium	0.258372875	0.878810107	0.957801795	1	1.08E-05	1.12E-05	1.82E-06
Spiroplasma	0.249723451	0.882618938	0.957801795	1	4.60E-06	2.05E-06	1.19E-05
Catenulispora	0.248234234	0.883276388	0.957801795	1	1.27E-06	1.24E-05	1.88E-05
Dinghuibacter	0.248234234	0.883276388	0.957801795	1	1.03E-06	7.66E-06	2.00E-06
Sphingopyxis	0.247761486	0.883485196	0.957801795	1	1.07E-05	2.49E-05	4.32E-05
F0332	0.246566027	0.884013439	0.957801795	1	1.54E-05	7.82E-06	1.10E-05
Solanum_torvum	0.239730962	0.887039752	0.95951032	1	2.47E-05	5.22E-05	2.34E-05
F0058	0.235845704	0.888764616	0.959807791	1	4.37E-06	5.03E-06	3.63E-06
Pseudoflavonifractor	0.229693953	0.891502554	0.961196565	1	1.69E-05	7.54E-06	4.18E-06
Pseudolabrys	0.208267214	0.901104896	0.967756907	1	3.25E-05	5.45E-05	0.000121894
Ruminococcaceae_UCG-009	0.205855792	0.902192023	0.967756907	1	4.45E-05	7.97E-05	0.000129049
UTBCD1	0.204754197	0.902689085	0.967756907	1	7.15E-06	6.60E-06	5.80E-06
Morganella	0.189421284	0.909636107	0.967756907	1	2.85E-05	2.25E-05	2.37E-05
Alteromonas	0.188417266	0.910092867	0.967756907	1	1.11E-05	0.000336899	0.000422708
uncultured_Conexibacteraceae_bacterium	0.187819346	0.910364989	0.967756907	1	5.96E-06	7.44E-06	1.39E-05
Parasegetibacter	0.18774705	0.910397897	0.967756907	1	3.03E-06	3.77E-06	2.09E-06
Paludibaculum	0.185801802	0.911283803	0.967756907	1	5.00E-06	1.24E-05	6.01E-06
Luedemannella	0.185801802	0.911283803	0.967756907	1	1.89E-06	7.95E-06	1.99E-06
Candidatus_Arthromitus	0.177039086	0.915285223	0.967756907	1	2.57E-06	1.98E-06	2.39E-05
Allobaculum	0.176714602	0.915433733	0.967756907	1	6.27E-06	1.00E-05	5.97E-06
gut_metagenome	0.169925373	0.918546558	0.967756907	1	8.09E-06	2.46E-05	2.44E-05
Candidatus_Tenderia	0.169922009	0.918548103	0.967756907	1	2.03E-05	1.73E-05	3.09E-05
Parvimonas	0.1687556	0.91908396	0.967756907	1	8.30E-06	0.000120291	7.43E-06
Haemophilus	0.167817303	0.919515248	0.967756907	1	0.002146972	0.007647107	0.01581962
uncultured_Rhodospirillales_bacterium	0.163355081	0.921569079	0.968378937	1	3.19E-06	3.46E-06	2.09E-06
Thermobifida	0.156342342	0.924806113	0.970082049	1	5.45E-06	7.68E-06	1.85E-06
Succinivibrio	0.152379849	0.926640198	0.970082049	1	3.69E-06	1.79E-05	4.78E-05
uncultured_Acidobacterium_sp.	0.150339516	0.927586008	0.970082049	1	1.43E-05	2.88E-05	1.31E-05
Tyzzerella	0.140438247	0.932189533	0.972765669	1	0.000854924	0.000230049	0.000108932
Pedomicrobium	0.138505233	0.933090936	0.972765669	1	1.90E-05	3.46E-05	7.25E-05
Sutterella	0.133298199	0.935523419	0.973768087	1	0.0026114	0.004220622	0.004691093
Allorhizobium-Neorhizobium-Pararhizobium-Rhizobium	0.129702124	0.937207039	0.973989105	1	5.99E-05	9.58E-05	7.44E-05
Gemmatirosa	0.123510132	0.940113124	0.975477881	1	2.52E-05	2.46E-05	7.71E-05
Porticoccus	0.11695059	0.943201542	0.977150893	1	9.60E-06	1.67E-05	4.18E-06
mle1-7	0.110362319	0.946313699	0.978843232	1	1.59E-05	2.72E-05	4.73E-05
Moraxella	0.098084066	0.952141107	0.983334498	1	2.05E-05	7.84E-05	7.59E-05
Aquabacterium	0.09329494	0.954423801	0.98415663	1	1.04E-05	1.20E-05	3.78E-06
[Ruminococcus]_gnavus_group	0.086078173	0.957873949	0.986178156	1	0.007694408	0.005504469	0.006241988
uncultured_soil_bacterium	0.075353397	0.963024238	0.989941064	1	2.67E-05	5.87E-05	0.000162578
Christensenellaceae_R-7_group	0.070149319	0.965533327	0.990981492	1	0.000575204	0.001144972	0.001812992
Caproiciproducens	0.065446836	0.9678062	0.991776632	1	1.48E-05	4.10E-05	6.09E-06
Enterobacter	0.060042463	0.97042493	0.992923189	1	3.85E-06	1.15E-05	9.60E-06
Raoultibacter	0.051982243	0.97434374	0.994030506	1	3.07E-05	2.98E-05	3.66E-06
Rheinheimera	0.051279676	0.974686071	0.994030506	1	5.90E-06	1.45E-05	5.55E-06
Phocea	0.048561151	0.976011826	0.994030506	1	7.32E-06	1.11E-05	1.80E-05
Gordonibacter	0.02983871	0.985191387	0.999069615	1	3.56E-05	9.13E-05	7.49E-06
Actinoplanes	0.029723992	0.985247899	0.999069615	1	4.40E-06	2.98E-05	8.07E-06
Lactococcus	0.025205279	0.987476441	0.999069615	1	4.47E-05	0.000129951	5.64E-05
Candidatus_Alysiosphaera	0.024805031	0.987674078	0.999069615	1	2.77E-06	1.14E-05	2.09E-06
uncultured_Stella_sp.	0.020706427	0.989700196	0.999069615	1	7.07E-06	1.09E-05	5.40E-06
UBA6140	0.019903494	0.990097608	0.999069615	1	5.40E-06	7.06E-06	3.63E-06
Kingella	0.016201258	0.991932093	0.999069615	1	3.48E-06	4.57E-06	1.99E-06
Nitrosospira	0.007390029	0.996311804	0.999069615	1	2.00E-05	1.88E-05	1.35E-05
Lacibacter	0.006201258	0.996904173	0.999069615	1	3.32E-06	2.64E-06	1.79E-05
Luteimonas	0.004061948	0.997971087	0.999069615	1	2.62E-05	4.57E-05	2.37E-05
Acidovorax	0.002830189	0.998585906	0.999069615	1	2.02E-06	2.05E-06	1.19E-05
Sunxiuqinia	0.001861635	0.999069615	0.999069615	1	2.21E-06	1.07E-05	1.20E-05
