# Supplementary material for: Combined Microbiome and Metabolome Analysis Reveals a Novel Interplay Between Intestinal Flora and Serum Metabolites in Lung Cancer
Source: Front Cell Infect Microbiol. 2022 May 2;12:885093. doi: 10.3389/fcimb.2022.885093 (PMC9108287; doi:10.3389/fcimb.2022.885093)
Supplement: Supplementary file 1 [file DataSheet_1.zip › Supplemental Material 4 .xlsx]

## Sheet: Supplemental Material 3 
ID	m/z	Retention time (min)	Ion mode	Metabolites	Compound ID	Super Class	Class	Sub Class	level	kegg	Score	Fragmentation Score	Adducts	Formula	Mass Error (ppm)	QC1	QC2	QC3	QC4	QC5	QC6	QC7	ESLC-1	ESLC-2	ESLC-3	ESLC-4	ESLC-5	ESLC-6	ESLC-7	ESLC-8	HC-1	HC-2	HC-3	HC-4	HC-5	HC-6	HC-7	HC-8	HC-9	HC-10	HC-11	HC-12	HC-13	HC-14	HC-15	NESLC-1	NESLC-2	NESLC-3	NESLC-4
11.36_453.2851n	454.292	11.3554	pos	PE(16:0/0:0)	40776	Lipids and lipid-like molecules	Glycerophospholipids	Glycerophosphoethanolamines	*		58.8	97.8	M+H, M+Na	C21H44NO7P	-0.950977	249772	241565	229451	266342	257710	249627	247621	242007	261142	100739	281974	154086	232268	182495	195587	360843	356781	348199	284891	196716	291973	247684	268584	313809	412799	378177	318926	239479	164590	444862	157503	199352	225904	162216
11.11_519.3321n	520.339	11.109	pos	PC(18:2(9Z,12Z)/0:0)	LMGP01050035	Lipids and lipid-like molecules	Glycerophospholipids	Glycerophosphocholines	*		58.7	95.8	M+H, M+Na	C26H50NO7P	-0.827732	1.19636e+07	1.20423e+07	1.20645e+07	1.17327e+07	1.19678e+07	1.22621e+07	1.17775e+07	1.27761e+07	1.10879e+07	4.15914e+06	1.16608e+07	1.08813e+07	7.77226e+06	1.10356e+07	1.20031e+07	1.69708e+07	2.25311e+07	2.42385e+07	2.01062e+07	1.27603e+07	1.39091e+07	1.7108e+07	1.4473e+07	1.48851e+07	1.79312e+07	1.43908e+07	1.89782e+07	1.84078e+07	1.27447e+07	2.35956e+07	5.83723e+06	9.21236e+06	1.54577e+07	3.22292e+06
11.62_521.3475n	522.355	11.6215	pos	PC(18:1(11Z)/0:0)	LMGP01050138	Lipids and lipid-like molecules	Glycerophospholipids	Glycerophosphocholines	**	C04230	58.4	95.1	M+H, M+Na	C26H52NO7P	-1.15028	8.57103e+06	8.41227e+06	8.88534e+06	8.77217e+06	8.7905e+06	8.81026e+06	8.55718e+06	9.28833e+06	7.24418e+06	3.92825e+06	1.05142e+07	6.59897e+06	6.85267e+06	9.1941e+06	7.75344e+06	1.10255e+07	1.51491e+07	1.82237e+07	1.08074e+07	8.79035e+06	1.07809e+07	9.85603e+06	9.11925e+06	9.36521e+06	1.51872e+07	1.34716e+07	1.50298e+07	1.31707e+07	7.80482e+06	1.31711e+07	5.1961e+06	7.08707e+06	9.57791e+06	4.01264e+06
9.82_449.3135n	432.31	9.81903	pos	Deoxycholic acid glycine conjugate	HMDB0000631	Lipids and lipid-like molecules	Steroids and steroid derivatives	Bile acids, alcohols and derivatives	***	C05464	58.3	95.1	M+H-H2O, M+Na, M+H, M+NH4	C26H43NO5	-1.40267	467908	468631	472008	464262	471245	479070	468494	240983	273390	193628	879642	1.0605e+06	137988	483606	254556	143297	177452	242079	224127	253087	815544	117485	263449	333053	142956	155234	172239	239193	484014	117821	425958	749607	833996	2.976e+06
8.45_465.3085n	466.316	8.4489	pos	Glycocholic acid	HMDB0000138	Lipids and lipid-like molecules	Steroids and steroid derivatives	Bile acids, alcohols and derivatives	***	C01921	58.2	96	M+H, M+NH4, M+K, M+Na, M+H-H2O	C26H43NO6	-1.11879	116542	117959	123151	119559	122299	123707	123166	19143.2	73781.2	56399.7	104348	264880	129695	28189	89648.7	16396.9	18029.3	39863	128953	53337.7	153211	61973	40003.5	168159	30794.8	38996.9	28192.5	55968.3	66563.4	14820.7	120900	88972.8	192099	1.20728e+06
0.82_116.0707m/z	116.071	0.820483	pos	L-Proline	29	Organic acids and derivatives	Carboxylic acids and derivatives	Amino acids, peptides, and analogues	**	C00148	58	96.6	M+H	C5H9NO2	0.920262	499276	522036	529884	544781	542946	564955	551041	529776	821247	285756	490986	883671	474029	424757	872698	361463	713539	477816	502073	478237	777531	758897	685265	710869	589173	832408	665530	599764	816897	861755	595125	557789	543118	425188
10.84_493.3162n	494.323	10.8382	pos	LysoPC(16:1(9Z)/0:0)	HMDB0010383	Lipids and lipid-like molecules	Glycerophospholipids	Glycerophosphocholines	**	C04230	58	94.4	M+H, M+Na	C24H48NO7P	-1.3228	902952	922443	924202	864892	887079	871997	909428	886280	785228	532269	787174	420127	654970	1.01303e+06	699753	1.0501e+06	1.24092e+06	1.3643e+06	919306	665942	1.30197e+06	1.0735e+06	757627	953846	1.53141e+06	1.35053e+06	1.2611e+06	1.18624e+06	634542	1.1675e+06	632085	776643	1.20866e+06	593210
11.56_478.2945m/z	478.294	11.5599	neg	PE(18:1(9Z)/0:0)	40778	Lipids and lipid-like molecules	Glycerophospholipids	Glycerophosphoethanolamines			58	94.7	M-H	C23H46NO7P	1.15717	66155.5	71070.2	65262.4	74665.9	74106.7	71189.4	70538.8	70732	73622.8	20697.9	54708.8	31808.3	44630.5	68380.1	59231.9	52016.8	93026.8	126630	66744.6	45560.6	73105.4	69843.9	70070.3	69406	121347	65313.4	83345	77079.1	28285.4	62340.9	27212.3	56393.9	56742.3	22837.6
8.01_748.4828m/z	748.483	8.0111	pos	Clarithromycin	HMDB0015342	Organic oxygen compounds	Organooxygen compounds	Carbohydrates and carbohydrate conjugates		C06912	58	92.4	M+H	C38H69NO13	-1.81428	56666	58483.4	56679.1	59204.6	56888.7	56177.3	56236.4	474.371	191.07	603.65	7.17076e-08	414.082	892.177	836.673	7.17076e-08	12.9495	8.04997	339.504	7.17076e-08	7.17076e-08	933.649	429.217	7.17076e-08	7.17076e-08	0.08127	7.17076e-08	724.836	0.252237	7.17076e-08	356.703	495.817	819.891	95.0344	796.103
4.42_280.1054n	281.113	4.417	pos	Asp-Phe	64957	Organic acids and derivatives	Carboxylic acids and derivatives	Amino acids, peptides, and analogues			57.9	95.6	M+H, M+Na	C13H16N2O5	-1.83135	229523	245017	278882	238707	251290	233907	261664	131838	232197	189592	83674.6	134369	58792.7	123584	116383	133545	209017	98735.7	113077	100030	254986	112941	101373	196792	182057	192471	185895	163928	183175	250920	381004	235282	346649	401814
7.85_734.4672m/z	734.467	7.84648	pos	Erythromycin	LMPK04000006	Organoheterocyclic compounds	Imidazopyrimidines	Purines and purine derivatives	**	C01912	57.9	95.6	M+H	C37H67NO13	-1.75237	6648.01	5025.07	7382.44	5543.89	6962.32	7116.46	6664.5	203.103	141.082	246.615	182.194	160.663	192.972	235.482	193.489	144.901	133.08	298.995	165.152	234.649	177.487	181.258	123.771	215.357	198.606	127.963	116.006	242.73	132.952	73.3295	233.929	198.845	160.43	297.433
10.03_449.3133n	450.321	10.031	pos	Glycoursodeoxycholic acid	HMDB0000708	Lipids and lipid-like molecules	Steroids and steroid derivatives	Bile acids, alcohols and derivatives	***		57.7	95.5	M+H, M+Na, M+H-H2O	C26H43NO5	-1.85691	59709.9	59339.6	56524.4	55594.5	58100.9	58311.5	57937.8	95162.5	82954.9	25823.7	90454.2	605.62	21349.7	9514.41	2788.4	23644.1	45527.6	66631.4	123270	11547.2	780.999	40663.9	789.148	66420.3	68971.5	45523.9	1829.83	53828.7	1800.97	2941.52	78823.6	2965.77	1642.49	436393
10.58_467.3005n	468.308	10.5793	pos	PC(14:0/0:0)	LMGP01050012	Lipids and lipid-like molecules	Glycerophospholipids	Glycerophosphocholines	*		57.7	93	M+H, M+Na	C22H46NO7P	-1.42853	307683	316673	332335	296375	296037	315530	310101	637219	255799	107020	242753	77860.5	145379	212409	213557	327166	594416	365128	439033	150049	611964	513657	345727	297023	667148	407266	494585	484223	213884	369044	135133	304936	229799	139065
12.53_549.3790n	550.386	12.5329	pos	LysoPC(20:1(11Z))	HMDB0010391	Lipids and lipid-like molecules	Glycerophospholipids	Glycerophosphocholines	**	C04230	57.7	92.7	M+H, M+Na	C28H56NO7P	-0.854165	132389	133675	130732	141556	139934	140085	137978	159600	67682.5	63218.4	172148	87053.7	123108	88988.3	54296.3	105999	261939	515051	122158	128814	123792	174761	100940	122422	238878	250167	184147	285245	89781.5	187019	98789.6	104187	128609	74462.7
4.29_146.0598m/z	146.06	4.29238	pos	4-formyl Indole	96392	Unclassified	Unclassified	Unclassified			57.7	92.5	M+H	C9H7NO	-1.5282	61927.5	62617.4	66690.5	66190.1	68883.3	67187.8	70914.6	56314.6	59838	39753.3	60513.7	73581.1	54944.8	54070.9	76652.4	85897.6	87315	54495.6	83827	72979.2	86898.9	83965.5	80004.3	76789.7	70489	104862	81026.8	68460.1	89681.3	99070.4	53238.4	60229.6	77751	46218.4
5.82_204.0661m/z	204.066	5.82383	neg	Indolelactic acid	71	Organoheterocyclic compounds	Indoles and derivatives	Indolyl carboxylic acids and derivatives	*	C02043	57.7	93.6	M-H	C11H11NO3	-2.7326	36506.9	42389.2	43895.4	43921.7	43776.8	41038.8	42277.3	30246.1	24219	29149.7	23485.3	32147.4	21747.5	25825.1	49689.5	25822.1	41574.8	30996.7	32907	37123.3	34624.5	48672.6	28095.6	35841.2	32260.6	23032.6	27818.7	39037.6	21194.6	25874.8	18071.2	38567.1	46922.1	33848.8
0.68_130.0862m/z	130.086	0.680817	pos	D-Pipecolic acid	58337	Organic acids and derivatives	Carboxylic acids and derivatives	Amino acids, peptides, and analogues	*		57.6	90.5	M+H	C6H11NO2	-0.462913	98177.2	108267	103126	106576	92167.6	111039	107100	125490	110243	91789.2	135106	133028	103748	99964.5	129431	182359	139152	103729	100784	110686	147886	148389	131551	175408	121609	231610	142214	122079	243537	237976	128422	117765	108840	95796.4
0.88_219.0971m/z	219.097	0.87585	pos	5-L-Glutamyl-L-alanine	58376	Organic acids and derivatives	Carboxylic acids and derivatives	Amino acids, peptides, and analogues	**	C03740	57.6	93.8	M+H	C8H14N2O5	-1.97156	34463.8	34110.3	35049.5	35821.7	32202.2	38011.5	31356.5	46289.8	49638.2	33938.4	35430.8	55688.6	28844.2	49356.9	58907.4	36836.5	38918.8	21312.3	22258.2	34253.4	50049.2	32112.1	21333	71469.5	33439.6	54949.3	44620.2	48581.2	66401.5	34768.2	24148.5	84095.4	70006.4	28253.3
10.74_219.1740m/z	219.174	10.7373	pos	2-Hydroxyacorenone	HMDB0030916	Organic oxygen compounds	Organooxygen compounds	Carbonyl compounds	*		57.6	94	M+H-H2O	C15H24O2	-1.54496	147105	163928	166405	178991	164629	200444	185127	216400	235796	178663	271845	270933	205481	185722	295376	386339	220623	165910	228020	175742	194707	224440	289073	237567	259319	342972	189274	190202	298510	350874	240989	140677	178186	161561
13.62_281.2470m/z	281.247	13.6234	pos	17-HOME(9Z)	LMFA02000180	Lipids and lipid-like molecules	Fatty Acyls	Octadecanoids			57.6	93.5	M+H-H2O	C18H34O3	-1.5757	38029.2	28595.9	53681.1	38632.7	35861.4	45038.3	44274.4	46494.8	10459.2	18576.3	74874.8	42687.6	12662.4	31068.5	29916.7	33721.8	46895.9	65033.3	57097.2	22788.7	35624.3	39937	19172.5	40103.9	63503.6	55790.8	59478.8	61976	59998.1	77253.3	21770.4	24168.4	46343.7	22667.9
7.17_405.1924m/z	405.192	7.1678	neg	Prednisolone	HMDB0014998	Lipids and lipid-like molecules	Steroids and steroid derivatives	Hydroxysteroids	*	C07369	57.6	92.9	M+FA-H	C21H28O5	1.48318	12094.6	13850.9	13403.8	13447.7	13867.7	12951.8	13595	11226.8	11041.9	6999.22	8608.3	6450.75	9942.62	10274.2	11482.2	14077.2	14667.5	14544.4	15955.5	14040.4	11195.8	10474.4	12014.3	11401.8	13633	6841.05	10748.4	9295.83	9546.12	12664.8	6188.31	17335	10857.4	9208.46
12.29_482.3235m/z	482.324	12.2863	pos	LysoPE(18:0/0:0)	HMDB0011130	Lipids and lipid-like molecules	Glycerophospholipids	Glycerophosphoethanolamines	*		57.5	90.9	M+H	C23H48NO7P	-1.26776	276961	279030	273064	272155	287518	276448	296767	251435	211995	92468.9	313399	137401	262760	199267	172462	319116	433073	560462	356930	220018	313833	321720	285634	348347	554953	490446	528371	298512	212255	730070	149053	212859	248121	144051
11.07_477.2851n	478.292	11.0661	pos	LysoPE(18:2(9Z,12Z)/0:0)	HMDB0011507	Lipids and lipid-like molecules	Glycerophospholipids	Glycerophosphoethanolamines	*		57.4	90.4	M+H, M+Na	C23H44NO7P	-1.01984	542406	520311	569067	545683	569899	532802	525718	659516	792570	114188	523073	371296	263295	426994	484476	709641	947221	983139	820554	496221	641377	740779	643377	843738	1.18936e+06	601516	591949	843811	514714	893748	260688	402186	614596	106475
11.22_495.3320n	496.339	11.2244	pos	LysoPC(16:0)	HMDB0010382	Lipids and lipid-like molecules	Glycerophospholipids	Glycerophosphocholines	**	C04230	57.4	93.8	M+H, M+Na	C24H50NO7P	-1.0329	2.99119e+06	3.11401e+06	3.09341e+06	2.97609e+06	3.05317e+06	2.88491e+06	2.88897e+06	2.61529e+06	1.90118e+06	1.07657e+06	2.85222e+06	1.66824e+06	1.68339e+06	2.55284e+06	2.44589e+06	3.0799e+06	4.21415e+06	5.70904e+06	3.24041e+06	3.26828e+06	3.22879e+06	4.03061e+06	3.00611e+06	3.59215e+06	4.00648e+06	3.83758e+06	5.44308e+06	3.64011e+06	3.57603e+06	5.55068e+06	1.72355e+06	2.33006e+06	4.13166e+06	1.34696e+06
12.30_508.3414m/z	508.341	12.3014	neg	LysoPC(17:0)	HMDB0012108	Lipids and lipid-like molecules	Glycerophospholipids	Glycerophosphocholines	***	C04230	57.4	94.2	M-H	C25H52NO7P	1.03659	12935.8	12429	12773.6	13757.4	12856.2	11986.4	14456.1	11410.6	8334.32	6350.77	9799.53	6139.47	8320.8	10162.9	6649.94	9391.43	12449.1	26129.9	9877.64	14489.7	11530.8	14137	10330.3	11630.6	11130.4	9931.41	15892.6	11161.4	7179.14	14539.5	5722.02	12723.6	12679.4	8369.94
9.70_426.3206m/z	426.321	9.69982	pos	Cholic acid	HMDB0000619	Lipids and lipid-like molecules	Steroids and steroid derivatives	Bile acids, alcohols and derivatives	***	C00695	57.4	91.5	M+NH4	C24H40O5	-1.8737	17693.5	17187.6	17090.1	19781.4	17663	18137.8	17369.3	2206.02	28399.9	6611.97	43763.5	110129	49444	889.928	3963.77	1907.53	3214.18	12618.4	3563.29	4973.08	11746.7	2014.98	4648.12	9401.91	6354.56	855.318	4827.29	3866.34	6953.39	494.662	1731.15	11336.5	6533.49	3246.02
0.71_156.0766m/z	156.077	0.7086	pos	L-Histidine	21	Organic acids and derivatives	Carboxylic acids and derivatives	Amino acids, peptides, and analogues	**	C00135	57.3	95.4	M+H	C6H9N3O2	-1.18457	101098	104447	116741	109353	103989	127490	104312	133395	123195	103158	140343	163325	94841	106172	148330	191487	179876	116159	145662	121953	155815	180010	155875	190829	169416	254084	129609	153323	226261	226817	108458	114818	115949	67200.3
4.50_261.1440m/z	261.144	4.49865	pos	gamma-Glutamylleucine	HMDB0011171	Organic acids and derivatives	Carboxylic acids and derivatives	Amino acids, peptides, and analogues	***		57.3	90.7	M+H	C11H20N2O5	-1.82878	49967.5	50913.6	53176.3	49892.5	54227.5	52491.1	53355.7	38477.1	28883.2	31024.6	29288.4	50060.9	27876.7	30824.8	40166.1	29672.8	46019.9	33735.5	32679.5	38332.4	59590.1	60795.7	27393	61738.3	35744.5	50160.2	75257.6	56966	75372.7	80127	37844.7	72303.1	136682	48379.1
5.44_312.1468n	313.154	5.44047	pos	Phenylalanylphenylalanine	HMDB0013302	Organic acids and derivatives	Carboxylic acids and derivatives	Amino acids, peptides, and analogues	*		57.3	91.6	M+H, M+Na	C18H20N2O3	-1.82644	2.21518e+06	2.29946e+06	2.32654e+06	2.20133e+06	2.36939e+06	2.25943e+06	2.36451e+06	1.72203e+06	2.12797e+06	1.65769e+06	1.3305e+06	1.37478e+06	1.51009e+06	1.12241e+06	1.41965e+06	1.68249e+06	1.67706e+06	1.72818e+06	1.63694e+06	328645	2.83206e+06	1.84982e+06	875916	1.62775e+06	1.84266e+06	1.7594e+06	3.13374e+06	2.33426e+06	2.95774e+06	4.30111e+06	2.14817e+06	892148	1.85142e+06	1.5179e+06
10.20_286.1433m/z	286.143	10.2004	pos	Piperine	43568	Alkaloids and derivatives	Unclassified	Unclassified	*	C03882	57.2	91.2	M+H	C17H19NO3	-1.64923	57324.4	63495.8	62008.6	57967.5	62824.5	61571.7	60658.8	4325.34	4602.01	7.17076e-08	106.665	212.326	7.17076e-08	107033	5968.74	5620.76	115074	4041.07	63308.8	98125.1	319592	125775	194424	7.17076e-08	3751.87	2743.34	154072	1840.27	103313	182403	7.17076e-08	7.17076e-08	758266	7.17076e-08
11.38_495.3319n	496.339	11.3843	pos	LysoPC(0:0/16:0)	HMDB0240262	Lipids and lipid-like molecules	Glycerophospholipids	Glycerophosphocholines	***		57.2	88.3	M+H, M+Na, M+H-H2O	C24H50NO7P	-1.10119	2.74967e+07	2.74097e+07	2.76281e+07	2.78302e+07	2.79734e+07	2.86629e+07	2.82279e+07	2.71739e+07	2.14072e+07	1.18958e+07	2.7777e+07	2.04259e+07	1.88643e+07	2.34041e+07	2.60732e+07	3.46055e+07	4.23987e+07	4.44562e+07	3.18751e+07	3.01441e+07	3.08205e+07	3.68629e+07	2.87164e+07	3.37345e+07	4.22978e+07	3.73336e+07	4.74002e+07	3.28194e+07	3.58597e+07	5.33526e+07	1.97725e+07	2.21875e+07	3.70209e+07	1.55262e+07
0.69_146.1055n	147.113	0.694733	pos	L-Lysine	25	Organic acids and derivatives	Carboxylic acids and derivatives	Amino acids, peptides, and analogues	**	C00047	57.1	92.8	M+H-H2O, M+H	C6H14N2O2	-0.357837	283292	316173	306006	311422	272034	328679	317630	363892	321170	266875	381079	374266	322116	304704	384606	526975	401987	294662	283829	328639	430605	427599	388766	518226	344315	633036	419914	356514	703885	697576	352480	341580	314800	268309
10.50_380.2555m/z	380.255	10.5013	pos	Sphingosine-1-phosphate	3891	Lipids and lipid-like molecules	Sphingolipids	Phosphosphingolipids	**	C06124	57.1	90.7	M+H	C18H38NO5P	-1.44512	99934.3	100869	103080	93375.3	100367	97275.1	103407	38725.1	42246.8	28763.5	54696	57859.7	47346.7	37457.3	69811.6	55670.6	52327.9	78978.9	68723.6	52484	77884.9	68878	41575	57486.1	85597.8	86069.6	77012.5	68141.5	134429	111514	52377.1	79884.1	63310	44108.2
11.58_479.3006n	480.308	11.5773	pos	LysoPE(18:1(11Z)/0:0)	HMDB0011505	Lipids and lipid-like molecules	Glycerophospholipids	Glycerophosphoethanolamines	***		57.1	90.2	M+H, M+Na	C23H46NO7P	-1.2444	244782	253876	253994	250650	255423	246303	244287	273115	351573	65250.9	267503	138362	171526	227081	218608	281008	489984	501933	307347	183486	340945	280782	285005	286753	631031	382222	374487	355113	154550	430765	129003	196972	200083	80312.5
6.59_764.4778m/z	764.478	6.59122	pos	14-hydroxyclarithromycin	HMDB0061019	Organic oxygen compounds	Organooxygen compounds	Carbohydrates and carbohydrate conjugates	*		57.1	89.8	M+H	C38H69NO14	-1.73916	19479.1	20178.1	19812.3	19215.5	18973.7	20101.5	17493.2	7.17076e-08	5.45698	7.17076e-08	7.17076e-08	7.17076e-08	7.17076e-08	367.948	163.092	1.93537	7.17076e-08	306.011	7.17076e-08	7.17076e-08	7.17076e-08	3.77322	2.10765	219.684	7.17076e-08	7.14873	7.17076e-08	6.4876	65.1744	19.9638	7.87966	144.252	2.10361	7.17076e-08
0.79_162.1122m/z	162.112	0.792817	pos	L-Carnitine	34532	Organic nitrogen compounds	Organonitrogen compounds	Quaternary ammonium salts	**	C00318	57	95.5	M+H	C7H15NO3	-1.79775	1.55714e+06	1.75467e+06	1.75922e+06	1.79482e+06	1.56306e+06	1.87753e+06	1.90638e+06	2.09811e+06	1.45951e+06	1.51389e+06	1.86844e+06	2.0687e+06	1.91954e+06	1.18398e+06	2.67557e+06	3.35762e+06	1.72057e+06	1.61019e+06	2.39613e+06	1.99867e+06	2.35163e+06	1.97679e+06	2.11873e+06	2.0025e+06	1.97915e+06	2.96225e+06	2.17812e+06	1.72269e+06	3.21387e+06	3.20196e+06	2.3007e+06	1.58703e+06	2.16228e+06	1.89386e+06
4.80_622.1160n	623.123	4.80092	pos	Apigenin 7-glucuronosyl-(1->2)-glucuronide	LMPK12110359	Lipids and lipid-like molecules	Polyketides	Flavonoids			57	92.6	M+H, M+NH4	C27H26O17	-1.53118	6686.83	7824.74	7490.81	7454.13	8350.11	7729.03	7239.16	1564.15	6153.97	7.17076e-08	87144	7.17076e-08	392.416	7.17076e-08	225.61	28369.6	4329.02	3669.44	3103.28	164.119	3067.13	1865.89	14840.1	2230.68	10865.9	7.17076e-08	11231.6	3557.81	11756.4	40979.7	2456.33	2490.62	7.17076e-08	142.913
0.77_257.1023n	280.092	0.76505	pos	Glycerophosphocholine	HMDB0000086	Lipids and lipid-like molecules	Glycerophospholipids	Glycerophosphocholines	***	C00670	56.9	89.7	M+Na, M+K	C8H20NO6P	-1.87351	243978	262942	319948	304900	336570	289238	319677	257361	159190	89567.2	140121	187818	414547	117456	168657	70072.8	285048	291063	222259	179816	223670	158765	140306	157654	116473	118593	287985	216021	71249.9	178575	116452	207695	263760	84216.9
1.20_244.0693n	243.062	1.19603	neg	Uridine	90	Nucleosides, nucleotides, and analogues	Pyrimidine nucleosides	Unclassified	**	C00299	56.9	87.8	M-H, M+FA-H	C9H12N2O6	-0.875505	60804.4	59075.5	96275.6	100689	106544	95430.6	62320.9	141974	140598	78103.5	95359.8	100189	94743.4	135677	88610.2	130357	107574	171108	158325	80900.9	190898	178744	109063	140531	201691	113633	130639	131397	147416	132340	69474.6	126431	74353.9	111988
11.08_502.2922m/z	502.292	11.0804	pos	LysoPE(0:0/20:4(8Z,11Z,14Z,17Z))	HMDB0011488	Lipids and lipid-like molecules	Glycerophospholipids	Glycerophosphoethanolamines	*		56.8	87.9	M+H	C25H44NO7P	-1.27044	360557	339472	351286	351926	370807	358724	345605	401311	274403	119227	384707	262831	281790	482312	360034	523070	560746	592700	620387	398970	389765	437390	408512	500697	535593	674508	553897	603354	334490	712115	201615	276998	386109	109628
12.14_546.3528m/z	546.353	12.1355	pos	LysoPC(18:0)	HMDB0010384	Lipids and lipid-like molecules	Glycerophospholipids	Glycerophosphocholines	***	C04230	56.8	92	M+Na	C26H54NO7P	-0.393167	150660	134223	115957	143915	133741	138426	138503	122491	103164	87427.2	136398	102223	96855	117671	86355.5	146516	196488	278822	157434	146822	141883	150310	127540	121680	186263	178549	203745	164956	135895	214703	95587.5	148513	157549	110849
7.93_777.6925m/z	777.692	7.9308	pos	Thyroxine	439	Organic acids and derivatives	Carboxylic acids and derivatives	Amino acids, peptides, and analogues	**	C01829	56.8	89.8	M+H	C15H11I4NO4	-1.94945	43440.6	46724.3	45210.5	46375.1	46250.2	43942.3	48176.7	36319	26573.3	37036	47266.7	49848	52429.5	40975.1	44481	87428.1	62185.5	45911.9	71848.8	31633.3	58577.4	41717.5	54835.6	46018	51827.1	75402.6	47386.4	50717.4	72748.3	41945.2	36785.5	37193.7	24122.2	43895
0.88_279.1313n	280.139	0.87585	pos	N-(1-Deoxy-1-fructosyl)valine	HMDB0037844	Organic acids and derivatives	Carboxylic acids and derivatives	Amino acids, peptides, and analogues	***		56.7	90.7	M+H-H2O, M+H	C11H21NO7	-1.85305	50386	51213.9	51516.6	53117.6	49052.6	57472.3	51267.6	69474.2	59635.1	52827.1	52145.4	12443.5	29993.1	49682.7	98472.3	42691.9	75938.2	39991	26887.3	47493.4	80022.2	82248.1	48489.1	59709.3	49847.3	74674.7	103244	50693.2	129715	186037	40629.3	70968.6	124647	68612
1.23_130.0498m/z	130.05	1.22907	pos	(R)-(+)-2-Pyrrolidone-5-carboxylic acid	63632	Unclassified	Unclassified	Unclassified			56.7	90.3	M+H	C5H7NO3	-0.437036	136142	154903	148147	152759	144064	171096	146645	172301	167894	148489	218110	206994	267763	165850	187289	151148	152029	328509	117911	116586	194488	329597	122028	284856	236615	289398	230192	259956	313118	295818	193560	174160	144227	145237
15.81_338.3408m/z	338.341	15.8095	pos	13Z-Docosenamide	64926	Unclassified	Unclassified	Unclassified			56.7	91	M+H	C22H43NO	-2.68882	1.13618e+06	1.35114e+06	977079	1.5633e+06	1.23638e+06	1.39398e+06	1.37276e+06	1.45179e+06	1.54599e+06	938991	1.89311e+06	1.49818e+06	1.13673e+06	868850	1.52983e+06	2.08106e+06	1.29754e+06	1.01242e+06	1.35102e+06	1.00659e+06	1.10932e+06	1.1659e+06	1.46984e+06	2.00553e+06	1.57293e+06	2.45733e+06	1.2599e+06	1.36703e+06	2.23634e+06	2.28475e+06	1.54325e+06	822661	1.21435e+06	1.09707e+06
4.90_195.0874m/z	195.087	4.90248	pos	Caffeine	1455	Organoheterocyclic compounds	Imidazopyrimidines	Purines and purine derivatives	**	C07481	56.7	93.8	M+H	C8H10N4O2	-1.06431	106268	107040	111021	109615	113340	111526	113333	3694.76	178523	3428.23	8376.48	5300.09	3160.9	14301.6	8665.67	20678.5	55761.6	14894.9	1.82334e+06	160917	75858.1	860342	21099.4	199364	472900	25711.2	5283.69	7756.18	400581	78339.8	4900.83	2747.94	93413	3118.93
5.91_449.1071m/z	449.107	5.9115	pos	6-{2-[2-(2,4-dihydroxyphenyl)propanoyl]-3,5-dihydroxyphenoxy}-3,4,5-trihydroxyoxane-2-carboxylic acid	HMDB0133877	Phenylpropanoids and polyketides	Stilbenes	Stilbene glycosides	*		56.7	89.6	M+H-H2O	C21H22O12	-1.49862	7651.9	8366.08	8263.08	8083.51	8664.29	8053.89	8092.5	7.17076e-08	7.17076e-08	7.17076e-08	17327.1	5730.11	366.248	5255.87	7.17076e-08	18614.1	35405.3	187.619	680.954	7.17076e-08	17244	7.17076e-08	7475.65	28054.5	7.17076e-08	7.17076e-08	7.17076e-08	7.17076e-08	7.17076e-08	446.545	14731.2	262.838	1275.67	7.17076e-08
6.49_304.2399n	287.237	6.48878	pos	6,10,14,18-eicosatetraenoic acid	LMFA01030175	Lipids and lipid-like molecules	Fatty Acyls	Fatty Acids and Conjugates			56.7	89.8	M+H-H2O, M+H	C20H32O2	-1.20242	4405.81	4241.54	4355.82	4192.87	4496.41	4486.28	4546.95	696.171	6276.31	691.93	3722.38	443.65	2216.54	129.171	152.908	7.17076e-08	159.832	9649.74	4316.73	12123.3	402.448	1028.97	140.53	8479.83	11911	3780.51	710.962	230.617	7.17076e-08	740.137	3485.63	2154.32	2228.6	79.0386
0.81_148.0602m/z	148.06	0.80665	pos	L-Glutamate	19	Organic acids and derivatives	Carboxylic acids and derivatives	Amino acids, peptides, and analogues	**	C00025	56.6	88.4	M+H	C5H9NO4	-1.85101	73925.6	85832.7	84316	87662.3	84118.1	92694.6	89321.3	77917.2	68750.4	68813.5	90607	60894.4	82035.8	47035.2	95232.7	68652.8	49451.1	141352	37827.5	42067.5	92644.5	174287	43258.1	111137	151925	148308	177476	101929	212507	255253	111435	106416	179737	101690
1.46_294.1541m/z	294.154	1.46173	pos	N-(1-Deoxy-1-fructosyl)leucine	HMDB0037840	Organic acids and derivatives	Carboxylic acids and derivatives	Amino acids, peptides, and analogues			56.6	91.4	M+H	C12H23NO7	-2.19882	82656.5	91356.8	90145.4	89792.2	90235.1	90545.6	89514.7	73685.4	66646.1	51834.1	46025.4	5445.7	45665	53627.1	76283.1	40461.1	133478	79456.9	45950.6	87284.5	169418	135874	51882.5	102422	71184.8	92595.9	177212	85012.3	189402	291544	62929.1	90207.9	156992	91003.1
7.15_189.0787n	190.086	7.15135	pos	3-Indolepropionic acid	6602	Organoheterocyclic compounds	Indoles and derivatives	Indolyl carboxylic acids and derivatives	*		56.6	96.7	M+H-H2O, M+H	C11H11NO2	-1.64834	127916	131508	126920	131688	137288	133310	135928	76707.5	435184	8483.07	6905.23	4188.44	4310.34	293.709	17498.4	8343.78	116394	82283.2	166474	50053.8	32565.2	42191.2	11069.6	60031.9	346817	49015.7	290828	29582.1	31314.5	7885.15	2242.92	15086.9	27963.4	442.063
9.95_303.2314m/z	303.231	9.94587	pos	16R-HETE	LMFA03060069	Lipids and lipid-like molecules	Fatty Acyls	Eicosanoids	**	C14778	56.6	91	M+H-H2O	C20H32O3	-1.57092	1464.7	1170.05	1123.15	1146.85	1459.78	1391.37	1643.63	1213.78	2648.26	7.17076e-08	7.17076e-08	7.17076e-08	7.17076e-08	7.17076e-08	7.17076e-08	7.17076e-08	1153.79	1470.48	2723.09	4518	487.861	1375.68	7.17076e-08	3959.42	10074	772.011	223.146	7.17076e-08	263.359	2930.4	558.521	181.227	7.17076e-08	7.17076e-08
11.37_590.3470m/z	590.347	11.3697	neg	PC(20:3(5Z,8Z,11Z)/0:0)	LMGP01050139	Lipids and lipid-like molecules	Glycerophospholipids	Glycerophosphocholines	*		56.5	86.8	M+FA-H	C28H52NO7P	1.1764	83792.4	92204.9	86650.3	97675.8	91094.4	86939.3	94483.1	53947.1	61800.2	46155.6	64085.1	73883	75908.7	105499	103306	86058.1	91710.4	94392.3	101846	66718.5	87240.4	89106.2	51563.2	73076.1	103033	80289.1	113530	125985	47331	74123.6	38224	107771	74236.9	63472.4
12.85_303.2313m/z	303.231	12.851	pos	20-Hydroxyeicosatetraenoic acid	HMDB0005998	Lipids and lipid-like molecules	Fatty Acyls	Fatty acids and conjugates	**	C14748	56.5	90	M+H-H2O	C20H32O3	-1.7774	8976	8457.11	7378.04	7968.12	10559.5	8983.04	8636.15	8489.92	3197.77	9208.34	10728	5756.97	8910.58	8574.6	4403.34	10213.1	10932.4	17640.7	12785.6	7014.5	14519.8	10083.1	3900.5	4065.14	10076.4	16911.6	18929.9	7896.51	4728.59	17426.2	8235.1	11450.4	8884.5	7112.86
13.46_304.2396n	305.247	13.4648	pos	Arachidonic acid	HMDB0001043	Lipids and lipid-like molecules	Fatty Acyls	Fatty acids and conjugates	***	C00219	56.5	88.6	M+H-H2O, M+H	C20H32O2	-1.93647	63678.8	61241.7	61601.6	53533.2	59772.7	54188.8	51091.1	52450.6	20644.3	36578.1	71974	71718.5	53987.7	49183.7	72900.6	35481	83101.6	82661.8	76538.8	50117.8	94790.3	55026.8	27491	47809.4	103789	88284.3	116735	91248.5	80256.1	102326	37964.2	47662	66123.7	67808.5
6.81_288.2165m/z	288.216	6.81113	pos	(±)-Octanoylcarnitine	85173	Unclassified	Unclassified	Unclassified			56.5	87.4	M+H	C15H29NO4	-1.64834	228401	233319	237064	241960	241726	223229	237798	64251.8	125920	78797.6	99650.7	229821	39094.8	112841	307810	180988	444055	119208	156697	291918	373675	121651	67943.3	154487	335845	271710	244397	2.74441e+06	528208	143304	105755	76037.3	362104	206108
8.98_499.2962n	482.293	8.98293	pos	Taurochenodesoxycholic acid	HMDB0000951	Lipids and lipid-like molecules	Steroids and steroid derivatives	Bile acids, alcohols and derivatives	***	C05465	56.5	96.3	M+H-H2O, M+H, M+Na, M+NH4	C26H45NO6S	-1.15299	21523.3	19551.6	22464.8	21944.6	22109	21250.3	22482.3	704.49	8571.41	7959.57	22099.4	6001.32	10712.2	8810.44	10854.2	215.911	1496.49	9587.06	8218.43	9397.23	11278.7	2519.98	2983.19	6277.53	1421.42	3580.66	1.73105	3910.08	10781	7.17076e-08	39985.3	18346.8	69721	202392
0.68_132.0900n	133.097	0.680817	pos	L-Ornithine	45121	Organic acids and derivatives	Carboxylic acids and derivatives	Amino acids, peptides, and analogues	**	C00077	56.4	88.2	M+H-H2O, M+H	C5H12N2O2	0.789346	64321.7	74521.6	71530.1	73469.9	63295.8	80209.2	74710.3	73892.3	83249.9	66972.5	72573.1	106241	77570.6	55303.1	333737	65196	69806.2	88196.2	34286.9	51964.6	82849.5	114590	61462.3	109447	109599	132666	104339	98218.2	136698	126248	68019.1	73528	67757.1	67589.2
11.05_525.2849n	526.292	11.0517	pos	PE(0:0/22:6(4Z,7Z,10Z,13Z,16Z,19Z))	LMGP02050060	Lipids and lipid-like molecules	Glycerophospholipids	Glycerophosphoethanolamines	*		56.4	86.9	M+H, M+Na	C27H44NO7P	-1.15671	330769	342849	344957	347936	368614	332357	334009	360002	236608	124442	281629	201940	324347	339269	245621	652192	501686	538106	675831	457414	549893	550828	434856	380172	554348	752434	688623	632700	270476	704448	247170	228878	287446	104584
10.00_277.1794m/z	277.179	9.99702	pos	Tanacetol A	HMDB0035722	Lipids and lipid-like molecules	Prenol lipids	Sesquiterpenoids	*		56.3	88.3	M+H-H2O	C17H26O4	-1.29583	73093.9	65425.2	68835.2	76376.4	71762.3	75355.6	71446.5	27621.5	28361	21560.4	33192.8	23998.5	17322.6	16918.2	24061.2	26765.6	30361.6	18462.6	31857.4	20186.8	25695.3	23369.9	30604.2	28595.1	35916	36757.8	24814.8	29407.5	38231.8	41095.2	32006.7	19299.1	23923.5	20163.7
10.72_586.3160m/z	586.316	10.7159	neg	LysoPC(20:5(5Z,8Z,11Z,14Z,17Z))	HMDB0010397	Lipids and lipid-like molecules	Glycerophospholipids	Glycerophosphocholines	**	C04230	56.3	85.9	M+FA-H	C28H48NO7P	1.68616	49477.3	59678.8	58457.3	55903.2	56446.3	54094.9	55788.6	26516.3	28784	32895.7	35106.8	15802.5	41969.2	65017.7	27938.6	86595.6	76544.8	170629	65944.1	51425.5	49056.2	63467	47021.1	30948	33254.5	68837.7	85416.7	41083.2	14210.1	64667.6	43135.3	46385.6	31397.6	17539.1
11.01_543.3311n	544.338	11.0093	pos	LysoPC(20:4(8Z,11Z,14Z,17Z))	HMDB0010396	Lipids and lipid-like molecules	Glycerophospholipids	Glycerophosphocholines	***	C04230	56.3	87.3	M+H, M+Na	C28H50NO7P	-2.5789	329733	331105	357466	341906	324749	345491	362070	330288	206582	128932	315846	263289	300237	506615	355308	420214	562573	646769	533576	388332	403474	432629	341790	327937	438816	558760	881579	530689	309829	852156	170213	296865	401660	115411
5.76_238.0837n	239.091	5.7588	pos	3,4-dimethyl-5-carboxyethyl-2-furanacrylic acid	LMFA01150051	Lipids and lipid-like molecules	Fatty Acyls	Fatty Acids and Conjugates			56.3	85	M+H-H2O, M+H	C12H14O5	-1.9694	132131	132502	137539	137475	148266	146110	139793	309416	87477.5	109443	39015.1	139421	158543	42935.8	188640	129239	146512	269511	237657	317139	216089	110657	130119	123592	125587	256215	299513	108132	93777.8	190740	116686	122271	251024	22195
6.03_167.0341m/z	167.034	6.03035	neg	Vanillic acid	HMDB0000484	Benzenoids	Benzene and substituted derivatives	Benzoic acids and derivatives	***	C06672	56.3	92.8	M-H	C8H8O4	-4.9559	1525.72	1432.47	1417.54	1350.29	1301.7	1281.05	1209.87	1015.26	1140.15	1151.22	1172.75	725.331	1352.81	605.893	858.08	705.914	969.173	1158.65	1116.08	595.858	1017.1	1086.69	625.411	1137.49	1322.29	878.712	686.127	863.275	952.635	741.376	1539.73	925.687	1250.44	1495.05
8.11_836.5230n	837.53	8.1131	pos	Roxithromycin	HMDB0014916	Organic oxygen compounds	Organooxygen compounds	Carbohydrates and carbohydrate conjugates		C13173	56.3	84.5	M+H, M+Na	C41H76N2O15	-1.8478	255227	229532	243537	240628	239679	253317	231581	7.17076e-08	1.20645	7.17076e-08	7.17076e-08	7.17076e-08	7.17076e-08	652.531	44.7571	626.555	7.17076e-08	0.00417202	7.17076e-08	174.575	246.381	0.260528	7.17076e-08	60.0517	7.17076e-08	1289.86	0.297938	7.17076e-08	7.17076e-08	672.741	1.26917e+07	3.82479	1.17073	453.176
8.32_303.2313m/z	303.231	8.3166	pos	19(S)-HETE	HMDB0011136	Lipids and lipid-like molecules	Fatty Acyls	Eicosanoids	**	C14749	56.3	90.6	M+H-H2O	C20H32O3	-1.78324	3505	3520.31	4236.28	4142.21	4635.95	4059.65	4026.44	8940.73	5803.05	1375.91	160.124	377.98	7.17076e-08	2007.96	1027.06	246.978	15006.7	2561.35	5610.84	7557.49	7509.59	7025.16	1517.28	6944.4	14360.6	1260.89	12766.2	180.003	3194.7	39285.5	101.23	1376.62	6354.47	633.205
1.20_169.0353m/z	169.035	1.20135	pos	Uric acid	HMDB0000289	Organoheterocyclic compounds	Imidazopyrimidines	Purines and purine derivatives	***	C00366	56.2	88.6	M+H	C5H4N4O3	-1.77258	1.31783e+06	1.43271e+06	1.34251e+06	1.3458e+06	1.35545e+06	1.48715e+06	1.41792e+06	1.21363e+06	1.69886e+06	1.08069e+06	1.16976e+06	1.38757e+06	1.18207e+06	1.18678e+06	2.0877e+06	1.29359e+06	1.69589e+06	1.52949e+06	2.16176e+06	1.26378e+06	1.66747e+06	1.57745e+06	1.22072e+06	1.71079e+06	1.63106e+06	2.13665e+06	1.93956e+06	1.51633e+06	2.36517e+06	2.03162e+06	1.5185e+06	1.51788e+06	1.87175e+06	1.31097e+06
11.82_592.3626m/z	592.363	11.8182	neg	LysoPC(20:2(11Z,14Z))	HMDB0010392	Lipids and lipid-like molecules	Glycerophospholipids	Glycerophosphocholines	**	C04230	56.2	85.3	M+FA-H	C28H54NO7P	1.09936	16567.8	22401.9	17938.4	19042.5	18026.7	19497.2	19463.5	14057.1	9454.5	8932.93	12455.2	11944.5	14578.1	15870.5	10982.7	12332.3	20486.5	43916.3	13031.6	13551	15805.3	19112.6	11373.6	17755.3	21348.7	12693.8	21897.7	22743.1	6218.69	19203.5	8112.74	24783	19078.5	10124.8
12.92_379.2837m/z	379.284	12.9183	pos	MG(0:0/20:4(8Z,11Z,14Z,17Z)/0:0)	HMDB0011549	Lipids and lipid-like molecules	Endocannabinoids	Unclassified	***		56.2	89.9	M+H	C23H38O4	-1.67409	9516.68	9986.93	11544	10336.4	11988.1	11869.6	11846.7	9279.3	1416.29	3685.89	3590.27	1435.45	3129.35	4674.22	768.076	2683.29	1719.43	3030.69	4203.07	2530.75	7093.42	7908.36	3272.38	14873.7	10770.5	36692.2	61897.3	9145.95	5022.63	21942.6	5907.98	3708.69	8537.1	6116.27
4.24_194.0452m/z	194.045	4.23545	neg	Salicyluric acid	617	Benzenoids	Benzene and substituted derivatives	Benzoic acids and derivatives	*	C07588	56.2	86.7	M-H	C9H9NO4	-3.52823	2913.01	3379.09	3273.1	3417.7	3272.64	3211.71	3354.22	1418.56	3796.2	3896.93	82.6712	594.284	1015.78	8779	167.533	3239.28	6954.94	9870.14	2777.59	2822.72	230.63	5811.76	819.368	2264.87	1896.45	4423.66	139.343	362.895	238.111	17648.1	2587.77	999.673	4218.63	556.407
5.56_351.1576n	352.165	5.55593	pos	Phenylalanyl-Tryptophan	HMDB0029006	Organic acids and derivatives	Carboxylic acids and derivatives	Amino acids, peptides, and analogues	*		56.2	87.6	M+H, M+Na	C20H21N3O3	-1.84324	119824	120415	122555	120477	128931	118978	128934	101791	106092	88446.8	173938	137221	73321.9	120682	107968	76344.6	136023	179829	122507	65750.3	155831	92004.3	73701.3	98851.3	168812	198323	187212	152906	147989	229165	54168.1	34297.6	60831.8	21343.1
12.11_568.3626m/z	568.363	12.112	neg	LysoPC(0:0/18:0)	HMDB0011128	Lipids and lipid-like molecules	Glycerophospholipids	Glycerophosphocholines	*		56.1	82.2	M+FA-H	C26H54NO7P	1.20279	122649	119936	129862	138497	123434	127612	134405	94777.7	71244.4	50917.5	97235.1	54975.2	65551.8	92261.5	58736.9	86753.9	131473	284247	97681.6	144633	116209	142010	88760.7	108799	112297	108039	186982	111218	72117.8	138110	51180.6	131375	132418	60402
13.03_219.1740m/z	219.174	13.0309	pos	Acorusnol	HMDB0030920	Lipids and lipid-like molecules	Prenol lipids	Sesquiterpenoids	*		56.1	88.5	M+H-H2O	C15H24O2	-1.43998	47586.2	47725	50278.3	51218.5	43467.2	49525.4	43812.6	70761.3	68769.1	52741.8	83119.9	80491.9	51300.3	47111.6	72622.3	97018.6	67321.1	48453.7	71997.1	50735.8	57730.5	68690.9	84775.3	73383.5	82940.5	113504	58462.7	58152.3	103763	122049	76428.4	46357.6	58696.3	49214.4
13.03_354.2763n	355.284	13.0309	pos	MG(0:0/18:2(9Z,12Z)/0:0)	HMDB0011538	Lipids and lipid-like molecules	Fatty Acyls	Lineolic acids and derivatives	***		56.1	85.6	M+H-H2O, M+H	C21H38O4	-1.87199	46434.3	46135.6	49960.5	45679.5	43009.2	44427	44663.9	33494.4	6043.61	14633.2	29656.8	9209.6	8134.85	25313.5	3591.39	21340.1	17666.9	20198	45096.7	31704.7	39299.7	103450	42688.9	120009	62387.7	105720	344752	50126.6	37420.3	178842	25978.9	22708.4	79959.6	28189.1
5.43_431.0987m/z	431.099	5.43348	neg	Vitexin	LMPK12110194	Lipids and lipid-like molecules	Polyketides	Flavonoids	***		56.1	88	M-H	C21H20O10	0.878137	728.637	893.781	1302.05	1165.15	1222.27	1086.93	929.508	568.684	1002.08	7.17076e-08	34.8204	7.17076e-08	7.17076e-08	7.17076e-08	89.6356	7.17076e-08	7.17076e-08	7.17076e-08	7.17076e-08	19056.5	173.7	7.17076e-08	7.17076e-08	7.17076e-08	2698.8	3836.15	7.17076e-08	70.6328	7.17076e-08	712.659	7.17076e-08	7.17076e-08	11542.8	7.17076e-08
7.60_517.0994m/z	517.099	7.59928	neg	6''-Malonylcosmosiin	HMDB0037346	Phenylpropanoids and polyketides	Flavonoids	Flavonoid glycosides			56.1	85.9	M-H	C24H22O13	1.19762	28494.5	29930.9	29890.9	29771.9	29864.8	29387.4	28811.7	37175.8	39146.6	39196.3	40722	41243.8	38486.7	35207.1	35005	39894	35649.9	35973	35759.3	36699.1	35546.7	33699.1	40962.5	36243.4	36566	39435.4	34941.1	38335.9	40577.7	40089.6	37876.2	30948.9	32681.4	33198.1
9.06_466.2979m/z	466.298	9.06485	pos	Lithocholyltaurine	HMDB0000722	Lipids and lipid-like molecules	Steroids and steroid derivatives	Bile acids, alcohols and derivatives	***	C02592	56.1	91.4	M+H-H2O	C26H45NO5S	-1.27659	9251.95	9346.21	7858.73	8610.85	9246.05	8507	9037.8	341.988	2135.47	1613.47	333.028	269.861	4677.18	831.079	305.645	80.9839	174.79	2970.13	6799.69	138.944	679.598	1795.89	171.141	148.392	552.594	8139.68	136.429	339.653	143.033	71.0731	7747.99	505.409	1303.39	5977.78
0.88_203.1155n	204.123	0.87585	pos	L-Acetylcarnitine	HMDB0000201	Lipids and lipid-like molecules	Fatty Acyls	Fatty acid esters	***	C02571	56	83.1	M+H-H2O, M+H	C9H17NO4	-1.47345	622459	624140	679526	673993	652158	667482	672218	690718	392330	488480	927645	267154	393364	579580	558037	622963	605641	1.10343e+06	889720	715096	1.05946e+06	944725	506646	509361	996877	1.25329e+06	663765	698959	1.49118e+06	1.37433e+06	714109	538454	658500	830725
1.20_118.0863m/z	118.086	1.20135	pos	L-Valine	35	Organic acids and derivatives	Carboxylic acids and derivatives	Amino acids, peptides, and analogues	**	C00183	56	86.9	M+H	C5H11NO2	0.618127	500587	524190	527087	528665	533226	546453	576527	407996	430512	244979	296175	422164	355615	338855	407677	362671	666667	463033	621091	511787	695742	693462	458792	596690	524407	588118	683408	512052	706722	838246	470171	476356	683707	511528
10.25_320.2346n	321.242	10.2514	pos	19S-HETE	LMFA03060074	Lipids and lipid-like molecules	Fatty Acyls	Eicosanoids	**	C14749	56	86.2	M+H-H2O, M+H	C20H32O3	-1.56336	18302.6	18685.5	20370.1	17847.4	20003.7	18888.4	20207.4	73714.4	6424.18	1385.41	1588.72	1156.81	7.17076e-08	3026.89	7.17076e-08	4898.6	94389.9	7.17076e-08	5732.93	1770.53	24196.2	9307.44	14243.8	26162.7	53593.3	7.17076e-08	25126.6	276.701	15150.7	168760	7.17076e-08	9115.41	15585.4	881.355
11.84_509.3476n	510.355	11.8378	pos	1-O-(2-methoxy-4Z-hexadecenyl)-sn-glycero-3-phosphocholine	LMGP01060043	Lipids and lipid-like molecules	Glycerophospholipids	Glycerophosphocholines			56	83.8	M+H, M+Na	C25H52NO7P	-0.993904	6.9387e+06	7.13459e+06	7.02465e+06	6.68187e+06	6.98158e+06	6.75085e+06	7.35138e+06	5.77841e+06	5.7026e+06	2.22392e+06	7.40323e+06	6.1187e+06	6.01048e+06	5.05724e+06	6.28971e+06	1.05555e+07	1.08196e+07	8.31767e+06	1.1242e+07	6.76744e+06	7.86682e+06	9.33443e+06	1.02765e+07	8.04869e+06	8.72205e+06	1.27393e+07	8.87752e+06	9.5408e+06	1.06773e+07	1.06246e+07	6.30287e+06	4.47184e+06	6.22316e+06	4.10673e+06
8.31_239.0924m/z	239.092	8.30705	neg	CMPF	45041	Lipids and lipid-like molecules	Fatty Acyls	Fatty acids and conjugates			56	81.3	M-H	C12H16O5	-0.578485	402854	448007	447897	463492	454681	446322	445562	902838	259580	927764	67635.3	100803	168474	172710	385840	357259	233594	603868	465792	740422	443975	311799	306260	260214	416446	621028	827662	191640	84032.2	525239	226785	725322	808762	156033
10.67_476.2767m/z	476.277	10.6657	pos	LysoPE(0:0/18:3(9Z,12Z,15Z))	HMDB0011479	Lipids and lipid-like molecules	Glycerophospholipids	Glycerophosphoethanolamines	*		55.9	89.4	M+H	C23H42NO7P	-1.02277	18216.4	16179.1	15998.1	15659.4	14165.7	16337	12119.3	16586.4	25339	7.17076e-08	10513	2860.09	3006.1	9122.89	5047.58	12987	34083.1	114000	25323.5	3529.62	18044.2	16918.6	13006	10671.2	55318.8	12084.3	18302	23612.6	2896	19398.3	3357.03	10605.1	6559.67	7.17076e-08
13.62_141.1133m/z	141.113	13.6234	pos	Methenamine	43250	Organoheterocyclic compounds	Triazinanes	1,3,5-triazinanes	*		55.9	87.9	M+H	C6H12N4	-1.51002	4.11059e+06	4.02628e+06	3.56433e+06	4.27994e+06	3.77598e+06	4.33071e+06	3.82229e+06	5.5803e+06	5.47288e+06	4.56262e+06	6.91457e+06	6.59951e+06	4.71537e+06	4.25729e+06	6.93937e+06	9.06005e+06	5.58906e+06	4.0004e+06	5.79828e+06	3.82598e+06	4.0699e+06	4.77244e+06	6.00707e+06	5.05396e+06	6.81844e+06	8.85911e+06	4.86311e+06	4.81631e+06	7.6928e+06	8.23266e+06	6.28867e+06	3.73919e+06	4.79034e+06	3.97871e+06
5.01_264.1111n	263.104	5.00595	neg	Phenylacetylglutamine	HMDB0006344	Organic acids and derivatives	Carboxylic acids and derivatives	Amino acids, peptides, and analogues	***	C04148	55.9	82.4	M-H, 2M-H	C13H16N2O4	0.539345	88425.9	98950.4	102370	100897	106023	102782	100456	124151	28799.8	121835	83650.5	87250.6	64018.6	71984.5	13424.6	23910.1	39839.5	40458.5	58846.8	41672.4	51456.5	68459.9	60503.2	14820.2	11432.8	44571	10531.7	13973.7	10794.8	147147	76909.6	126608	97294.4	150675
7.20_528.2643m/z	528.264	7.20228	neg	Glycochenodeoxycholate-3-sulfate	HMDB0002497	Lipids and lipid-like molecules	Steroids and steroid derivatives	Bile acids, alcohols and derivatives	***		55.9	86.1	M-H	C26H43NO8S	1.25632	89686.5	104390	100997	101429	106677	100627	101882	11192.6	27189.1	131016	10210.8	78722	40612.8	111495	79482.9	35360.2	75355.1	15121	3513.43	18426.4	121064	68495.1	43214.9	25660.5	12995.3	9505.35	34373.7	7305.2	17952.9	85176.5	15107	428597	18104.7	492903
0.83_229.0881n	230.095	0.834317	pos	Ergothioneine	53	Organic acids and derivatives	Carboxylic acids and derivatives	Amino acids, peptides, and analogues	**	C05570	55.8	87.8	M+H, M+Na	C9H15N3O2S	-1.65209	1768.22	2605.31	2145.59	2039.7	1474.82	2462.36	2009	840.355	991.627	1459.66	1123.67	1930.92	1746.04	598.464	1399.11	1365.62	1191.33	13509	1290.93	361.635	2671.55	6285.67	915.514	4060.88	2918.6	318568	5773.32	3778.19	4782.27	9522.21	3580.73	1975.3	2273.78	3092.75
10.87_374.2815n	357.278	10.867	pos	15-hydroxy-tetracosa-6,9,12,16,18-pentaenoic acid	LMFA01050438	Lipids and lipid-like molecules	Fatty Acyls	Fatty Acids and Conjugates			55.8	85.2	M+H-H2O, M+H	C24H38O3	-1.67281	125969	143808	140317	131209	136237	128989	137042	40181.2	150569	45582.1	153073	848449	365085	74120	60175.7	50926.7	326176	128645	11408.7	39521.2	76895.8	39382.5	47690.5	87254.3	38459.3	2540.29	79801.5	63270.3	78073.9	43225.4	15266.6	272718	113910	8225.67
7.25_293.1377m/z	293.138	7.25185	pos	Coriandrone B	HMDB0037775	Organoheterocyclic compounds	Benzopyrans	1-benzopyrans			55.8	87.2	M+H	C16H20O5	-2.1397	675.288	612.357	387.325	537.328	595.12	680.172	543.295	539.55	134.015	104.898	7.17076e-08	7.17076e-08	7.17076e-08	62.7125	7.17076e-08	122.714	7.17076e-08	2795.53	804.479	7.17076e-08	191.289	1520.56	7.17076e-08	415.775	22303.1	496.547	86.4769	7.17076e-08	7.17076e-08	7.17076e-08	7.17076e-08	80.2799	37.2736	7.17076e-08
9.10_318.2997m/z	318.3	9.0979	pos	17-hydroxy stearic acid	LMFA02000135	Lipids and lipid-like molecules	Fatty Acyls	Octadecanoids			55.8	85.3	M+NH4	C18H36O3	-1.89548	28151.1	30222	29778.1	31387.8	33256.6	32682.8	32020.1	19744	18339.7	11303.5	22543.6	18848.4	15122.4	16753.9	21440.3	37411.4	38131.7	22743.2	36960.3	26368.5	29491.5	28139.5	34624.1	26192.7	31641	43444.9	25720.5	30275.1	43202.3	51823.1	24650.9	19458.5	18054.6	12210.2
9.45_135.0803m/z	135.08	9.448	pos	2,5-Dimethylbenzaldehyde	265044	Benzenoids	Benzene and substituted derivatives	Benzoyl derivatives	*		55.8	82.8	M+H	C9H10O	-0.732558	31634.7	35338.6	33130.4	34070.2	29933.1	35146.3	30909.2	47772.5	50677.6	34891.5	54558.3	52592.2	35606.4	31618.3	50555.4	68750.8	47046.9	31934.1	48448.1	33092.1	40452.9	45573.6	58138.2	48206.5	55159.6	75150.1	38893	40647.3	62527.6	78981.2	50421.3	31947.7	39127.3	33929.1
10.68_562.3156m/z	562.316	10.6811	neg	LysoPC(18:3(6Z,9Z,12Z))	HMDB0010387	Lipids and lipid-like molecules	Glycerophospholipids	Glycerophosphocholines	**	C04230	55.7	82.5	M+FA-H	C26H48NO7P	1.12202	78361.4	85854.2	87991.9	83997.3	87658.7	83659.8	87110.3	82699.1	50684.8	18981.7	59473	13581.3	34565.5	63535.6	31790.4	51045.3	130613	570113	77422.7	41126.3	71461.6	106838	55352.8	51502.1	152187	46673.1	101806	98736.4	24395.5	52633.3	33684.6	70116.6	62396.9	11907.1
11.06_612.3314m/z	612.331	11.0635	neg	LysoPC(22:6(4Z,7Z,10Z,13Z,16Z,19Z))	HMDB0010404	Lipids and lipid-like molecules	Glycerophospholipids	Glycerophosphocholines	**	C04230	55.7	80.9	M+FA-H	C30H50NO7P	1.27895	133285	151336	152868	158393	158082	156481	155939	118019	59764.4	96582.7	97820	90896.1	169272	181164	131273	194038	129813	221837	175023	169652	137874	212456	134242	93579.3	127900	188321	255394	208104	67676.6	157899	74218.3	132932	166860	64590.8
11.61_526.3523m/z	526.352	11.6112	neg	PC(O-16:0/0:0)	LMGP01060010	Lipids and lipid-like molecules	Glycerophospholipids	Glycerophosphocholines			55.7	81.9	M+FA-H	C24H52NO6P	1.72221	38841.7	40698.8	40394.1	42864.1	41979.1	42699.3	44906.1	26858.5	16572	14164.4	27570.9	24043	39042.9	39686.1	32149.3	40165.6	43256.6	70121.4	35785.8	46882.1	46601.5	47667.2	30931.7	42554	29458.4	26996.4	44613.6	44763.4	31229.3	45492.3	23445.6	53139.1	43343.4	26693.8
6.48_137.0233m/z	137.023	6.47717	neg	Salicylic acid	HMDB0001895	Benzenoids	Benzene and substituted derivatives	Benzoic acids and derivatives	***	C00805	55.7	89.4	M-H	C7H6O3	-8.08742	22424.1	24601.1	23481.1	23956.2	23996.4	23019.4	22753.7	13287.1	7345.35	8911.45	8441.38	11057	9857.73	12193.8	7207.41	8193.22	8266.78	5787.64	6905.11	8788.66	5597.05	5518.59	11453.8	9523.37	6146.79	6188.32	6089.49	5976.66	5906.88	5830.82	9102.65	11435.8	14166.7	10702.1
4.38_118.0652m/z	118.065	4.38052	pos	Indole	HMDB0000738	Organoheterocyclic compounds	Indoles and derivatives	Indoles	***	C00463	55.6	80.5	M+H	C8H7N	0.548285	99978.1	103984	108466	103008	112316	105511	106045	110258	113301	86160.3	109602	122344	79137.9	86955.4	104878	135475	140678	86876.8	133829	104135	115396	126501	143478	109515	220774	193593	99374.1	113700	147394	182238	118593	78565	92449.3	73880.3
9.63_440.2773m/z	440.277	9.63378	pos	PC(12:0/0:0)	LMGP01050009	Lipids and lipid-like molecules	Glycerophospholipids	Glycerophosphocholines			55.6	86.6	M+H	C20H42NO7P	0.233924	649.4	1104.14	1026.39	954.652	553.089	834.221	1015.36	20203	1129.93	0.216637	4.5985	7.17076e-08	14.8773	316.295	432.65	2262.57	1517.8	0.460421	1143.84	1.52716	1535.35	2177.74	360.586	7.17076e-08	551.188	7.17076e-08	7.17076e-08	1075.77	267.177	521.285	9.11973	167.531	4.57845	168.416
1.36_268.0809n	267.074	1.36178	neg	Inosine	84	Nucleosides, nucleotides, and analogues	Purine nucleosides	Unclassified	**	C00294	55.5	78.8	M-H, 2M-H	C10H12N4O5	0.571911	246066	270920	272650	285038	284291	271772	267588	15198.4	29596.1	23415.5	95776.1	24634.4	117072	11466.1	63677.1	58055.2	70272.1	1.4576e+06	346894	26054	745710	1.53809e+06	178659	532799	1.07956e+06	580700	682907	643599	315784	687770	16129.9	15344.6	11452.6	18118.6
11.10_588.3314m/z	588.331	11.0957	neg	LysoPC(20:4(5Z,8Z,11Z,14Z))	HMDB0010395	Lipids and lipid-like molecules	Glycerophospholipids	Glycerophosphocholines	**	C04230	55.5	79.6	M+FA-H	C28H50NO7P	1.24182	604226	675824	650217	679391	689475	646837	703684	571847	292248	294908	468721	427580	622360	1.20567e+06	616657	593962	670022	921093	651811	656473	507077	628061	490694	545794	485901	719080	1.23098e+06	687151	359103	797407	268480	615368	675573	262303
2.08_245.1142m/z	245.114	2.08203	neg	gamma-Glutamylvaline	HMDB0011172	Organic acids and derivatives	Carboxylic acids and derivatives	Amino acids, peptides, and analogues	*		55.5	81.3	M-H	C10H18N2O5	-0.516315	7691.66	8859.14	8942.48	8839.05	8859.34	8681.57	8604.19	5915.22	4416.87	5181	3434.39	6397.52	4387.74	5776.31	6133.56	3572.76	4962.08	5761.04	3894.02	5317.73	6885.39	7428.79	3368.45	7318.35	4559.93	4317.56	9025.3	5684.44	6996.62	6407.7	5171.5	12270.9	19229.6	9319.98
4.71_293.1147m/z	293.115	4.71427	neg	gamma-Glutamylphenylalanine	HMDB0000594	Organic acids and derivatives	Carboxylic acids and derivatives	Amino acids, peptides, and analogues	*		55.5	82.4	M-H	C14H18N2O5	1.21449	9801.19	10392.4	11003.7	10855.1	11251.6	10834.6	10503.1	6250	4849.87	7369.34	5418.08	5776.16	6375.36	7948.81	6543.35	4166.08	4953.39	6639.63	4646.07	5663.95	8648.99	7762.9	4625.62	9081.36	4882.86	5319.36	8962.4	7260.67	7042.05	5972.74	7258.03	19124.2	26566	12639.2
5.07_160.1330m/z	160.133	5.067	pos	DL-2-Aminooctanoic acid	5923	Organic acids and derivatives	Carboxylic acids and derivatives	Amino acids, peptides, and analogues	*		55.5	81.9	M+H	C8H17NO2	-1.5903	8222.22	8738.78	8329.93	8777.17	9013.41	8675.94	9445.68	7023.09	5525.4	4269.59	5036.72	5630.24	5524.26	6517.24	3601.23	8642.39	29899.2	13781.2	19140.8	4681.48	17012.7	13214.6	14142.5	9594.4	11922.6	9339.92	28173.5	8569.88	10416.9	7413.89	3722.55	6423.68	7829.63	2988.98
7.14_363.2159m/z	363.216	7.1351	pos	Cortisol	HMDB0000063	Lipids and lipid-like molecules	Steroids and steroid derivatives	Hydroxysteroids	***	C00735	55.5	83.4	M+H	C21H30O5	-1.98813	141966	149476	141525	137290	141931	141394	140122	160555	154542	103664	184062	158202	117165	148841	205638	189832	218240	126458	241761	102222	105536	77410	156376	110168	125356	79093.3	69710.1	134167	97831.2	168412	222297	126862	212327	150939
8.43_459.0941m/z	459.094	8.42843	neg	Pinnatifinoside A	LMPK12110397	Lipids and lipid-like molecules	Polyketides	Flavonoids			55.5	82.6	M+FA-H	C21H18O9	2.01257	9970.76	9735.19	10097.3	10505.6	10050	10716.6	9735.95	12497.9	12724.5	13279.6	12628.9	13250.9	13084.6	11858.9	12356.5	14084.1	11815.5	12155	12127.6	11479	11864.2	11430.8	13245.2	12488.4	12923.1	13435.6	11888	12337.4	12595.8	12665.6	12119.3	10059.5	10051.1	10232.5
0.78_175.1187m/z	175.119	0.779	pos	L-Arginine	13	Organic acids and derivatives	Carboxylic acids and derivatives	Amino acids, peptides, and analogues	**	C00062	55.4	86.5	M+H	C6H14N4O2	-1.51477	326694	329681	379027	338807	356823	377619	371321	370759	440311	275379	391294	330032	380870	312058	301446	646627	444710	258388	398168	286332	407321	290677	433022	462612	331958	594403	327050	274225	627475	518210	501637	386940	354733	296886
1.77_326.0884m/z	326.088	1.77293	neg	Acetaminophen glucuronide	HMDB0010316	Organic oxygen compounds	Organooxygen compounds	Carbohydrates and carbohydrate conjugates	*		55.4	78.9	M-H	C14H17NO8	0.709074	35051.7	39131.4	38880.6	40135.1	40322.9	39631.8	39818.9	7.17076e-08	890.593	789.531	403.523	440.367	499.882	481.549	619.325	352.352	355.041	223.91	27.5983	7.17076e-08	153.953	251.043	383.722	630.58	166.572	202.988	437.557	304.088	381.186	466.684	905.104	7.17076e-08	7.17076e-08	7.17076e-08
10.29_356.2711n	357.278	10.286	pos	THA	LMFA01030822	Lipids and lipid-like molecules	Fatty Acyls	Fatty acids and conjugates	*		55.4	84.1	M+H-H2O, M+H	C24H36O2	-1.31285	30016.8	29411.1	30403.6	31108.8	30128.1	29307.1	34463.5	51078.4	21565.5	13444.6	52516.7	20053.7	21684.7	41222	5503.98	103105	205454	6972.32	14445.7	28338.5	39614	23829.6	35935.7	17556.1	29537.1	46856.9	12507.6	28654.9	28549.8	124933	5250.55	48349.1	18938.5	4619.54
10.96_526.3156m/z	526.316	10.96	neg	PC(15:0/0:0)	LMGP01050016	Lipids and lipid-like molecules	Glycerophospholipids	Glycerophosphocholines	**	C04230	55.4	80.7	M+FA-H	C23H48NO7P	1.13659	42115.9	47843.4	51672.7	50489.8	47457.5	45181.2	51185.7	58477.2	18046.4	16572.6	32362.5	13545.1	19619.8	42749.4	26975.9	45814.9	74184	91941	65318	34788.6	43971.1	48328.8	44836.9	37234.9	75848.7	45486.5	52774.1	50271.2	22674.1	32867.5	19540.2	36400.1	47771.7	21939.8
11.25_614.3471m/z	614.347	11.2491	neg	PC(22:5(4Z,7Z,10Z,13Z,16Z)/0:0)	LMGP01050142	Lipids and lipid-like molecules	Glycerophospholipids	Glycerophosphocholines	**	C04230	55.4	82.2	M+FA-H	C30H52NO7P	1.32879	25354.3	28533.2	26485.8	28378.9	24208.2	24352.5	24071.4	16737.8	11822.4	16095.3	22920.1	11386.6	18939	32414	22164.5	30799.2	24356.3	32760.4	28008	18350	18678.6	26003.4	17988.6	17394.2	15874.9	23078.7	44255.2	24174.3	10406.3	17631.8	10890.9	28066.2	24724	7189.8
9.48_387.2523m/z	387.252	9.48108	pos	(22E)-1α,3β-Dihydroxychola-5,16,22-trien-24-oic Acid	42921	Unclassified	Unclassified	Unclassified			55.4	83.7	M+H	C24H34O4	-1.72881	16670.4	16423.7	16829.1	15957.6	16912.2	16784.2	16948.3	13037.7	17975	6888.86	7849.24	8790.84	4813.01	12036.4	27090.3	17850.4	29215.5	6201.5	18871.2	9401.49	30196.4	37639.2	36161.6	23287	17462.5	32034.1	58450.3	28610.7	29406.4	42733.8	13534.1	7420.6	9750.75	11991.7
0.93_164.0471n	182.081	0.931433	pos	2-Hydroxycinnamic acid	HMDB0002641	Phenylpropanoids and polyketides	Cinnamic acids and derivatives	Hydroxycinnamic acids and derivatives	***	C01772	55.3	79.9	M+H, M+NH4	C9H8O3	-1.23129	321388	416854	444929	491576	424519	452270	415066	447704	467790	256665	669234	602009	507360	537417	447251	453216	593258	263400	368200	357363	439933	229335	375661	370157	431040	566228	733033	567485	518264	533167	182002	427971	375179	347349
10.82_538.3158m/z	538.316	10.8208	neg	PC(16:1(9E)/0:0)	LMGP01050021	Lipids and lipid-like molecules	Glycerophospholipids	Glycerophosphocholines			55.3	79.6	M+FA-H	C24H48NO7P	1.4843	242622	252688	253587	263239	243356	252119	248379	214329	170239	145387	172075	92658.6	174843	331816	198597	229677	235283	360623	186821	158637	249393	232756	158128	217106	336414	236263	269120	249287	115266	177130	144039	226904	308282	175290
10.98_501.2847n	502.292	10.981	pos	PE(20:4(8Z,11Z,14Z,17Z)/0:0)	LMGP02050067	Lipids and lipid-like molecules	Glycerophospholipids	Glycerophosphoethanolamines	*		55.3	84.5	M+H, M+Na	C25H44NO7P	-1.60819	83106	80557.1	83737	86091.4	82701.2	86238.2	82513.8	82491.1	60204	23622.1	68031.4	69542.6	51798.7	68593.2	77082.7	125826	152882	130608	177568	126413	134358	110786	143358	87658.5	136493	158470	135989	126035	92340.2	299323	36197.3	66792.5	65384.2	32934.3
11.59_566.3469m/z	566.347	11.594	neg	LysoPC(18:1(9Z))	HMDB0002815	Lipids and lipid-like molecules	Glycerophospholipids	Glycerophosphocholines	*		55.3	78.7	M+FA-H	C26H52NO7P	1.11058	1.15752e+06	1.24094e+06	1.1643e+06	1.29716e+06	1.29387e+06	1.28052e+06	1.28686e+06	1.1583e+06	798351	553730	1.04937e+06	685637	904425	1.2572e+06	926678	1.0263e+06	1.49696e+06	2.38747e+06	1.1486e+06	1.23994e+06	1.14204e+06	1.14942e+06	1.03667e+06	1.06283e+06	1.47916e+06	1.14298e+06	1.50472e+06	1.44803e+06	628835	944891	582917	1.04347e+06	1.29936e+06	528789
12.82_419.3149m/z	419.315	12.8173	pos	11'-Carboxy-alpha-chromanol	HMDB0012515	Lipids and lipid-like molecules	Prenol lipids	Sesquiterpenoids	*		55.3	87.1	M+H	C26H42O4	-1.68115	56277.7	54829.6	44502	54149.7	48085.2	55991.5	50628.5	81945	66116.8	51821.7	71316.8	59329.6	68678.6	53720.9	71933.3	72533.9	72652.1	65402.6	69869.1	41582.8	56070.6	65013.8	62841	52691	78306.8	115429	68558.9	68993.3	94574.7	68326.6	89308.1	49179.2	63894.7	52387.2
4.73_295.1284m/z	295.128	4.73437	pos	Tyrosyl-Hydroxyproline	HMDB0029106	Organic acids and derivatives	Carboxylic acids and derivatives	Amino acids, peptides, and analogues	*		55.3	81.8	M+H	C14H18N2O5	-1.52891	30017.8	31383	32956.4	31966.7	34562.2	31738.8	32364.9	21465.4	21564.2	23360.1	23863.9	24689.1	21634.4	23037.3	25001.1	18961.3	23934.2	21303.8	22356	21344.4	37183.9	30552.4	19103.5	37192.5	20636.4	28220.8	36382.5	28839.9	37069.4	36368.7	29225	54354.6	93589	35849.8
7.69_499.2960n	482.293	7.6944	pos	Taurodeoxycholic acid	HMDB0000896	Lipids and lipid-like molecules	Steroids and steroid derivatives	Bile acids, alcohols and derivatives	***	C05463	55.3	89.9	M+H-H2O, M+H	C26H45NO6S	-1.47806	3973.01	4165.06	4036.55	3662.75	3005.01	3652.74	3951.85	7.17076e-08	1538.36	647.498	114.88	390.079	996.912	7.17076e-08	393.986	7.17076e-08	679.986	1137.1	107.588	7.17076e-08	510.507	107.686	7.17076e-08	7.17076e-08	1785.08	995.431	2161.56	7.17076e-08	7.17076e-08	3404.53	4367.31	1628.27	1334.36	10655.7
8.40_625.3455n	626.353	8.39798	pos	Glycochenodeoxycholic acid 3-glucuronide	LMST05010048	Lipids and lipid-like molecules	Steroids and steroid derivatives	Steroidal glycosides	**	C03033	55.3	83.5	M+NH4, M+Na, M+H, M+H-H2O	C32H51NO11	-1.18764	44189.2	42939	44360.4	41902.6	43998	42684.9	45514.4	15556.7	72442.6	19953.1	5190.16	4038.25	16595.3	2146.59	5229.25	16593.1	39131.2	19665.4	31850.4	4339.86	1132.81	73766.3	384.904	14697.4	57841.3	55032.4	1953.33	25794.1	436.832	17496.5	52366.1	1966.92	2796.62	58576.5
10.56_512.2998m/z	512.3	10.5615	neg	PC(0:0/14:0)	LMGP01050073	Lipids and lipid-like molecules	Glycerophospholipids	Glycerophosphocholines			55.2	77.7	M+FA-H	C22H46NO7P	0.866636	101225	104723	115075	104043	106110	107769	106570	190760	68262.4	45371.9	60169.5	20178.6	46237.3	77006.3	74698.8	85998.8	139569	115410	101996	45022.9	141129	150856	90832	82154.1	173068	77887.7	139243	127744	44467.5	69532.7	35565.6	99468.2	63644.4	49536.7
11.40_546.3561m/z	546.356	11.3988	pos	LysoPC(20:3(8Z,11Z,14Z))	HMDB0010394	Lipids and lipid-like molecules	Glycerophospholipids	Glycerophosphocholines	*		55.2	86.7	M+H	C28H52NO7P	1.31164	601127	647218	623871	630583	604217	606775	630465	446134	555828	339649	553055	566243	494352	657294	737058	790992	884226	730201	829260	518697	726754	741106	470637	591278	907446	844561	976212	992156	540522	870181	393156	669558	641560	469865
11.80_554.3469m/z	554.347	11.8011	neg	PC(O-16:0/1:0)	LMGP01020028	Lipids and lipid-like molecules	Glycerophospholipids	Glycerophosphocholines			55.2	77.4	M+FA-H	C25H52NO7P	1.11691	890343	1.11962e+06	1.00763e+06	1.03862e+06	955967	1.03852e+06	1.02661e+06	758153	590804	329276	802588	657482	870185	725951	829882	982266	1.1285e+06	1.10369e+06	1.0916e+06	981892	814557	1.12401e+06	1.18691e+06	997758	935791	1.03243e+06	1.08226e+06	995825	914327	849959	697171	714573	810515	618970
7.76_515.2910n	533.325	7.76203	pos	Taurocholic acid	HMDB0000036	Lipids and lipid-like molecules	Steroids and steroid derivatives	Bile acids, alcohols and derivatives	***	C05122	55.2	93.6	M+H-H2O, M+H, M+Na, M+NH4	C26H45NO7S	-1.25942	10562.3	13048.2	11906	11655.8	12148.9	11552.3	12332.5	2064.45	14004.2	2877.76	2076.07	713.996	8705.22	565.674	5024.81	7.17076e-08	7804.49	1042.72	14853.6	3869.09	8126.63	10546.3	790.769	7066.57	16064.3	2118.16	17358.5	7.17076e-08	1699.02	22421.7	12527.5	3966.05	28927.3	106074
11.08_564.3313m/z	564.331	11.0793	neg	2-linoleoyl-sn-glycero-3-phosphocholine	HMDB0062711	Lipids and lipid-like molecules	Glycerophospholipids	Glycerophosphocholines	*		55.1	77.5	M+FA-H	C26H50NO7P	1.11681	2.2216e+06	2.50909e+06	2.46447e+06	2.62685e+06	2.60925e+06	2.52918e+06	2.47975e+06	2.28584e+06	1.84193e+06	850954	1.74783e+06	1.6859e+06	1.71847e+06	2.60385e+06	2.25086e+06	2.36705e+06	3.23414e+06	4.78568e+06	2.98375e+06	2.47277e+06	2.33757e+06	2.86824e+06	2.41472e+06	2.67302e+06	2.76932e+06	1.88265e+06	3.05943e+06	3.03273e+06	1.62326e+06	2.57236e+06	852424	2.11571e+06	2.80691e+06	646674
11.25_428.3728m/z	428.373	11.2533	pos	Stearoylcarnitine	HMDB0000848	Lipids and lipid-like molecules	Fatty Acyls	Fatty acid esters	***		55.1	84.8	M+H	C25H49NO4	-1.49784	32659.4	35842.5	35487	35738.3	30977.2	34412.6	34108.6	20376.4	23794.6	11167	22238.6	31148.4	19905.4	21398.2	50151.9	56663	39137.7	72107.9	63611.4	66217.2	46327.1	50639.2	33837.4	38461.1	36524.9	39814.4	59032	45289.8	53509.6	81509.3	16145.2	21232.4	29633.9	16329.7
11.53_236.1773n	219.174	11.5326	pos	3-Hydroxy-1,10-bisaboladien-9-one	HMDB0034722	Lipids and lipid-like molecules	Prenol lipids	Sesquiterpenoids	*		55.1	84.6	M+H-H2O, M+H	C15H24O2	-1.52034	26142.5	28601.3	29061.8	30970.2	31587.4	32141.9	31418.1	38917	39348.7	32278.7	51104.8	45324.7	33060.7	30660.5	49346.3	64206.2	40529.4	30236.1	40853.8	30570.4	34808.8	41171.3	48616.1	42914.4	44028.5	61387.9	36609.7	38014.8	52491.8	66755.6	39912.9	26443.9	32398.9	25991.4
12.51_594.3785m/z	594.379	12.5073	neg	PC(20:1(9Z)/0:0)	LMGP01050047	Lipids and lipid-like molecules	Glycerophospholipids	Glycerophosphocholines			55.1	83.3	M+FA-H	C28H56NO7P	1.64465	10568.6	11165.6	12055.3	9859.51	10330.7	10755.8	10046.6	10195.4	4019.66	5028.12	8940.24	5118.67	9118.58	8026.02	2678.32	5375.1	12782.2	37252.7	5576.48	9214.37	6456.58	10722.2	6699.21	6661.71	12762.5	10131.4	11613.5	18669	4209.35	7467.55	5085.67	11102.2	8608.27	6264.36
2.26_191.0579n	209.092	2.26112	pos	Desmethyldeschlorobenzoyl Indomethacin	828	Unclassified	Unclassified	Unclassified			55.1	78.7	M+H, M+NH4	C10H9NO3	-1.76518	150920	156193	158644	158138	163340	163998	162491	123651	153535	132744	111979	133242	130493	128172	138894	150250	169478	105468	152147	113809	159411	181044	123086	206407	102316	201583	143734	103498	182157	161843	152503	152696	139795	297147
7.20_361.2002m/z	361.2	7.20087	pos	18-Hydroxycortisol	LMST02030193	Lipids and lipid-like molecules	Steroids and steroid derivatives	Hydroxysteroids	*		55.1	82.1	M+H-H2O	C21H30O6	-1.89292	17167.1	17300.6	15983.6	16440.6	16894	16971.2	19245.2	17608.2	20194.9	8821.43	16169.4	12445.2	13094.4	12032	17041.7	26448.7	28994.3	18377.2	33508.3	20256.5	20513.8	17833.3	23210.2	19236.1	25738	15650.9	17920.7	15698.3	20984.3	33552.7	11567	22399	16565.8	12083.5
9.43_434.3184n	435.324	9.43147	pos	beta-Citraurol	HMDB0035685	Lipids and lipid-like molecules	Prenol lipids	Triterpenoids	*		55.1	87.7	M+H-H2O, M+H	C30H42O2	-0.237556	13608.7	13147.2	12566.8	13058	12971.6	13862	13787.2	4928.68	5306.74	3941.15	4174.28	3172.42	5280.58	4080.99	4177.97	4752.12	3423.91	5547.87	3463.84	276372	4277.28	4331.41	3989.71	3888.05	3280.13	91770.5	4492.94	3651.03	2858.37	27601.9	4522.49	4826.6	5878.6	4964.29
11.08_568.3391m/z	568.339	11.0804	pos	PC(22:6(4Z,7Z,10Z,13Z,16Z,19Z)/0:0)	LMGP01050056	Lipids and lipid-like molecules	Glycerophospholipids	Glycerophosphocholines			55	79	M+H	C30H50NO7P	-1.19542	771331	741261	773261	734630	784982	729711	740966	715162	346273	429055	709148	590363	804333	782219	706547	1.38019e+06	981988	1.11585e+06	1.27001e+06	930018	897878	1.3088e+06	888402	625222	826606	1.39011e+06	1.6499e+06	1.3983e+06	593392	1.48191e+06	498715	602183	949357	304337
11.21_540.3314m/z	540.331	11.2149	neg	PC(16:0/0:0)[rac]	LMGP01050113	Lipids and lipid-like molecules	Glycerophospholipids	Glycerophosphocholines			55	78.2	M+FA-H	C24H50NO7P	1.44173	593158	657088	633376	643428	599169	655332	604828	515331	308183	246213	431585	295916	367149	570590	456041	464258	588823	1.03833e+06	483904	625099	519130	731836	484557	600179	636908	492525	836442	602591	426575	639921	272071	523128	709572	300399
11.25_269.2107m/z	269.211	11.2533	pos	9-hydroxy-16-oxo-hexadecanoic acid	LMFA01170059	Lipids and lipid-like molecules	Fatty Acyls	Fatty Acids and Conjugates			55	80	M+H-H2O	C16H30O4	-1.58131	245524	257464	258909	259256	264309	267813	267791	11090.3	4833.59	5750.78	9885.29	6174.46	2983.78	202.142	6041.09	5261.3	4854.18	4627.11	7323.38	1421.13	3294.85	4630.21	9017.27	6275.2	10279.5	11681.9	5819.75	4483.89	10771	13586.5	12154.8	2194.24	4833.39	3462.38
13.34_309.2418m/z	309.242	13.343	pos	Annosquamosin B	87632	Lipids and lipid-like molecules	Prenol lipids	Diterpenoids	*		55	83.2	M+H	C19H32O3	-2.00948	7323.62	7241.54	7257.98	6950.88	7633.73	7383.75	7844.44	7424.03	3273.39	2527.61	6849.69	5434.59	3233.92	7932.54	5457.68	4885.16	5285.92	5419.71	3399.03	3571.85	10504.1	3349.92	13935	8139.09	25407	15351.5	9139.26	16212.2	10096.8	5558.17	6618.27	5639.86	3123.44	2791.26
13.58_269.2259m/z	269.226	13.5753	pos	anhydroretinol	HMDB0062447	Lipids and lipid-like molecules	Prenol lipids	Sesquiterpenoids			55	80.1	M+H	C20H28	-1.87743	74608.8	68720.8	56022.4	66534.6	69814.1	62017.9	63046.3	39197.4	37150.1	21578.5	43325.1	35185.4	22589	37527.8	64992.5	91968.4	95276.4	109227	111745	87825.2	69591.7	79272.6	54693.1	47970.9	95934.2	99360.8	176167	94839.9	138014	152431	27331.6	53480	57565	18757.1
5.89_447.0938m/z	447.094	5.8924	neg	3,4,5-trihydroxy-6-{4-[3-oxo-3-(2,4,6-trihydroxyphenyl)prop-1-en-1-yl]phenoxy}oxane-2-carboxylic acid	HMDB0128087	Phenylpropanoids and polyketides	Flavonoids	Flavonoid glycosides	*		55	79.2	M-H	C21H20O11	1.11776	11814.6	13545.2	14865.2	14698.7	13672	13395.6	13837.4	7.17076e-08	7.17076e-08	7.17076e-08	18750.2	6694.47	222.273	8737.91	251.885	21063.5	38965.4	7.17076e-08	1778.08	7.17076e-08	20552.7	7.17076e-08	9536.66	37046.2	7.17076e-08	7.17076e-08	7.17076e-08	81.1751	7.17076e-08	656.164	17540	856.289	2204.39	7.17076e-08
6.52_377.1336m/z	377.134	6.52288	pos	N-Acetylserotonin glucuronide	HMDB0060833	Organic oxygen compounds	Organooxygen compounds	Carbohydrates and carbohydrate conjugates	*		55	82.2	M+H-H2O	C18H22N2O8	-1.73327	12967.1	13893.6	14099.8	13865.5	17070	16285.8	17190.8	2328.53	4631.9	11278.2	18321.3	13842.5	6374.53	21716	25458	16618.9	26537.5	5515.26	28711.4	4458.29	7701.12	14306.8	3494.89	16909.8	2737.95	12976	15031.6	20619.9	21379.4	18788.1	12639.1	8528.32	14388.6	9951.22
9.58_330.1672n	313.164	9.58305	pos	(4S,6R)-p-Mentha-1,8-diene-6,7-diol 7-glucoside	HMDB0039056	Lipids and lipid-like molecules	Prenol lipids	Terpene glycosides	*		55	84.8	M+H-H2O, M+Na, M+NH4	C16H26O7	-1.89938	4450.6	4376.97	4044.08	4539	4499.84	4647.72	4980.67	1496.95	1568.83	6108.77	2912.79	20059.1	5859.9	3443.32	2571.3	7.17076e-08	7.17076e-08	7.17076e-08	7.17076e-08	7.17076e-08	18.9776	7.17076e-08	7.17076e-08	7.17076e-08	7.17076e-08	7.17076e-08	7.17076e-08	7.17076e-08	7.17076e-08	7.17076e-08	4688.1	4049.3	2903.25	9277.5
0.82_131.0693n	132.077	0.820483	pos	Creatine	7	Organic acids and derivatives	Carboxylic acids and derivatives	Amino acids, peptides, and analogues	**	C00300	54.9	80.7	M+H, M+Na	C4H9N3O2	-0.989076	207325	226817	218190	233236	214531	238731	236213	397575	275207	476945	479877	148244	188968	136615	209005	692674	394935	407273	222166	135805	462288	456759	472160	118214	191680	625350	405167	285926	511718	595388	146917	303338	258305	112434
11.68_312.2527m/z	312.253	11.6799	pos	(9R,13R)-10,11-dihydro-12-oxo-15-phytoenoic acid	LMFA02010006	Lipids and lipid-like molecules	Fatty Acyls	Octadecanoids			54.9	80.4	M+NH4	C18H30O3	-1.98377	138025	145506	145632	134864	149473	149252	154881	387.358	7.17076e-08	7.17076e-08	7.17076e-08	7.17076e-08	7.17076e-08	7.17076e-08	7.17076e-08	7.17076e-08	414.305	882.644	1669.28	7.17076e-08	1532.34	872.002	7.17076e-08	231.554	769.147	459.436	7.17076e-08	7.17076e-08	7.17076e-08	7.17076e-08	7.17076e-08	7.17076e-08	7.17076e-08	7.17076e-08
2.67_309.1095m/z	309.11	2.66863	neg	gamma-Glutamyltyrosine	HMDB0011741	Organic acids and derivatives	Carboxylic acids and derivatives	Amino acids, peptides, and analogues	*		54.9	80	M-H	C14H18N2O6	1.05539	7367.49	8708.45	8627.1	8817.04	8664.76	8656.06	8750.24	6043.37	5250.4	4947.68	4434.96	5732.3	5698.95	6901.77	7435.21	3488.63	4609.06	4324.67	3959.8	5900.81	9287.28	7350.89	3707.1	6945.82	3555.66	4433.28	9501.86	6836	6264.85	4887.77	4855.85	14265.4	16631.5	8408.52
4.66_350.1361m/z	350.136	4.6627	neg	Threoninyl-Tryptophan	HMDB0029072	Organic acids and derivatives	Carboxylic acids and derivatives	Amino acids, peptides, and analogues	*		54.9	83.2	M+FA-H	C15H19N3O4	1.18508	582.805	739.876	705.16	699.393	678.951	613.595	663.209	275.499	601.262	441.277	21.7169	293.846	163.604	406.391	249.372	241.226	255.879	235.393	245.385	197.016	458.795	334.974	335.563	281.839	351.577	244.986	265.817	196.322	156.51	380.44	798.614	635.085	1264.76	882.69
7.10_236.1044n	254.138	7.10145	pos	Carboxyibuprofen	692	Phenylpropanoids and polyketides	Phenylpropanoic acids	Unclassified	*		54.9	79	M+NH4, M+Na, M+H-H2O	C13H16O4	-1.87611	12536.5	12129.2	11597.7	11444.7	12453.9	11144.8	11810	75.6913	96.7711	97.1905	76.0407	122.311	30.9758	38.6095	104.434	7.17076e-08	115.131	71.7279	74.6425	97.6518	114.754	62.1695	7.17076e-08	69.7941	43.0978	148.227	7.17076e-08	145.81	54.3787	308.685	194157	36.1329	701.7	7.17076e-08
8.32_321.2418m/z	321.242	8.3166	pos	Ucriol	91737	Lipids and lipid-like molecules	Fatty Acyls	Fatty alcohol esters	*		54.9	83.4	M+H	C20H32O3	-2.07522	3930.25	3699.76	3512.37	3961.29	4393.29	3915.04	3820.61	13014.6	2412.57	624.293	171.399	532.519	7.17076e-08	576.086	7.17076e-08	107.354	20087.9	293.861	1649.49	1270.92	8707.89	4557.52	1095.6	6218.01	12282.9	269.513	8406.09	243.14	3195.27	44877.5	58.5265	2022.47	5026.35	1008.67
9.28_272.2579m/z	272.258	9.2813	pos	C16 Sphingosine	53900	Lipids and lipid-like molecules	Sphingolipids	Sphingoid bases			54.9	82.1	M+H	C16H33NO2	-1.73116	11024.3	11031.8	10690	11243.7	11359	11174.2	10962.9	5473.06	5130.88	2342.22	5863.24	5091.23	3786.85	4311.03	6467.6	9532.02	10270.2	6595.21	11037.8	7701.44	8896	7585.77	9452.92	6181.63	10401	13450.8	8054.66	8454.34	12498.7	14806.5	6229.24	5102.45	4425.59	3246.85
11.27_251.2001m/z	251.2	11.2676	pos	(1R,2R)-3-oxo-2-pentyl-cyclopentanehexanoic acid	LMFA02010014	Lipids and lipid-like molecules	Fatty Acyls	Octadecanoids			54.8	80.3	M+H-H2O	C16H28O3	-1.68662	90049.8	89383.7	85493.6	91300	86284	91803.4	86368	3074.86	1326.77	310.055	1263.78	763.028	774.144	852.721	7.17076e-08	7.17076e-08	2103.7	763.137	1534.82	7.17076e-08	487.374	249.046	918.071	428.624	2040.5	2728.63	1106.5	740.988	3306.91	1880.54	2141.77	7.17076e-08	331.671	7.17076e-08
11.52_431.3150m/z	431.315	11.518	pos	25-Hydroxyvitamin D3-26,23-lactol	HMDB0060127	Lipids and lipid-like molecules	Steroids and steroid derivatives	Vitamin D and derivatives	*		54.8	80.8	M+H	C27H42O4	-1.25641	109133	115241	105121	118105	113730	110606	110438	161348	100889	56520.4	71705.8	106462	50598.4	75358.9	108031	104488	172230	118175	103070	109014	150642	150909	117852	164262	127830	118091	191851	154913	107934	134119	97573.8	103414	87444.1	66685.1
8.98_274.2736m/z	274.274	8.98293	pos	C16 Sphinganine	41556	Lipids and lipid-like molecules	Sphingolipids	Sphingoid bases			54.8	78.1	M+H	C16H35NO2	-1.63253	1.40674e+06	1.42642e+06	1.43742e+06	1.46445e+06	1.48178e+06	1.41374e+06	1.46605e+06	738680	720906	359920	889506	707021	570231	691589	843422	1.43021e+06	1.47468e+06	910333	1.40516e+06	1.0479e+06	1.07622e+06	1.23194e+06	1.40946e+06	1.04445e+06	1.27088e+06	1.77902e+06	1.05479e+06	1.23219e+06	1.88022e+06	1.85176e+06	964662	737532	707658	526735
0.82_342.1156n	365.105	0.820483	pos	Sucrose	137	Organic oxygen compounds	Organooxygen compounds	Carbohydrates and carbohydrate conjugates	**	C00089	54.7	85.7	M+H-H2O, M+Na	C12H22O11	-1.82633	25154.2	21641.7	23450.1	27933.2	23441.9	26279.4	23481.5	29436	22666.9	6976.22	12413.8	13302.1	7894.27	10708.8	35616.2	36818.7	16795.1	5952.2	25752.9	186540	10615.4	19459.5	27445.4	20494.8	21090	81195.4	19051.2	17471.5	22340.3	35521.4	57669.5	10554.7	17086	29112.9
2.80_342.1554m/z	342.155	2.80312	pos	Histidinyl-Tryptophan	HMDB0028896	Organic acids and derivatives	Carboxylic acids and derivatives	Amino acids, peptides, and analogues	*		54.7	82	M+H	C17H19N5O3	-1.93306	23741.1	26032.2	27418.6	26204.8	27420.2	28715.1	27658.2	7345.33	25213.2	62020.7	14819.8	20717.7	32859.9	4536.89	15216.5	24360.7	28438.4	17890.1	15063.3	15480	20839.8	14661.5	12175.8	15537.7	15426.4	17723.4	36723.8	30303.3	18858.4	42453.1	15064.1	25692.7	31072.6	6695.74
4.85_246.1696m/z	246.17	4.85217	pos	2-Methylbutyroylcarnitine	HMDB0000378	Lipids and lipid-like molecules	Fatty Acyls	Fatty acid esters	***		54.7	78.6	M+H	C12H23NO4	-1.65643	48655	50593.7	49958.5	50248.6	48057	48883.4	51009.2	33844.1	34590	35566.4	29884.8	33512.2	17663.2	25697	82243.2	27998.3	45513	29191.1	42514.1	37625.7	61520.7	53051.1	40128.8	34783.1	36284.2	46213.6	41499.3	84191.3	67634.9	119120	40675	45957.6	68199.7	57151
8.76_306.2555n	289.252	8.7646	pos	plaunotol	LMPR0104010010	Lipids and lipid-like molecules	Prenol lipids	Isoprenoids			54.7	80.5	M+H-H2O, M+H	C20H34O2	-1.17899	5020.56	5027.15	5557.72	5183.47	5968.87	5380.04	5265.56	1819.9	12129	1448.65	129.924	822.265	1080.01	2417.83	1256.77	1483.19	5053.03	64642.5	9572.85	2170.48	5616.8	7596.82	6209.09	2728.16	1185.46	1372.29	7541.21	2854.2	2952.15	15458.8	3306.41	1678.74	16613.9	2007.41
12.30_568.3625m/z	568.363	12.3014	neg	PE(21:0/0:0)	LMGP02050026	Lipids and lipid-like molecules	Glycerophospholipids	Glycerophosphoethanolamines			54.6	75.2	M+FA-H	C26H54NO7P	1.05078	1.05599e+06	1.07889e+06	1.07034e+06	1.16741e+06	1.07079e+06	1.02371e+06	1.18298e+06	918767	760317	533419	864843	552254	731666	809258	623624	839976	1.09245e+06	2.1109e+06	929470	1.23341e+06	1.0104e+06	1.15952e+06	934434	988220	962874	886312	1.30521e+06	985658	704999	1.26279e+06	541546	1.09672e+06	1.11506e+06	700576
10.05_209.1169m/z	209.117	10.0475	pos	(Z)-3-Oxo-2-(2-pentenyl)-1-cyclopenteneacetic acid	HMDB0030197	Organic oxygen compounds	Organooxygen compounds	Carbonyl compounds	*		54.5	77.5	M+H	C12H16O3	-1.59936	22946.7	22788.7	22685.4	23397.5	23348	24235.2	22392.8	27318.2	16775.6	32097.6	14579	14436.7	11050.3	10115.6	12820	27492.3	40762.2	60816.3	62780.8	13742.2	60431.3	43373.7	33671.4	22553.6	22532.1	39085.1	29095.4	25913.3	38359.3	74274.5	19374.3	26120.1	18304.8	12722.8
5.54_184.0370n	185.044	5.54022	pos	DL-3,4-Dihydroxymandelic acid	696	Unclassified	Unclassified	Unclassified	*		54.5	74.8	M+H-H2O, M+H	C8H8O5	-0.958572	61973.3	59256.8	61510	62837.1	64517.1	59201.3	63857.3	60237.8	32529.8	19749.3	55895.5	84231.9	49972.4	13627.8	399174	17488.8	25565.5	35310.7	119605	4335.12	123783	24264.2	49856.4	12295.2	9411.68	10081.6	17015.7	24356.2	72390.7	18319.2	24206.1	139991	17238.5	1901.75
7.12_407.2080m/z	407.208	7.11578	neg	poststerone	LMST02030165	Lipids and lipid-like molecules	Sterol Lipids	Steroids		C08837	54.5	77.7	M+FA-H	C21H30O5	1.36238	79319.3	90444.2	90328.7	89946.1	91109.2	88895	88763.4	89579.3	77119.5	58856.4	77491.6	69819	67741.9	96265.2	103884	81629.7	86018.8	72297.5	93540.5	55850.6	46857.9	35247.6	76356.7	50342.1	57719.4	27721.7	30866	63044.7	33588.9	53031.1	107849	75086.5	106686	103313
8.16_357.2781m/z	357.278	8.16415	pos	6,9,12,15,18,21-Tetracosahexaenoic acid	HMDB0013025	Lipids and lipid-like molecules	Fatty Acyls	Fatty acids and conjugates	*		54.5	79.7	M+H	C24H36O2	-1.87222	9852.35	10846.6	10640.4	9232.44	10333.7	9629.47	10328.4	10896.5	10845	1274.09	1926.98	14466.9	3481.2	1919.31	681.211	1649.6	9322.33	6285.03	3298.37	1609.94	2708.92	4091.33	82409.2	1007.75	1352.48	3635.8	1012.08	1014.93	2280.39	6170.93	3256.54	9832.78	18972.7	3281.23
8.65_268.2630m/z	268.263	8.64752	pos	(Z)-9-Cycloheptadecen-1-one	HMDB0031336	Organic oxygen compounds	Organooxygen compounds	Carbonyl compounds	*		54.5	79.3	M+NH4	C17H30O	-1.802	4494.32	4187.42	4653.02	4949.18	3871.03	4032.68	4117.04	4287.93	11074.6	7.17076e-08	7.17076e-08	7.17076e-08	7.17076e-08	889.497	7.17076e-08	7.17076e-08	6743.77	6154.3	12383	5465.63	26440.9	3481.59	7554.42	5302.5	3705.07	7.17076e-08	9704.37	1444.04	2214.35	58563.9	1357.06	658.281	29275	7.17076e-08
9.38_432.3233n	415.32	9.38142	pos	3alpha,7alpha-Dihydroxy-5beta-cholest-23-en-26-oic acid	LMST04030060	Unclassified	Unclassified	Unclassified			54.5	79.2	M+H-H2O, M+H	C27H44O4	-1.46028	6943.6	7699.38	8184.02	7461.09	7719.83	6910.05	7494.53	1834.18	10335.9	3723.91	1723.76	8726.13	9143.29	4907.78	6458.19	7019.45	10430	5776.83	4563.16	11513.7	7116.55	8798.27	3325.44	5166.1	5218.62	5656.46	6299.24	9603.3	8593.94	9996.95	5571.96	3740.75	27644.3	8083.61
10.29_299.2820n	300.289	10.286	pos	Sphingosine	392	Organic nitrogen compounds	Organonitrogen compounds	Amines	**	C00319	54.4	79.7	M+H-H2O, M+H	C18H37NO2	-1.33506	11182.5	11383.5	12008.6	11669.6	12846.3	11464.7	12668.3	6790.79	7189.09	6420.19	7815.11	7555.58	8913.06	5636.37	8998.7	4246.26	5288.8	4982.43	4157.18	4427.62	8130.61	12234.3	5734.48	13024.1	7957.33	17372.4	17831.2	8516.78	17359.4	13315.3	11662.5	24111.7	15715.7	7493.05
10.62_330.3360m/z	330.336	10.6224	pos	N,N-dimethyl-Safingol	53956	Lipids and lipid-like molecules	Sphingolipids	Sphingoid bases			54.4	81.5	M+H	C20H43NO2	-1.95389	10004.1	6730.91	7853.57	7170.52	8319.33	9099.13	8545.81	44080.2	8203.49	10303	10323.3	3147.71	10050.1	2861.51	9088.34	14828.4	11502.9	20453.7	13342	25600.2	6345.68	10825.4	13125.8	27881.1	13569.1	10627.5	9638.99	8131.54	15255.9	34124.8	38540.8	13217.4	8195.07	7541.55
11.37_540.3313m/z	540.331	11.3697	neg	PE(19:0/0:0)	LMGP02050028	Lipids and lipid-like molecules	Glycerophospholipids	Glycerophosphoethanolamines			54.4	75.3	M+FA-H	C24H50NO7P	1.27454	3.97428e+06	4.26728e+06	4.24116e+06	4.42866e+06	4.25519e+06	4.24619e+06	4.37402e+06	3.91353e+06	2.82994e+06	2.2487e+06	3.51051e+06	3.09241e+06	3.50979e+06	4.13446e+06	4.05869e+06	3.79618e+06	4.48627e+06	5.79717e+06	4.15996e+06	4.2704e+06	4.35627e+06	4.86287e+06	3.97378e+06	4.55609e+06	4.78435e+06	3.72392e+06	5.63585e+06	4.34661e+06	3.63556e+06	4.60911e+06	2.66363e+06	3.93831e+06	4.67102e+06	2.80465e+06
11.70_319.2281m/z	319.228	11.6974	neg	(±)12-HETE	45054	Unclassified	Unclassified	Unclassified			54.4	76.2	M-H	C20H32O3	0.659978	29776.6	29361.6	31850.1	32561.6	30763.2	31684.2	30826.1	2825.24	7778.3	1783.02	14693.4	9164.03	63321.6	11824.9	19316.6	1234.77	9641.8	142672	3394	2845.42	55550.2	100072	858.314	31138.2	52508.6	53310.7	51362.3	47278	53558.5	48548.1	7853.02	14645.1	8240.77	28620.7
2.60_293.1146m/z	293.115	2.59967	neg	Glutamylphenylalanine	HMDB0029156	Organic acids and derivatives	Carboxylic acids and derivatives	Amino acids, peptides, and analogues	*		54.4	77.9	M-H	C14H18N2O5	1.172	3792.04	4361.61	4528.38	4447.7	4604.25	4548.2	4422.16	2234.15	1788.22	2379.25	2020.23	2101.28	3445.83	1720.29	2401.92	811.663	1926.75	3473.29	846.33	1721.49	3976.68	5795.55	724.934	3776.91	2802.26	2920.3	7187.64	4606.02	5663.15	6811.46	2287.33	4593.56	1140.51	2825.37
5.28_153.0183m/z	153.018	5.28025	neg	2,6-Dihydroxybenzoic acid	HMDB0013676	Benzenoids	Benzene and substituted derivatives	Benzoic acids and derivatives	***		54.4	83.2	M-H	C7H6O4	-6.54847	3317.39	3320.69	3294.38	2954.61	3025.15	2744.74	2796.89	2704.54	3279.65	3693.42	2019.02	2042.95	1186.59	1782.63	3398.11	2084.44	2142.35	6220.21	4993.56	1457.61	3214.51	4206.88	1869.89	2291.51	4997.9	2455.37	1440.74	2161.84	2569.49	1488.05	2114.21	3424.33	2934.07	1731.36
6.39_176.0704m/z	176.07	6.38887	pos	Indoleacetic acid	HMDB0000197	Organoheterocyclic compounds	Indoles and derivatives	Indolyl carboxylic acids and derivatives	***	C00954	54.4	84.5	M+H	C10H9NO2	-1.4491	28879.4	29560.9	30668.1	29452.4	29893.2	32668.7	31075.6	22698.5	22000	14232.6	23858.6	29513.6	18879.9	18572.1	21075.7	50032.2	43090	17366.3	30715.6	18672.4	77424	27837.6	30274.5	17982.5	23033.9	14785.2	28913.6	23907.8	21220.6	59539.2	13360.4	76406.7	22433.1	27785.6
8.35_181.0856m/z	181.086	8.3494	pos	4-Hydroxy-2,6,6-trimethyl-3-oxo-1,4-cyclohexadiene-1-carboxaldehyde	HMDB0037602	Organic oxygen compounds	Organooxygen compounds	Carbonyl compounds	*		54.4	75.3	M+H	C10H12O3	-1.51271	95700.3	103895	98755.9	101834	106419	100304	103564	234850	80500.7	213047	23165.5	33615.5	40475.6	36288.5	101547	128190	81931.5	146807	162811	185506	144040	90916	96242.4	77816.4	136658	244320	246704	55917.3	36881.2	234221	73042.1	155075	201234	34825.1
9.05_301.2844m/z	301.284	9.0484	pos	Prosafrinine	LMSP01080051	Lipids and lipid-like molecules	Sphingolipids	Sphingoid bases			54.4	80.1	M+NH4	C17H33NO2	-1.99393	901.723	961.587	457.953	755.863	655.331	724.607	657.578	690.82	31293.3	277.391	1492.63	1402.09	11731.1	20249	3487.87	1046.07	831.71	414.382	975.66	633.552	3267.42	525.919	3374.95	2073.54	515.216	4069.77	1888.17	75.2038	948.699	4367.16	7.17076e-08	1339.1	7.17076e-08	778.468
0.34_153.1271m/z	153.127	0.3397	pos	Limonene-1,2-epoxide	41092	Organoheterocyclic compounds	Oxepanes	Unclassified	*	C07271	54.3	75.9	M+H	C10H16O	-1.85828	431725	487440	497949	481702	404882	478804	423645	698909	721563	545068	810567	765941	502746	463921	736112	916594	665031	483627	688854	512033	567994	667211	862127	728526	793948	1.06433e+06	604464	607992	967849	1.11278e+06	735137	467479	536400	485645
0.80_203.0666m/z	203.067	0.796267	neg	γ-D-Glutamylglycine	24059	Unclassified	Unclassified	Unclassified			54.3	84.6	M-H	C7H12N2O5	-3.59051	5697.49	8156.49	7469.19	6401.57	5545.75	7651.83	5866.53	8353.13	5900.88	8525.26	4046.94	6237.49	3552.82	5493.22	3669.05	2513.45	6000.3	6532.73	1899.59	1841.26	6684.92	5642.48	1206.16	7822.08	5611.04	5020.65	4459.87	5021.87	6577.42	5596.36	6741.95	12573.5	14684.4	11421.5
11.61_524.3364m/z	524.336	11.6112	neg	PC(P-16:0/0:0)	LMGP01070006	Lipids and lipid-like molecules	Glycerophospholipids	Glycerophosphocholines	*		54.3	77.8	M+FA-H	C24H50NO6P	1.21532	35729.7	37133.1	35236.5	37438.9	37232.4	37341.5	40125	26373	17949.4	12260.7	30994	26637	28549.6	37864.3	29798.1	35806.6	42905	64449.3	30896.3	49150	40806.5	41812.2	34919.1	37700.6	38788.9	26935.1	39019.4	45066.7	24613.1	31675.3	20277.8	35630.7	47097	18669.7
5.98_245.0916m/z	245.092	5.98013	pos	Indolylacryloylglycine	HMDB0006005	Organic acids and derivatives	Carboxylic acids and derivatives	Amino acids, peptides, and analogues	*		54.3	77.6	M+H	C13H12N2O3	-1.78359	2395.59	2284.81	2598.71	2319.79	2545.73	2403.02	2587.28	7528.83	912.888	884.765	623.755	107.64	44.8725	7.17076e-08	1565.84	417.072	11219.1	12179.9	9311.65	2206.35	3345.13	3040.61	958.232	3082.54	22124.3	5172.8	246.613	2379.81	2638.15	429.24	341.779	460.575	1734.48	7.17076e-08
6.10_286.2008m/z	286.201	6.09935	pos	3-hydroxyoctanoyl carnitine	HMDB0061634	Lipids and lipid-like molecules	Fatty Acyls	Fatty acid esters	*		54.3	76.8	M+H-H2O	C15H29NO5	-1.48902	188604	188489	192329	188333	197884	209987	188482	179364	44057.2	66043.8	259974	88105.7	48931.2	181947	36300	91437.8	449414	116355	398533	159907	290177	510655	179665	107324	356651	192617	560716	240969	286090	348962	95481.2	207971	167498	68104.3
6.45_319.1171m/z	319.117	6.45463	pos	Protofarrerol	LMPK12140695	Lipids and lipid-like molecules	Polyketides	Flavonoids			54.3	78.1	M+H	C17H18O6	-1.66546	1056.45	1068.44	1093.31	811.336	759.144	797.58	909.892	7.17076e-08	7.17076e-08	0.0757007	0.703523	7.17076e-08	0.188417	1.87442	0.47426	7.17076e-08	2.12075	86.8696	0.120771	7.17076e-08	7.17076e-08	7.17076e-08	7.17076e-08	0.516423	7.17076e-08	0.0548002	0.200524	2.44415	0.357679	0.431879	0.122703	7.17076e-08	7.17076e-08	8890.3
6.56_299.1040m/z	299.104	6.56333	neg	5-NITRO-2-PHENYLPROPYLAMINOBENZOIC ACID [NPPB]	44306	Unclassified	Unclassified	Unclassified			54.3	76.7	M-H	C16H16N2O4	0.902428	3880.7	4504.86	4507.67	4865.58	5180.46	5405.33	5496.86	236.611	391.036	4232.83	4100.53	5031.56	3535.58	7462.51	6750.41	2176.64	5596.05	386.735	2786.71	563.821	823.97	3473.9	330.723	5785.05	786.62	1398.32	4549.98	2751.58	3331.39	3562.38	3253.69	4507.58	3268.39	3473.15
8.05_227.1286m/z	227.129	8.04757	neg	Traumatic acid	HMDB0000933	Lipids and lipid-like molecules	Fatty Acyls	Fatty acids and conjugates	***	C16308	54.3	77.8	M-H	C12H20O4	-1.09177	3246.12	3092.38	3062.8	3004.07	3065.62	2798.84	2894.96	3917.88	2259.1	3493.34	4028.16	2083.12	2009.35	3078.08	1979.42	1719.66	3707.22	2119.33	3355.74	2062.96	2412.75	2738.86	1849.61	2258.43	4440.43	2627.65	2519.21	5780.27	2546.42	2475.98	3062.93	2804.1	2490.08	4880.3
9.46_357.2782m/z	357.278	9.46448	pos	Tetracosahexaenoic acid, n-3	HMDB0060117	Lipids and lipid-like molecules	Fatty Acyls	Fatty acids and conjugates	*		54.3	79.2	M+H	C24H36O2	-1.78736	7878.71	8071.97	7814.47	8024.45	8279.51	8174.39	8290.25	1476	27034.8	1189.89	1889.43	5901.83	5741.44	20103.5	17176.1	556.784	2026.32	20085.1	1129.5	966.246	7820.84	2350.5	1345.67	1826.11	1693.01	1026.91	28160.2	1443.33	2422.11	3032.3	2943.85	2606.97	4801.42	9206.99
1.63_221.0916m/z	221.092	1.63108	pos	5-Hydroxy-L-tryptophan	364	Organoheterocyclic compounds	Indoles and derivatives	Tryptamines and derivatives	**	C00643	54.2	81.6	M+H	C11H12N2O3	-1.91904	12321.4	12577.1	12184.1	12248.3	12529.2	12569.5	13120.3	9247.36	10977.1	10048.5	11292	11089.2	12266.5	9426.85	9061.07	12983.6	12924.8	9288.75	12552.4	7448.57	13248	16393.7	11157.5	16993.7	10293.2	16540.1	10213	10478.8	16812.3	13445.2	16891.3	8937.18	9714.21	24059.6
10.05_249.1845m/z	249.184	10.0475	pos	2E,6Z,8Z,12E-hexadecatetraenoic acid	34941	Lipids and lipid-like molecules	Fatty Acyls	Fatty Acids and Conjugates			54.2	78.9	M+H	C16H24O2	-1.66195	5334.48	5718.84	5824.55	5573.06	5076.8	5465.05	6231.12	27648.7	2877.12	1289.91	2165.84	1750.03	250.767	892.159	565.177	3124.42	40195.6	441.85	2757.06	1140.94	10766	4614.78	7788.35	9618.82	22832.5	2872.7	6372.22	1444.58	5882.08	27175.7	713.476	2967.71	5076.35	564.175
10.75_195.1013m/z	195.101	10.7516	pos	Butyl salicylate	HMDB0040730	Benzenoids	Benzene and substituted derivatives	Benzoic acids and derivatives	***		54.2	76.3	M+H	C11H14O3	-1.21071	134586	148617	142852	153791	124222	148315	137729	202687	202705	156569	241156	239524	163256	147422	226448	287601	192697	139686	188970	146215	168374	185807	245926	198379	242317	313028	178676	175513	267933	320231	225042	132092	164891	152418
7.32_305.1589m/z	305.159	7.32008	pos	Butyl (S)-3-hydroxybutyrate glucoside	HMDB0031694	Lipids and lipid-like molecules	Fatty Acyls	Fatty acyl glycosides	*		54.2	78.7	M+H-H2O	C14H26O8	-1.74676	3541.4	3807.14	4177.97	4253.06	4040.43	4062.06	3848.82	2965.69	1761.61	5141.48	3762.11	4888.23	6541.62	7028.99	1264.92	7.17076e-08	7.17076e-08	7.17076e-08	7.17076e-08	7.17076e-08	7.17076e-08	7.17076e-08	7.17076e-08	7.17076e-08	7.17076e-08	7.17076e-08	7.17076e-08	7.17076e-08	7.17076e-08	7.17076e-08	2972.71	6767.23	4088.61	4911.7
12.32_523.3627n	524.371	12.3182	pos	PC(O-16:0/2:0)	LMGP01020046	Lipids and lipid-like molecules	Glycerophospholipids	Glycerophosphocholines			54.1	74.2	M+H-H2O, M+H, M+Na, M+K	C26H54NO7P	-2.0044	1.1324e+07	1.18244e+07	1.17267e+07	1.20048e+07	1.13795e+07	1.12425e+07	1.13227e+07	1.06715e+07	9.60409e+06	5.16068e+06	1.26211e+07	7.8925e+06	6.95142e+06	8.85949e+06	8.17811e+06	1.41523e+07	1.89244e+07	2.22452e+07	1.46767e+07	1.25003e+07	1.3307e+07	1.78045e+07	1.19739e+07	1.29751e+07	1.6843e+07	1.80356e+07	1.95175e+07	1.40856e+07	1.2732e+07	2.48433e+07	7.87312e+06	1.10009e+07	1.40451e+07	6.51971e+06
12.42_254.2474m/z	254.247	12.4164	pos	4E,6E,10Z-Hexadecatrien-1-ol	LMFA05000198	Lipids and lipid-like molecules	Fatty Acyls	Fatty alcohols			54.1	77.9	M+NH4	C16H28O	-1.91708	11807	12050.6	11288	12344.5	11848	12129.2	11821.9	7318.56	6872.44	6151.02	9375.77	9491.52	7705.63	4855.15	6262.42	11978.7	8012	8644.92	7661.18	8420.38	9407.48	6828.31	9120.9	7130.58	10354.1	11454.4	8711.29	8893.73	14119.8	12523	8156.62	8001.48	6265.71	4851.29
14.65_310.3097m/z	310.31	14.6525	pos	Geranylcitronellol	HMDB0032147	Lipids and lipid-like molecules	Prenol lipids	Diterpenoids	*		54.1	76.8	M+NH4	C20H36O	-2.45246	59713.4	54154.5	49287.8	59805	57861.2	56800.5	58064.7	22737.8	14682.4	15861.7	23361.3	20538.4	19315.3	11416.4	24505.8	30270.3	17967	20239	20999.5	15087.9	13027.9	14312.9	17371.9	19033.4	23079.2	26643.2	21063	16830.2	32225.7	43711.5	30582.7	21251.1	17063.9	18270.6
7.56_319.1283m/z	319.128	7.55833	pos	Semilepidinoside A	HMDB0033107	Organic oxygen compounds	Organooxygen compounds	Carbohydrates and carbohydrate conjugates			54.1	79.9	M+H-H2O	C16H20N2O6	-1.69931	5297.22	4791.27	5664.24	6119.08	6680.63	6626.07	6899.73	7.17076e-08	1220.62	3940.16	6282.52	3928.19	3078.52	7923.38	8299.61	7194.44	16010.6	1777.14	10164.4	1749.87	2708.04	8861.78	502.854	8086.3	817.3	6637.34	7037.16	6783.52	6860.66	11603.2	5259.48	3385.22	3011.82	3005.85
7.72_528.2645m/z	528.264	7.7201	neg	N-[(3a,5b,7b)-7-hydroxy-24-oxo-3-(sulfooxy)cholan-24-yl]-Glycine	HMDB0002409	Lipids and lipid-like molecules	Steroids and steroid derivatives	Bile acids, alcohols and derivatives	*		54.1	81.9	M-H	C26H43NO8S	1.55487	3971.05	4880.26	4799.91	5203.59	5164.32	4746.97	4564.03	1874.18	3050.49	1488.94	99.6547	604.956	918.865	2156	2119.15	1168.46	1747.68	639.576	1633.47	505.302	1941.53	3606.75	828.625	1078.47	618.695	1368.87	1328.63	1067.4	663.133	6057.65	1543.32	6372.13	7285.29	4360.76
7.91_317.1588m/z	317.159	7.91385	pos	Glucosyl (E)-2,6-Dimethyl-2,5-heptadienoate	HMDB0035136	Organic oxygen compounds	Organooxygen compounds	Carbohydrates and carbohydrate conjugates	*		54.1	78.5	M+H	C15H24O7	-2.10808	10722.1	11262.7	11809.1	11842.6	12210	11660.4	11516.7	7617.62	3339.82	14039.9	11798.5	17038.8	21396	19615.9	2840.93	7.17076e-08	2.39645	0.975281	34.1353	7.17076e-08	0.00413814	7.17076e-08	2.44895	7.17076e-08	7.17076e-08	7.17076e-08	0.824112	7.9266	1.96037	7.17076e-08	8781.97	24261.9	11992.2	11534.5
1.77_288.1204m/z	288.12	1.77293	neg	Prolyl-Gamma-glutamate	HMDB0029031	Organic acids and derivatives	Carboxylic acids and derivatives	Amino acids, peptides, and analogues	*		54	76.5	M+FA-H	C10H17N3O4	1.10747	1630.62	1669.27	1826.37	1865.81	1932.6	1747.3	1732.61	667.639	1063.9	641.226	1773.79	6006.66	1230.4	1255.86	1325.39	278.489	323.453	3083.5	117.965	1079.44	461.672	784.709	3983.88	514.642	417.239	214.025	1008.51	360.739	397.667	548.418	660.854	3507.62	4280.87	518.882
2.54_290.1592m/z	290.159	2.54063	pos	3-Methylglutarylcarnitine	HMDB0000552	Lipids and lipid-like molecules	Fatty Acyls	Fatty acid esters	*		54	77.3	M+H	C13H23NO6	-1.97604	8332.9	8853.26	9187.16	9894.37	10538.7	10096.6	11066.3	4260.4	428.262	5828.91	1179.33	1772.29	5207.15	2247.36	10637.3	1882.7	4416.05	2776.17	5216.39	4440.25	1684.54	3405.72	652.212	2592.81	964.994	1537.4	8483.44	1696.24	7977.61	3532.78	3782.89	1618.25	1735.43	4629.05
5.27_726.1995n	727.207	5.27177	pos	Kaempferol 3-xylosyl-(1->3)-rhamnosyl-(1->6)-galactoside	LMPK12111912	Lipids and lipid-like molecules	Polyketides	Flavonoids			54	73.5	M+H, M+Na	C32H38O19	-1.75788	89073.3	93615.4	95386.7	95097.7	94644.6	90644.3	94769	7.17076e-08	7.17076e-08	135.961	23.4459	7.17076e-08	11.6924	25.1119	31.3438	365.911	7.17076e-08	92.4706	7.17076e-08	1.8153e+06	7.17076e-08	7.17076e-08	81.7693	7.17076e-08	7.17076e-08	578238	21.6911	261.127	7.17076e-08	211179	7.17076e-08	7.17076e-08	7.17076e-08	11202.9
6.06_204.0661m/z	204.066	6.06482	neg	Cinnamoylglycine	34534	Organic acids and derivatives	Carboxylic acids and derivatives	Amino acids, peptides, and analogues	*		54	76	M-H	C11H11NO3	-2.62165	1009.91	1096.57	1203.61	1197.59	1178.54	1169.24	1222.86	2804.95	475.865	779.085	96.3658	123.599	18.628	63.6714	87.0238	120.425	262.873	2078.47	18088.3	163.447	232.082	269.702	649.925	129.5	6282.99	1453.37	7.17076e-08	250.28	80.3861	70.923	252.679	133.655	102.23	7.17076e-08
8.92_556.3264m/z	556.326	8.92045	neg	PS(O-18:0/0:0)	LMGP03060002	Lipids and lipid-like molecules	Glycerophospholipids	Glycerophosphoserines			54	74.8	M+FA-H	C24H50NO8P	1.48793	35900.5	40283.5	40565.2	39801.9	40596.5	39484.9	39100.7	48184.9	23367.5	20487.9	20060.8	13046.9	22701.3	37666.6	30296.5	24034.6	33662.8	53785.7	28068.5	35444.2	28532	42635.3	53585.9	38241.1	10699.3	39120	37616.9	33960.6	17229.4	18459.6	8630.51	35677.7	49543.2	11780.7
9.49_536.2695m/z	536.269	9.4907	neg	epothilone D	LMPK04000001	Lipids and lipid-like molecules	Polyketides	Macrolides and lactone polyketides			54	87.1	M+FA-H	C27H41NO5S	1.44266	1012.96	1238.27	1099.87	1198.16	1289.96	1205.27	1117.58	1412.6	672.725	713.056	7.17076e-08	656.089	996.311	7.17076e-08	1394.48	130.822	7.17076e-08	472.8	219.026	128.748	338.053	1006.38	7.17076e-08	334.3	73.8219	7.17076e-08	1173.21	247.129	855.883	7.17076e-08	322.784	561.375	1077.36	1320.55
9.62_319.2263m/z	319.226	9.61695	pos	(ent-15beta)-15,19-Dihydroxy-7-trachylobanone	93618	Lipids and lipid-like molecules	Prenol lipids	Diterpenoids	*		54	79.4	M+H	C20H30O3	-1.60801	1550.39	1350.94	1515.49	1182.96	1722.71	1456.29	1653.48	1263.67	272.735	219.232	7.17076e-08	7.17076e-08	392.332	61.8782	106.429	7.17076e-08	1956.11	11676.4	75.7417	313.791	4986.81	5889.21	7.17076e-08	5507.59	3164.18	4286.94	3737.98	5305.75	4495.51	7394.69	7.17076e-08	128.991	7.17076e-08	331.962
1.84_152.0704m/z	152.07	1.83743	pos	p-Acetamidophenol (Acetaminophen, Tylenol)	487	Unclassified	Unclassified	Unclassified			53.9	73.9	M+H	C8H9NO2	-1.32844	13843.7	14573	14831.8	14551.9	13904	14902.4	13786.9	2860.41	3241.94	2266.76	3326.96	3195.69	2242.65	1995.02	3392.82	3626.18	3125.91	2080.1	3034.01	2494.03	3094.52	2887.24	4004.91	3323.1	3324.33	4000.59	2787.19	3048.52	4555.82	4149.49	2968.95	1955.73	2539.32	2119.7
11.27_253.1794m/z	253.179	11.2676	pos	Epioxylubimin	HMDB0035613	Lipids and lipid-like molecules	Prenol lipids	Sesquiterpenoids	*		53.9	76.2	M+H	C15H24O3	-1.84696	37945.4	45856.7	45730	48692.1	43483.3	48212	47877.3	62054.2	65172.8	51949.8	77384.8	73866.4	52729.9	46423.6	81077.8	103429	61634.4	46196.8	61820.3	47378.3	53498.6	61054.6	84842.7	71249.3	74958.6	101054	54170.9	54859.4	90530.2	102207	69748.6	38680.2	51963.2	44989.5
4.70_186.0553m/z	186.055	4.69707	neg	3-amino-2-naphthoic acid	34509	Unclassified	Unclassified	Unclassified			53.9	85.9	M-H	C11H9NO2	-3.85514	4010.62	4431.75	4731.63	4689.73	4594.61	4639.01	4584.77	1057.07	6923.67	633.381	3831.08	246.257	1817.6	777.577	732.438	905.707	2943.1	15892.1	4688.48	1521.58	1487.98	2134.46	8554.88	476.966	2239.04	3782.15	2789.62	547.038	7635.75	4305.85	3344.79	2361.94	1056.9	3441.26
7.73_322.2502n	305.247	7.72785	pos	(-)-2,7-Dolabelladiene-6beta,10alpha,18-triol	LMPR0104240002	Lipids and lipid-like molecules	Prenol lipids	Isoprenoids			53.9	79.8	M+H-H2O, M+H	C20H34O3	-1.70492	2028.4	2161.77	2165.95	2000	2090.75	2164.01	1766.93	2161.9	8036.79	952.135	7.17076e-08	72.0454	50.2915	608.689	854.579	107.169	5754.46	895.628	1746.5	1846.69	4608.76	3629.56	1025.1	2676.97	10337.4	2300.57	11708.8	450.187	888.544	16355.3	520.636	1414.89	2020.82	6334.51
8.15_271.2416m/z	271.242	8.14712	pos	Isoxeniaphyllenol	LMPR0104420003	Lipids and lipid-like molecules	Prenol lipids	Isoprenoids			53.9	76.1	M+H-H2O	C20H32O	-1.39802	924.85	1094.9	1183.36	969.711	1172.95	1172.3	1178.11	7.17076e-08	3273.09	7.17076e-08	7.17076e-08	7.17076e-08	7.17076e-08	7.17076e-08	7.17076e-08	7.17076e-08	184.358	593.211	5074.35	24807.6	7.17076e-08	709.794	7.17076e-08	4825.46	7036.33	3831.14	63.4399	7.17076e-08	7.17076e-08	368.284	7.17076e-08	67.2707	95.5842	7.17076e-08
8.30_315.2404n	316.248	8.29978	pos	Decanoylcarnitine	HMDB0000651	Lipids and lipid-like molecules	Fatty Acyls	Fatty acid esters	***		53.9	74.6	M+H, M+Na	C17H33NO4	-1.77684	392590	395180	408732	424301	412394	412572	429169	129715	257523	162635	191440	483513	68926.4	207312	487499	357538	689181	208140	313730	562743	781255	234651	125285	268142	718220	502428	474983	4.06467e+06	923010	280121	197395	118583	530841	450958
9.10_210.1616n	228.195	9.0979	pos	8-tridecynoic acid	LMFA01030601	Lipids and lipid-like molecules	Fatty Acyls	Fatty Acids and Conjugates			53.9	73.2	M+H, M+NH4, M+H-H2O	C13H22O2	-1.57998	1.29442e+06	1.45369e+06	1.46493e+06	1.56869e+06	1.51051e+06	1.72538e+06	1.5779e+06	1.99149e+06	2.15108e+06	1.61939e+06	2.51366e+06	2.39657e+06	1.71265e+06	1.55851e+06	2.54724e+06	3.42991e+06	2.04945e+06	1.47855e+06	2.12065e+06	1.53645e+06	1.78468e+06	2.07596e+06	2.68824e+06	2.25598e+06	2.39297e+06	3.23295e+06	1.66663e+06	1.76748e+06	2.85458e+06	3.45401e+06	2.11734e+06	1.28391e+06	1.61554e+06	1.42194e+06
9.85_431.2291m/z	431.229	9.85303	neg	Oleandolide	LMPK04000031	Lipids and lipid-like molecules	Polyketides	Macrolides and lactone polyketides	**	C11990	53.9	77	M+FA-H	C20H34O7	1.07701	5154.97	6440	6450.82	6228.33	6124.13	5907.85	5955.96	3818.82	1492.35	6308.5	4309.79	4438.2	8815.31	10768.4	1129.43	7.17076e-08	1.46567	7.17076e-08	7.17076e-08	7.17076e-08	7.17076e-08	7.17076e-08	7.17076e-08	7.17076e-08	9.51004	7.17076e-08	7.17076e-08	7.17076e-08	7.17076e-08	7.17076e-08	3150.23	15092.4	5053.28	6878.36
1.17_191.0189m/z	191.019	1.1659	neg	Citric acid	HMDB0000094	Organic acids and derivatives	Carboxylic acids and derivatives	Tricarboxylic acids and derivatives	***	C00158	53.8	74.8	M-H	C6H8O7	-4.26566	288611	300510	302277	318098	311671	298950	293551	351816	251268	194073	274132	223583	213698	332945	217405	132231	142063	288929	277407	269554	278577	247459	175458	337886	208841	309838	122909	200591	173382	124661	188422	221394	147076	179059
13.00_316.1881n	299.185	12.9999	pos	Menthol-glucoronide	HMDB0060004	Lipids and lipid-like molecules	Prenol lipids	Terpene glycosides	*		53.8	74.1	M+H-H2O, M+H	C16H28O6	-1.63422	47173.8	45376.2	41223.6	46305.3	49206	47112.1	47169.6	43519.6	20306.8	65017.4	84342	129313	94214.4	75622.6	18789.4	7.17076e-08	7.17076e-08	18.4571	7.17076e-08	7.17076e-08	7.17076e-08	7.17076e-08	7.17076e-08	7.17076e-08	7.17076e-08	7.17076e-08	0.0106441	1.89077	7.17076e-08	7.17076e-08	62394.6	121259	56209.2	86294.2
4.22_221.0927m/z	221.093	4.21817	neg	Glycyl-Phenylalanine	HMDB0028848	Organic acids and derivatives	Carboxylic acids and derivatives	Amino acids, peptides, and analogues	*		53.8	72.8	M-H	C11H14N2O3	-1.93573	8951.79	9702.72	10066.3	9898.09	9811.75	9724.3	9738.99	6831.46	6103.66	12531.9	5923.57	8071.09	9991.36	5339.04	4300.9	4266.73	5009.37	5466.14	2422.64	3782.5	6807.2	9359.55	2267.28	7353	6663.95	8429.36	9015.99	5556.55	6476.7	8483.22	6814.1	13347.8	10023.3	9168.66
6.13_477.1044m/z	477.104	6.13338	neg	Apigenin 4'-glucoside	LMPK12110349	Phenylpropanoids and polyketides	Flavonoids	Flavonoid glycosides			53.8	71.8	M+FA-H	C21H20O10	1.16996	6018.34	6908.72	6888.59	7188.52	6687.71	6723.12	6944.75	7.17076e-08	7.17076e-08	7.17076e-08	12189.1	7.17076e-08	46.3969	15007.4	7.17076e-08	4115.59	26154	7.17076e-08	1656.49	7.17076e-08	82.8965	7.17076e-08	3786.06	13754.6	630.137	7.17076e-08	7.17076e-08	263.507	7.17076e-08	7.17076e-08	16405.9	7.17076e-08	7.17076e-08	7.17076e-08
1.37_174.1002n	175.107	1.37322	pos	Glycyl-Valine	85763	Organic acids and derivatives	Carboxylic acids and derivatives	Amino acids, peptides, and analogues	*		53.7	77.4	M+H, M+Na, M+H-H2O	C7H14N2O3	-1.40925	149823	153896	157030	150067	154445	159963	155120	166396	72556.8	153016	195489	107092	179395	50457.9	26183	25493.1	14212.9	91780.7	12074.7	12324.2	181830	124982	9732.31	83607.1	161671	120106	152776	111959	195066	237283	274086	77620.1	102605	254566
10.82_263.2001m/z	263.2	10.8235	pos	12S-HHT	HMDB0012535	Lipids and lipid-like molecules	Fatty Acyls	Fatty acids and conjugates	*	C20388	53.7	75.8	M+H-H2O	C17H28O3	-1.6071	10664.4	10986.7	11383.8	11653.1	11012.4	11658.5	11026.6	3039.98	9630.2	1371.71	7145.67	8067.78	14073.8	7925.86	20587.3	1478.98	13223.4	11817.9	3087.39	2531.01	14372.1	13714.3	217.277	6775.13	8396.63	11460.4	11895	9475.75	20511.5	36752.7	7.17076e-08	2799.21	838.354	20586.1
12.75_262.2292n	280.263	12.7515	pos	2-(5,8-Tetradecadienyl)cyclobutanone	HMDB0037519	Organic oxygen compounds	Organooxygen compounds	Carbonyl compounds			53.7	73.4	M+H, M+NH4, M+H-H2O	C18H30O	-1.769	338761	329509	359185	359840	339696	363168	353788	468572	429422	271463	537522	198625	198218	259444	381117	343731	307697	311130	315288	668764	326714	289861	516132	467872	552762	433250	409210	325404	626115	850445	563019	393563	421070	341504
14.31_338.3410m/z	338.341	14.3087	pos	Erucamide	LMFA08010028	Lipids and lipid-like molecules	Fatty Acyls	Fatty amides			53.7	85.9	M+H	C22H43NO	-2.34127	40702.4	36901.9	34239.2	41660.5	33650.1	38416	35964	59221.6	50393.7	39506.7	71219.7	63996.2	43263.4	36774	68946.6	81118.2	58071.6	39348.8	57785.2	31575.9	34650.5	39488.6	57388.5	43322.5	64098.6	84340.7	46137	48592	74137.9	74921	57494	36639	43204.7	41423.9
5.14_637.1058m/z	637.106	5.14228	neg	6-Hydroxyapigenin 7-glucuronosyl-(1->2)-glucuronide	LMPK12111134	Phenylpropanoids and polyketides	Flavonoids	Flavonoid glycosides	*		53.7	79.6	M-H	C27H26O18	1.79471	1240.34	1439.31	1419.42	1392.01	1336.41	1381.58	1440.6	7.17076e-08	180.565	219.315	3553.47	7.17076e-08	392.253	7.17076e-08	1476.93	568.001	427.372	364.441	7.17076e-08	755.431	772.036	1089.82	50.2671	1194.83	461.399	65.8016	1054.88	7.17076e-08	235.158	8597.06	7.17076e-08	870.295	3279.58	54.5388
8.27_446.1207n	429.117	8.26633	pos	Luteolin 7-methyl ether 4'-rhamnoside	LMPK12111039	Lipids and lipid-like molecules	Polyketides	Flavonoids			53.7	74.6	M+H-H2O, M+Na, M+NH4, M+H	C22H22O10	-1.38052	116380	126059	125152	127277	119964	133143	131426	185221	184175	141063	216960	206003	142507	128258	214309	271726	180028	129468	181320	136955	150143	183735	234477	183357	211309	297578	154315	149321	250329	305633	195717	114149	145413	126006
0.80_274.1047m/z	274.105	0.796267	neg	N2-gamma-Glutamylglutamine	HMDB0011738	Organic acids and derivatives	Carboxylic acids and derivatives	Amino acids, peptides, and analogues	*	C05283	53.6	76	M-H	C10H17N3O6	0.874651	37515.7	38789.6	40925.2	38301.9	44316.8	44620.5	38907.4	36314.8	49047.3	56899.1	45430.1	62961.6	44918.3	56920.8	39950.4	39129.7	54877.8	52792.3	26803.9	63029.2	50309.5	36815	25824.6	79781.1	47201.3	41244.3	43877	72037.9	57917.7	22784.2	25009.4	68736.1	47462.7	30757.2
10.97_426.3571m/z	426.357	10.9669	pos	Oleoylcarnitine	HMDB0005065	Lipids and lipid-like molecules	Fatty Acyls	Fatty acid esters	***		53.6	75.4	M+H	C25H47NO4	-1.60638	156990	159092	162978	160266	165800	162611	160133	116087	74699.5	67533.3	190766	124554	85827.8	139343	212459	257849	192191	284789	306894	225425	228108	254552	105030	165741	278878	281701	247652	368936	313243	285305	143853	100173	161826	129471
9.77_479.3020m/z	479.302	9.76695	neg	3alpha,7alpha,12alpha-Trihydroxy-5beta-23E-cholestan-26-oic acid	LMST04030199	Lipids and lipid-like molecules	Sterol Lipids	Bile acids and derivatives			53.6	74.5	M+FA-H	C26H42O5	1.28754	3953.21	4502.97	4830.39	4987.12	5136.15	5277.08	4704.99	1065.42	3504.88	2531.18	3333.34	4378.09	2494.87	1031.32	7591.43	209.136	288.797	1467.52	1549.31	3455.57	8648.9	3591.19	871.807	3757.3	856.934	333.711	996.154	2685.18	3497.55	561.22	5279.12	1360.3	5064.16	13838.1
9.79_433.3186n	416.315	9.78527	pos	Lithocholic acid glycine conjugate	HMDB0000698	Lipids and lipid-like molecules	Steroids and steroid derivatives	Bile acids, alcohols and derivatives	*	C15557	53.6	79.1	M+H-H2O, M+H	C26H43NO4	-1.51866	87189.7	81817.1	87539.8	83725.9	85311.2	80073.7	85536.1	52242.9	124862	44316.4	29829.9	37738.2	118734	20876.9	15223.3	34285.9	33186.3	106687	95203.6	15092	29208.3	91281.9	13838.6	20501.1	100205	85580.9	11578.4	55399.3	18444.8	40728	67362.9	28949.7	33406.6	171358
0.21_120.0577n	121.065	0.214733	pos	p-Tolualdehyde	66526	Benzenoids	Benzene and substituted derivatives	Benzoyl derivatives	**	C06758	53.5	71.4	M+H-H2O, M+H	C8H8O	1.45615	117914	131804	134080	136293	122348	137948	129813	186611	198891	147709	235816	220712	155038	135470	219150	275593	198511	134101	199570	143085	163762	198394	245834	212480	206474	287040	162031	167004	258782	306323	197798	123033	138109	130189
11.56_235.1688m/z	235.169	11.5628	pos	Dehydrocurdione	HMDB0035407	Lipids and lipid-like molecules	Prenol lipids	Sesquiterpenoids	*	C16949	53.5	76.2	M+H	C15H22O2	-1.77075	49937.6	52448.7	52745.4	58045.9	52097.1	59600.8	55176.3	72179.2	79966.2	56734.7	92981.7	80799.6	61210	58192.8	88046.9	121908	76362.3	53803.1	75191	57742.5	62164.7	76713.6	91879.1	76553.7	86909	116018	64304.3	64540.9	101363	123539	75676	49026.3	59161.8	51441.7
11.68_195.1013m/z	195.101	11.6799	pos	3-Hydroxyphenyl-valeric acid	96026	Lipids and lipid-like molecules	Fatty Acyls	Fatty acids and conjugates	*		53.5	74.6	M+H	C11H14O3	-1.15089	12623.9	12339.2	12728.4	11851.4	12343.2	12914.7	12305.2	14242.6	12702.1	14752.8	18871.3	21233.5	17874.4	13862.2	12742	15275.5	10659.6	7317.51	10528.4	8514.42	8503.53	9477.71	13262.3	10384.7	12937.7	18811.2	8650.27	8486.24	15050.8	16005.2	15576.6	17799.4	12601	14103.2
2.12_247.1283m/z	247.128	2.11537	pos	Glutamylvaline	HMDB0028832	Organic acids and derivatives	Carboxylic acids and derivatives	Amino acids, peptides, and analogues	*		53.5	73.7	M+H	C10H18N2O5	-2.10857	26669.3	28659.7	29812.6	29117.7	30772.1	30002.7	30059.6	20639.2	19593.9	17136.8	16790.9	27930.6	15214.5	17469.5	22185.7	16714.7	26275.6	21842.7	19863.4	21104.9	33844.7	32337.1	14787.3	32910.4	21604.6	24562.3	40876.3	25126.1	41055.2	43819.2	21434.8	35774.4	70666.4	27117.4
9.65_288.2892m/z	288.289	9.6505	pos	C17 Sphinganine	41558	Lipids and lipid-like molecules	Sphingolipids	Sphingoid bases			53.5	73.8	M+H	C17H37NO2	-1.78286	112147	105616	116517	111369	112767	112103	111702	28351.1	34659.3	21967.6	32233.1	30001.4	21728.6	19849.4	33074.9	42720.6	34914	21555.1	33637.5	22172.6	26520	29248.3	46518.8	31911.4	44085.4	49151	27797.7	27296.3	44881.9	53712.8	37503.9	21484.1	30990.5	19805.5
10.85_400.3414m/z	400.341	10.8525	pos	Palmitoylcarnitine	LMFA07070004	Benzenoids	Phenols	Benzenediols	**	C00547	53.4	73.3	M+H	C23H45NO4	-1.78136	76241.6	77878	86300.6	73430.8	72066.5	81087.1	85244.8	54086.3	47921.5	26271.3	51329.2	65550.6	46159.3	56108.6	132350	140930	76445.2	106156	127865	113416	101901	145709	56545.3	89134.8	91293.2	101534	105230	132902	146468	155250	52108.4	55648.6	82321.8	51853.1
4.51_172.9905m/z	172.991	4.50772	neg	Phenol sulphate	HMDB0060015	Organic acids and derivatives	Organic sulfuric acids and derivatives	Arylsulfates	***	C02180	53.4	84.4	M-H	C6H6O4S	-4.90629	191412	216856	223249	223638	230313	217823	222997	298157	83107.8	133327	14171.2	466452	39933.6	224783	159307	67471.8	218853	123400	71918.3	94635.9	142441	76879.1	335018	229413	45994.6	101022	158030	166546	302356	321224	293775	44028.4	15040.5	260644
4.59_336.1205m/z	336.121	4.59377	neg	Seryltryptophan	HMDB0029050	Organic acids and derivatives	Carboxylic acids and derivatives	Amino acids, peptides, and analogues	*		53.4	75.2	M+FA-H	C14H17N3O4	1.43225	3369.46	3754.63	4055.85	4080.48	4161.32	3762.7	4087.23	2155.35	2009.4	6659.22	2471.41	1683.93	6775.37	1648.25	1731.65	1384.33	3198.61	2961.7	1724.11	1623.48	2153.69	2556.32	1331.23	1921.15	1662.82	2157.84	2399.94	2244.37	1585.79	1255.77	4287.09	8388.18	2811.74	4888.37
5.52_260.1853m/z	260.185	5.52363	pos	Hexanoylcarnitine	HMDB0000705	Lipids and lipid-like molecules	Fatty Acyls	Fatty acid esters	*		53.4	71.5	M+H	C13H25NO4	-1.4323	47216.6	46855.7	47575.9	45915.9	47281.7	46436.6	47071.9	17103.9	22313.6	18955.1	30372.7	36109.2	13295.7	22357.6	67243.9	33846.9	50313.6	29626.6	37853	48407.3	76056.5	32338.1	15618.5	24618.7	55350.9	55408.7	43962.7	523705	104480	30165.5	29140.8	20154.6	69713.8	42460.2
8.48_427.1593m/z	427.159	8.48302	pos	3,4,5-trihydroxy-6-({2-hydroxy-3-[4-hydroxy-3-(3-methylbut-2-en-1-yl)phenyl]propanoyl}oxy)oxane-2-carboxylic acid	HMDB0133207	Organic oxygen compounds	Organooxygen compounds	Carbohydrates and carbohydrate conjugates	*		53.4	76.7	M+H	C20H26O10	-1.41349	3238.11	3593.91	3444.68	2894.28	3330.02	2664.79	3469.15	1034.41	4028.17	2088.6	564.149	7.17076e-08	7.17076e-08	1154.43	7.17076e-08	1896.57	4126.69	14008.6	4644.72	3900.54	8869.73	15572.9	3798.74	2814.55	3749.99	7481.64	6529.83	5134.32	6874.96	83048.2	1684.56	3740.98	1989.86	943.636
9.67_344.2789m/z	344.279	9.66645	pos	Dodecanoylcarnitine	HMDB0002250	Lipids and lipid-like molecules	Fatty Acyls	Fatty acid esters	*		53.4	72.6	M+H	C19H37NO4	-1.80309	73230.2	70558.9	73159.4	69234.8	71668.9	72232.5	69794.4	37683.3	45145.6	30384.4	34931.5	95381.9	14689.2	40273.3	58380.1	61549.2	109404	41836.2	87049	146333	163299	66000.4	21296.2	52810.2	139551	89913	74037.8	580407	172964	89535.9	44646.2	27374	72762.7	80635.4
1.27_123.0441m/z	123.044	1.27072	pos	Salicylaldehyde	66352	Organic oxygen compounds	Organooxygen compounds	Carbonyl compounds	**	C06202	53.3	68.1	M+H	C7H6O2	-0.0012978	84834.8	84567.6	86175.1	82246.1	87599.1	90158.8	83914.4	85435.2	93272.9	55032.4	88250.1	91212.7	71487.9	67343.2	107356	92746.8	104694	63921.8	108484	88202.3	133662	113609	96106.6	103291	84835.4	118573	106330	94487.5	130015	133877	91373.2	82353.5	100659	85400
1.51_232.1287m/z	232.129	1.50858	pos	Asparaginyl-Valine	HMDB0028744	Organic acids and derivatives	Carboxylic acids and derivatives	Amino acids, peptides, and analogues	*		53.3	71.2	M+H	C9H17N3O4	-1.99445	49239.3	51099.8	52543.3	52209.9	54969.5	54197.4	53729.8	47774.4	96275.6	65336.3	36721.4	51337.1	10445.1	28009.7	31849.1	46167.2	23239.7	32422.5	17993.2	12549.6	77217	32428.9	7974.89	33083.7	76957.1	97101	47774.5	32334.1	93717	100954	133348	7377.08	10696.7	86267.5
1.85_105.0371m/z	105.037	1.85345	pos	Tetrahydrothiophene sulfoxide	651	Unclassified	Unclassified	Unclassified			53.3	71.7	M+H	C4H8OS	1.85251	746.721	964.451	964.464	755.697	1106.03	1064.53	1058.37	5551.75	220.048	70.5248	60.7871	79.9574	644.769	693.61	311.455	762.726	6413.2	543.79	109.631	306.916	22.6005	100.1	54.5407	277.628	7.17076e-08	2777.29	29.1819	150.192	7.17076e-08	200.32	7.17076e-08	69.7511	43.9385	7.17076e-08
10.13_288.2448n	271.242	10.1319	pos	8-[1]-ladderane octanol	LMFA01140086	Lipids and lipid-like molecules	Fatty Acyls	Fatty Acids and Conjugates			53.3	71.8	M+H-H2O, M+H	C20H32O	-1.74394	31755	30644.7	33382.8	31883.8	34308.3	30902.1	33998.6	37849.3	163881	8318.87	2290.99	1640.22	353.404	16023.6	10014.2	3648.95	81105.8	52289.7	26195.2	22031.5	123628	47101.5	25998.4	33868.8	119773	12285.2	131735	4668.98	17668.4	273446	3938.98	11187.2	42724.6	52184.9
10.73_463.3073m/z	463.307	10.7334	neg	1-O-(2R-methoxy-4Z,7Z,10Z,13Z,16Z,19Z-docosahexaenyl)-sn-glycerol	LMGL01020044	Lipids and lipid-like molecules	Glycerolipids	Monoradylglycerols			53.3	70.6	M+FA-H	C26H42O4	1.85382	23718.8	28414.5	26026.2	25627.8	26481.2	24648.4	26258.8	11373.1	23579.3	15510.8	19155.4	21012.6	11567.7	8996.44	24267.2	5132.1	5518.9	10520.4	6764.17	15225.4	27272.1	17832.9	5374.51	17965	6610.24	3335.95	9342.38	12853.2	31111.3	5401.39	22435.9	17787.3	27218.8	87995.7
12.87_354.2764n	355.284	12.8678	pos	2-Linoleoyl Glycerol	63032	Unclassified	Unclassified	Unclassified			53.3	76.3	M+H-H2O, M+H	C21H38O4	-1.6769	7379.36	7711.45	6711.34	7041.04	8494.04	6584.75	7752.07	5186.86	1199.72	2472.99	4917.06	1637.18	1439.79	4337.69	461.192	5216.28	3175.86	3009.87	8209.02	4452.26	6039.02	13056.1	2219.66	18666.6	12418.8	21897.7	63048.9	9274.04	4749.62	38483.3	6436.91	3174.07	13001.2	4117.71
4.42_180.1016m/z	180.102	4.417	pos	L-Homophenylalanine	43203	Unclassified	Unclassified	Unclassified			53.3	75.6	M+H	C10H13NO2	-1.68066	5189.11	4320.57	5807.26	4906.93	4894.77	4604.79	4966.37	4138.94	5000.74	3718.16	4644.14	5300.6	2386.7	4562.21	3055.1	4705.93	7662.33	2646.41	4293.46	4352.74	5780.11	6107.93	5501.78	4104.88	15336.9	7533.31	3782.33	5658.41	5702.64	7251.88	6173.01	3045.56	3250.99	2818.88
7.99_584.2626n	585.27	7.99488	pos	4E,15Z-Bilirubin IXa	HMDB0000488	Organoheterocyclic compounds	Tetrapyrroles and derivatives	Bilirubins	*		53.3	70.3	M+H, M+Na	C33H36N4O6	-1.44292	555734	554155	568470	552408	534421	533788	558047	1.20907e+06	420272	487351	841886	1.08955e+06	163124	618332	735138	463336	128283	309864	1.26142e+06	337621	606899	147029	527232	349176	161718	929151	244204	777564	900745	101921	561274	105680	527062	320155
8.08_264.1357n	265.143	8.07938	pos	(-)-Illudin S	LMPR0103590002	Lipids and lipid-like molecules	Prenol lipids	Isoprenoids			53.3	71.7	M+H-H2O, M+H	C15H20O4	-1.56149	10996.8	12295.6	12137.8	11743.7	11834.9	11579.4	11902	11684.8	7286.09	5400.48	17447	8211.75	9244.16	3310.92	4880.26	17139.8	21958.5	11315.8	22587.9	7659.58	7854.27	23580.1	7568.33	14780.3	18754.5	17844.2	12482.3	15300.4	14330.8	6758.39	2769.52	15686	2965.61	3613.85
1.24_180.0658m/z	180.066	1.24325	neg	L-Tyrosine	34	Organic acids and derivatives	Carboxylic acids and derivatives	Amino acids, peptides, and analogues	**	C00082	53.2	81.4	M-H	C9H11NO3	-4.58472	21944.6	23896.8	21368.9	22946.2	25346.1	21987.6	23142.8	23187.2	17428.1	12318.5	15947.9	17861.9	19313.3	23625.9	25338.5	15486	22841.5	16736.1	20011.7	26955.8	29207.1	24532.4	18468.7	21797.8	16149.9	18986	25759.9	22334.1	20001.2	16991.6	19677.5	29151.1	29169.5	27972.2
11.12_566.3206m/z	566.321	11.1233	pos	PC(20:4(8Z,11Z,14Z,17Z)/0:0)	LMGP01050140	Lipids and lipid-like molecules	Glycerophospholipids	Glycerophosphocholines	**	C04230	53.2	76.3	M+Na	C28H50NO7P	-2.12936	89471.9	85805.3	84735.6	83151.3	82411	88172.5	79112.6	90584.6	62702.7	75026	105534	97009.5	99287.4	135441	127800	144457	110898	91579.5	111444	87409.6	78701.3	87613	81787.6	79273.1	93765.1	201344	174871	95404.7	92891.6	199609	86868.2	69608.4	89276.3	60132.4
11.41_256.1669n	239.164	11.4131	pos	(6R,8Z)-6-Hydroxy-3-oxotetradecenoic acid	HMDB0062363	Unclassified	Unclassified	Unclassified			53.2	78.4	M+H-H2O, M+H	C14H24O4	-2.04609	16907.8	16597.9	13158.8	19302.6	21490.6	17474.2	14906.2	11736.7	12199.2	31502.5	15108.8	20072.7	10698.9	10826.6	5932.8	19979	16600.5	21797.8	35958.4	13314.2	26072.2	32118.7	18845.5	3997.5	13008.9	33389.3	27385.9	10253.2	18760.1	59484.9	18205.1	17902.1	8492	15563.6
13.54_552.4016m/z	552.402	13.544	pos	LysoPC(20:0/0:0)	HMDB0010390	Lipids and lipid-like molecules	Glycerophospholipids	Glycerophosphocholines	**	C04230	53.2	77.3	M+H	C28H58NO7P	-1.47417	25031.9	25113.8	19145.7	21260	24720.9	23225.4	21751	16126.2	10991.9	5456.98	21664.1	10693.3	9539.95	11680.8	7699.45	15422.8	53329.5	92210.6	27551.1	19050.1	16598.6	23246.3	19252.5	17421.2	40788.6	35669.9	42356.6	25853.2	14076.5	36988	7689.68	18336.3	14686.6	2986.12
14.88_336.3252m/z	336.325	14.8753	pos	2-amino-14,16-dimethyloctadecan-3-ol	LMSP01080031	Unclassified	Unclassified	Unclassified			53.2	74.5	M+Na	C20H43NO	4.93746	27108.6	21365.8	18650.8	26200.3	24538.5	25009.1	21823.4	23173.9	18299.3	17870.5	31846.2	25416.2	18059.6	17789.6	26395.7	34554.8	29022.7	19227.2	22571.5	13996.7	15064.5	13892	18935.2	24478.6	35179.2	28454.5	21953.4	15832.5	27432.4	32184.7	27507.8	21800.7	19189.9	17516.9
2.19_293.0816m/z	293.082	2.1858	neg	gamma-L-Glutamyl-L-methionine sulfoxide	HMDB0038613	Organic acids and derivatives	Carboxylic acids and derivatives	Amino acids, peptides, and analogues			53.2	74	M-H	C10H18N2O6S	1.16593	4124.43	7469.47	7593.33	7743.62	7895.16	7799.59	7791.31	4301.54	4679.31	4091.11	3510.3	4340.49	4797.21	7307.61	6598.05	3438.62	4789.76	4682.85	3758.87	6588.96	7600.72	6352.84	3058.47	8730.39	3144.04	4248.77	7044.28	7398.76	5267.99	3739.38	2307.69	9218.28	10123.8	3881.26
2.24_207.0769m/z	207.077	2.23785	neg	Kynurenine	72	Organic oxygen compounds	Organooxygen compounds	Carbonyl compounds	**	C00328	53.2	75.5	M-H	C10H12N2O3	-2.73051	4436.47	4617.78	4482.02	4661.12	4377.1	4384.65	4160.81	3693.69	3259.24	3191.15	2106.12	2342.79	3024.07	3939.83	3305.72	2323.23	3133.49	2465	2717.93	2910.14	3027.62	3784.81	2508.34	4154.37	2386.44	3635.3	3174.95	2579.17	2927.78	2210.88	3732.48	5217.28	4074.13	9641.13
4.99_179.0574n	178.05	4.98955	neg	Hippuric acid	HMDB0000714	Benzenoids	Benzene and substituted derivatives	Benzoic acids and derivatives	***	C01586	53.2	80.9	M-H, 2M-H	C9H9NO3	-4.5815	55785.4	62032.9	64610.8	64613.7	68024.2	65359.2	63823.2	53150.2	78262.6	73333.3	2234.97	5558.33	77293.2	27309.7	6403.07	15314.8	83661.2	91275.7	292537	148975	11651.4	55653.3	17566.6	19556.1	65804.8	222152	2620.82	7815.87	5231.18	106156	28918.9	6930.34	5079.43	3801.61
5.42_283.0825m/z	283.083	5.41698	neg	p-Cresol glucuronide	HMDB0011686	Organic oxygen compounds	Organooxygen compounds	Carbohydrates and carbohydrate conjugates	*		53.2	71.6	M-H	C13H16O7	0.646695	2096.72	2486.38	2445.51	2775.91	2514.41	2507.09	2680.33	704.377	276.765	5468.63	25.9073	554.056	7332.71	2469.94	239.663	369.35	679.397	267.147	382.842	505.508	218.764	1038.67	215.122	204.954	7.17076e-08	593.674	42.7319	101.378	7.17076e-08	7716.01	1370.94	1980.59	10595.2	8586.53
1.57_182.0451m/z	182.045	1.5661	neg	4-Pyridoxic acid	HMDB0000017	Organoheterocyclic compounds	Pyridines and derivatives	Pyridinecarboxylic acids and derivatives	***	C00847	53.1	75.2	M-H	C8H9NO4	-4.15395	1836.64	1838.23	1886.59	1909.53	1854.48	1671.35	1653.16	1049.2	1238.11	1128.19	1022.07	754.818	761.98	6301.65	828.084	9240.73	1715.03	1127.23	1401.69	1141.15	1303.15	1135.82	992.492	972.883	1148.08	891.486	1180.81	1032.16	854.903	1009.27	1942.96	953.256	1743.44	1830.13
11.05_372.2141n	390.248	11.0517	pos	9-Hydroxy-7-megastigmen-3-one glucoside	HMDB0040701	Lipids and lipid-like molecules	Fatty Acyls	Fatty acyl glycosides	*		53.1	72.6	M+NH4, M+Na	C19H32O7	-1.84707	207399	206301	204878	199257	204023	208933	212135	151409	211678	374131	312271	384442	221434	255202	103959	7.17076e-08	7.17076e-08	7.17076e-08	7.17076e-08	7.17076e-08	7.17076e-08	7.17076e-08	7.17076e-08	7.17076e-08	7.17076e-08	7.17076e-08	7.17076e-08	7.17076e-08	7.17076e-08	7.17076e-08	437787	198286	150606	603030
12.38_518.3319m/z	518.332	12.3834	pos	Mupirocin	HMDB0014554	Lipids and lipid-like molecules	Fatty Acyls	Fatty acids and conjugates		C11758	53.1	69.9	M+NH4	C26H44O9	-0.818687	138496	139374	139735	138743	136068	143310	135826	110474	66416.4	184110	186683	268110	220728	161841	50981.7	7.17076e-08	648.371	1233.3	445.117	121.409	67.98	274.771	7.17076e-08	692.974	537.347	7.17076e-08	968.326	761.841	688.581	7.17076e-08	294531	234916	116214	346421
2.69_311.1231m/z	311.123	2.68863	pos	Glutamyltyrosine	HMDB0028831	Organic acids and derivatives	Carboxylic acids and derivatives	Amino acids, peptides, and analogues	*		53.1	72.8	M+H	C14H18N2O6	-2.09054	25434.9	28720.6	28625.7	28170.6	29283.7	30567.9	30714.6	20970.4	20873.1	16727.1	21399.2	23943.2	20038	20489.8	26333.4	17288.3	23903.3	16164.1	20146.1	20750	45766.1	32951.2	16567.8	31827.1	16473.7	26416.2	41902.4	29813.9	36482.7	33537.5	21055.3	41688.5	60400.8	25855.4
4.68_195.0651m/z	195.065	4.68397	pos	Vanillin acetate	86408	Benzenoids	Phenol esters	Unclassified	*		53.1	70.5	M+H	C10H10O4	-0.648663	834.798	1056.62	924.855	871.638	1008.13	800.613	971.958	563.398	622.829	603.514	675.317	485.185	489.104	3473.76	561.369	732.86	6109.51	650.172	1594.71	435.397	554.435	521.848	410.268	2624.67	1183.78	177.624	353.482	950.33	816.059	1058.14	1246.62	440.595	554.722	232.752
4.95_134.0600m/z	134.06	4.95165	pos	4-Hydroxyindole	34514	Unclassified	Unclassified	Unclassified			53.1	71.3	M+H	C8H7NO	-0.31434	2859.17	3033.9	2941.87	3080.58	3574.89	3304.59	3234.53	3511.86	2469.54	2774.74	1979.65	4687.75	2694.97	2484.57	2101.05	2219.11	4123.2	1740.34	2036.7	2252.95	3528.77	3079.12	3282.91	3146.27	1915.98	4476.82	1895.77	2028.54	2933.29	8463.27	2832.34	3358.37	4661.05	3246.07
10.55_208.1824n	209.19	10.5498	pos	2-Cyclotetradecen-1-one	HMDB0039884	Organic oxygen compounds	Organooxygen compounds	Carbonyl compounds			53	69.5	M+H-H2O, M+H	C14H24O	-1.43065	1972.74	2679.18	2277.7	2035.68	1607.99	1527.02	1640.25	66646.9	58033.5	125294	56211.3	56479.3	50046.8	41080	62877.8	87239	138309	71460	173881	61549.6	118674	99241.8	241149	120656	117851	121163	84205.4	158032	130657	182285	122500	61930	95636.6	66262.7
4.66_211.0607m/z	211.061	4.6627	neg	3,4-Dihydroxyphenylacetone	HMDB0031132	Benzenoids	Benzene and substituted derivatives	Phenylpropanes	*		53	70.3	M+FA-H	C9H10O3	-2.70828	1204.46	1272.74	1259.58	1171.74	1208.12	1172.52	1125.74	773.125	666.78	724.87	620.144	507.169	436.043	5225.26	564.128	370.344	5806.51	715.995	1505.35	443.824	558.972	552.586	397.637	2609.36	1318.65	584.255	322.395	1025.92	586.512	572.285	1617.26	719.147	646.098	603.819
5.89_317.1144m/z	317.114	5.8924	neg	(2S,4R)-4-(9H-Pyrido[3,4-b]indol-1-yl)-1,2,4-butanetriol	HMDB0035191	Alkaloids and derivatives	Harmala alkaloids	Unclassified			53	68.4	M+FA-H	C15H16N2O3	0.389078	15426.3	17173.6	16963.9	17582	17269.8	17046.6	16971.9	3409.81	4378.76	11573.6	16011.2	11065.9	6465.8	23939.6	25629.2	10784.1	19636.7	5684.45	18127.5	4553.41	7834.26	16688.1	2901.76	17716.2	5733.62	9450.09	14854	18337.8	18874.4	11248.3	15458.8	11281.8	14238.5	16765.3
8.73_330.2632m/z	330.263	8.73123	pos	4,8 Dimethylnonanoyl carnitine	HMDB0006202	Lipids and lipid-like molecules	Fatty Acyls	Fatty acid esters	*		53	75.8	M+H	C18H35NO4	-1.98581	7721.83	7608.82	8770.54	8357.46	9137.37	8544.28	8271.22	3423.56	4149.22	4291.06	2052.02	9556.23	2086.99	5735.88	6997.75	7049.33	10042.2	7249.1	14272	8429.11	18825.1	10921.5	13444.9	8027.49	7391.8	17559.6	12955	14777.2	21022.5	21096.1	6531.68	4712.85	13493.4	11261.4
8.76_318.2997m/z	318.3	8.7646	pos	18-hydroxy stearic acid	LMFA02000136	Lipids and lipid-like molecules	Fatty Acyls	Octadecanoids			53	70.4	M+NH4	C18H36O3	-1.98309	68802.7	71892.2	70502	70779.2	75390.2	75393.4	73437.2	56080.4	56107.3	38880.3	36045.1	62751.8	31934.3	42339.7	86415.3	93820.4	77974.1	77551.8	109701	65368.6	62437.4	67202.4	87950.9	66021	102568	186103	127764	109897	558900	150915	49866.4	42094.8	91319.3	31271.5
1.27_205.1180m/z	205.118	1.27072	pos	Serinyl-Valine	85945	Organic acids and derivatives	Carboxylic acids and derivatives	Amino acids, peptides, and analogues	*		52.9	69.3	M+H	C8H16N2O4	-1.53897	4016.29	4577.09	5089.39	4171.62	4136.74	5106.04	4036.15	219.739	68.2086	271.394	173.64	184.278	9.6135	18.8134	403.903	592.182	106.072	40.8804	94.1021	122.003	94.9074	80.5231	54.3133	108.234	220.951	314.033	30.9292	154.942	198.429	564.782	349.45	31.8343	198.592	127.29
12.40_353.2680m/z	353.268	12.4	pos	MG(0:0/18:3(6Z,9Z,12Z)/0:0)	62323	Lipids and lipid-like molecules	Fatty Acyls	Lineolic acids and derivatives	*		52.9	74.9	M+H	C21H36O4	-1.67728	5166.81	4936	3866.52	4853.6	5605.4	5109.71	5552.79	6354.33	844.302	1484.59	3496.91	170.201	205.626	2381.04	7.17076e-08	1126.89	3479.5	8093.97	6795.29	1466.89	5424.33	12061.2	2001.11	6502.82	12990.4	12591.7	47949.6	8070.29	1550.6	26778	3410.83	2150.59	6034.6	1459.04
3.04_220.1176m/z	220.118	3.03602	pos	Pantothenic Acid	241	Organic oxygen compounds	Organooxygen compounds	Alcohols and polyols	**	C00864	52.9	68.2	M+H	C9H17NO5	-1.63638	18954.5	21097.6	22590.1	21573	22977.1	22495	22718.7	15704.2	22841	16434.7	18938.9	12617.8	13620.2	23684.9	20935.7	74790.9	23814.1	19134.4	25581.4	13822.3	32529.9	30162.6	24217.9	15546.2	24534.3	35661.2	29578.8	18922	26593.2	20464.9	14650.3	20770.6	18560	19226.7
5.73_463.0865m/z	463.087	5.72535	pos	6-{4-[2,3-dioxo-3-(2,3,4,6-tetrahydroxyphenyl)propyl]phenoxy}-3,4,5-trihydroxyoxane-2-carboxylic acid	HMDB0125423	Phenylpropanoids and polyketides	Flavonoids	Flavonoid glycosides	*		52.9	73.8	M+H-H2O	C21H20O13	-1.22069	1457.39	1549.85	1126.31	1403.77	1692.12	1594.2	1170.46	7.17076e-08	487.175	295.971	7894.59	7.17076e-08	610.196	7.17076e-08	1627.69	198.546	3844.44	366.113	7.17076e-08	1387.34	224.738	424.673	354.655	1913.14	7.17076e-08	7.17076e-08	86.8189	7.17076e-08	378.309	2048.68	412.761	7.17076e-08	277.92	7.17076e-08
6.10_274.2008m/z	274.201	6.09935	pos	Heptanoylcarnitine	LMFA07070068	Lipids and lipid-like molecules	Fatty Acyls	Fatty acid esters	*		52.9	70.8	M+H	C14H27NO4	-1.64869	440.867	401.809	323.35	433.399	516.133	533.154	399.764	7.17076e-08	223.261	126.001	7.17076e-08	227.933	64.0326	127.703	438.007	353.214	716.972	165.305	351.601	537.422	740.31	273.94	104.464	138.059	708.295	485.529	315.363	7871.6	873.627	195.897	100.056	193.281	517.534	407.826
6.49_310.2007m/z	310.201	6.48878	pos	(2E,5Z,7E)-decatrienoylcarnitine	LMFA07070016	Lipids and lipid-like molecules	Fatty Acyls	Fatty esters			52.9	70.4	M+H	C17H27NO4	-2.00821	53772.8	53009.6	56198.3	55095.2	60178.5	56636.7	57195.6	54342.7	33888.1	21669.6	61563.8	20262.9	8760.15	64426.3	10684	26229.6	94639.7	16494.2	122404	40265.2	74879.8	140574	55893	37730.4	83545.8	37678.9	96208.5	48623.8	75768.3	66515.9	32425.4	41181.7	70338.8	12785.5
7.56_242.0786n	243.086	7.55833	pos	Elenaic acid	HMDB0039136	Organic acids and derivatives	Carboxylic acids and derivatives	Dicarboxylic acids and derivatives			52.9	69.4	M+H-H2O, M+H	C11H14O6	-1.65088	13997.2	13998.6	14800.2	13832.2	15124	14750.5	14200.8	13219.9	6449.85	18563.5	14842.7	21425.8	22353.5	20171.4	6569.86	7.17076e-08	7.17076e-08	26.6117	38.602	25.359	7.17076e-08	66.1326	7.17076e-08	7.17076e-08	7.17076e-08	7.17076e-08	0.251047	7.17076e-08	7.17076e-08	203.908	13537.1	30668.9	16181.8	17547.3
7.56_302.2320m/z	302.232	7.55833	pos	2,6 dimethylheptanoyl carnitine	LMFA07070029	Lipids and lipid-like molecules	Fatty Acyls	Fatty acid esters	*		52.9	72.4	M+H	C16H31NO4	-1.88676	2880.42	2931.96	3147.75	2691.39	2916.22	2767.93	3011.11	782.868	1613.18	826.547	681.118	2044.65	387.103	1520.94	3741.21	2287.27	5937.68	1139.3	2321.52	3384.15	4675.32	1235.33	876.434	1662.77	4674.7	2947.19	3062.33	44750.7	6484.85	1771.82	1192.55	911.619	4224.67	2923.48
7.93_314.2319m/z	314.232	7.9308	pos	Tanacetol B	HMDB0035075	Lipids and lipid-like molecules	Prenol lipids	Sesquiterpenoids	*		52.9	70.6	M+NH4	C17H28O4	-2.27562	27043.4	28064.3	30041.8	28276.1	26811.8	25573.5	25916	18664.9	15831	16496.2	33287.9	17082.2	5077.76	32482.5	11526.7	31263.4	21452.1	20820.2	37317.2	58431.2	59241.7	47230.6	19350.8	50785.7	32991	43899.7	34104	20233.9	75360.6	57669.2	30876.8	19594.2	37334.8	23981.8
0.88_118.0863m/z	118.086	0.87585	pos	Betaine	HMDB0000043	Organic acids and derivatives	Carboxylic acids and derivatives	Amino acids, peptides, and analogues	***	C00719	52.8	70	M+H	C5H11NO2	0.470007	1.40245e+06	1.53934e+06	1.56094e+06	1.59372e+06	1.51497e+06	1.7243e+06	1.59936e+06	2.02417e+06	1.94953e+06	1.19485e+06	2.40624e+06	2.89972e+06	1.1819e+06	1.70955e+06	2.46533e+06	2.44368e+06	2.09469e+06	1.23349e+06	1.5273e+06	1.60579e+06	1.71803e+06	2.12397e+06	1.8906e+06	2.07012e+06	2.13689e+06	2.72099e+06	2.04833e+06	1.63391e+06	2.58514e+06	3.4064e+06	1.50403e+06	1.74781e+06	2.06368e+06	1.77955e+06
11.12_544.3389m/z	544.339	11.1233	pos	2-oleoyl-sn-glycero-3-phosphocholine	HMDB0062651	Lipids and lipid-like molecules	Glycerophospholipids	Glycerophosphocholines	*		52.8	70.3	M+Na	C26H52NO7P	2.97813	2.70397e+06	2.81056e+06	2.76642e+06	2.74361e+06	2.75535e+06	2.86591e+06	2.7475e+06	2.61426e+06	1.59692e+06	1.21191e+06	2.66913e+06	2.38445e+06	2.44041e+06	4.47897e+06	3.01091e+06	3.64774e+06	4.06747e+06	4.33854e+06	3.93748e+06	2.97783e+06	2.66549e+06	3.22558e+06	2.52378e+06	2.7296e+06	2.74455e+06	5.21041e+06	7.10738e+06	3.69864e+06	2.42666e+06	6.28569e+06	1.55309e+06	2.4304e+06	3.2939e+06	1.12823e+06
11.68_269.1743m/z	269.174	11.6799	pos	Bisacurone epoxide	HMDB0038503	Lipids and lipid-like molecules	Prenol lipids	Sesquiterpenoids	*		52.8	70.7	M+H	C15H24O4	-1.68692	13229.3	12247.8	12810.9	12311.5	13054.6	12941.4	12898.2	7472.98	3624.69	13111.1	12179	22086.6	25001.7	14785.2	3149.29	248.449	356.75	7.17076e-08	196.223	7.17076e-08	7.17076e-08	7.17076e-08	7.17076e-08	129.575	515.711	172.168	630.624	7.17076e-08	419.578	390.229	9687.9	29066.6	8760.71	14153.2
11.77_277.1794m/z	277.179	11.7733	pos	Phytuberin	HMDB0035754	Lipids and lipid-like molecules	Prenol lipids	Sesquiterpenoids	*	C09709	52.8	72.8	M+H-H2O	C17H26O4	-1.38792	12096.1	10836.7	12955.9	14069.6	13163.4	16771.8	12073.3	16528.6	17583.7	11841.6	20924.1	17373.4	12787.9	14480.1	21755.5	25005.6	16564.2	10881.4	17385.4	12663	15440.2	17897.8	21288.8	17427.8	16390.3	26768.3	13014.7	14306.9	24250.2	24864.2	18675.4	11387.3	14536.3	13499.5
12.13_365.2699m/z	365.27	12.1292	neg	Pregnanediol	LMST02030202	Lipids and lipid-like molecules	Steroids and steroid derivatives	Pregnane steroids	**	C05484	52.8	68.6	M+FA-H	C21H36O2	0.545393	22818.7	25390.4	27009.6	28059.8	26223.4	27005.2	27062.7	26024.9	25559.3	17198.6	18801	18466.5	18388.5	18242.6	10596.7	8360.48	24228.8	26290.3	20488.8	11006	21708.5	19208	15028.8	34840.1	14619.8	18848.5	20906.8	21986.2	24135.7	7223.58	25908.5	28168.2	24914.3	19071.2
4.32_259.1300m/z	259.13	4.3199	neg	gamma-Glutamylisoleucine	HMDB0011170	Organic acids and derivatives	Carboxylic acids and derivatives	Amino acids, peptides, and analogues	*		52.8	68.8	M-H	C11H20N2O5	0.277696	2358.07	2816.12	2760.55	2655.04	2876.54	2600.78	2743.82	1594.77	1317.55	1455.59	909.743	1917.58	1741.31	1719.37	1845.31	985.046	1396.95	1439.96	810.754	1692.72	1854.76	2149.47	1137.34	2678.66	1173.44	1163.68	2674.99	1643.94	1989.53	1966.92	1454.34	3311.38	5681.6	2600.92
5.71_397.1508m/z	397.151	5.70557	neg	3,4,5-trihydroxy-6-{[5-(4-methoxyphenyl)-2-methyl-3-oxopentan-2-yl]oxy}oxane-2-carboxylic acid	HMDB0132966	Lipids and lipid-like molecules	Fatty Acyls	Fatty acyl glycosides	*		52.8	71.5	M-H	C19H26O9	1.03151	3174.89	3818.45	3353.24	3668.14	3698.08	3540.85	3564.92	7.17076e-08	7.17076e-08	66.5741	7.17076e-08	48.5703	33.5988	7.17076e-08	7.17076e-08	7.17076e-08	125.541	303.265	53.4923	345.4	122.346	325.434	127.696	382.523	124.948	128.903	7.17076e-08	121.61	7.17076e-08	33.2267	48419.9	249.157	97.443	7.17076e-08
8.95_512.3340m/z	512.334	8.95027	pos	PA(8:0/13:0)	HMDB0115484	Lipids and lipid-like molecules	Glycerophospholipids	Glycerophosphates			52.8	70.3	M+NH4	C24H47O8P	-1.34903	82878.5	81184.2	81658.3	79868.2	84642.9	78266	84114	112585	65358.3	44464.3	62136	40556	50809.2	71526.1	69696.8	73208.9	115531	130025	98399	87051	89216.5	114313	157837	102012	33974.2	149559	111467	98130.6	75080.6	81535.4	26218.8	74951.2	121441	25350.3
12.94_271.2281m/z	271.228	12.9381	neg	2-hydroxyhexadecanoic acid	34495	Lipids and lipid-like molecules	Fatty Acyls	Fatty acids and conjugates	*		52.7	67.9	M-H	C16H32O3	0.920612	11088	12984.9	11535.8	11130.1	11061.2	10740.4	11619.7	7444.2	4020.18	7179.26	7297.83	6556.21	6182.95	7934.07	7407.94	6240.08	9975.92	15678.8	8208.03	8827.89	7730.34	7573.98	5784.72	5699.74	8008.25	5976.1	8651.61	6659.29	6870.45	7247.62	5834.65	9337.99	9171.47	8664.99
4.92_213.0091n	212.002	4.9207	neg	Indoxyl sulfate	HMDB0000682	Organic acids and derivatives	Organic sulfuric acids and derivatives	Arylsulfates	***		52.7	72.3	M-H, 2M-H	C8H7NO4S	-2.24483	188216	219066	221493	220750	226966	215495	210968	203571	81231	168490	55099.2	231051	144062	157056	86915.2	42198.6	179281	86438	88904.3	131517	150087	163309	127761	147575	50510.8	136145	81367.2	95340	66992.2	319576	112624	255824	324173	236879
5.82_261.1345m/z	261.135	5.82383	neg	Undecanedioic acid	HMDB0000888	Lipids and lipid-like molecules	Fatty Acyls	Fatty acids and conjugates	*		52.7	68.3	M+FA-H	C11H20O4	0.663289	556.419	552.437	563.892	530.664	508.678	560.234	576.556	727.677	1012.48	696.799	650.087	505.225	644.236	684.722	671.371	892.307	614.209	565.405	500.344	757.303	601.747	538.743	756.808	711.725	812.391	777.507	504.292	654.905	937.515	801.093	644.394	1301.51	693.692	11519.3
6.76_310.2006m/z	310.201	6.7605	pos	Acetylbalchanolide	HMDB0036693	Lipids and lipid-like molecules	Prenol lipids	Terpene lactones	*		52.7	69	M+NH4	C17H24O4	-2.19572	69132.9	69232.9	68643.7	67786.1	68344.1	72075.9	73101.4	66723.4	24113.6	28634.8	90679.3	29789.5	13790.7	80011.8	17105.8	39670.5	134031	41297.5	132945	56679.8	99485.5	168692	86485.6	57945.2	107638	54194.4	86549.8	64583.4	104047	100526	46496.2	73968.9	95512.6	17880.8
8.13_567.3184m/z	567.318	8.13395	neg	6alpha-Glucuronosylhyodeoxycholate	LMST05010016	Lipids and lipid-like molecules	Sterol Lipids	Steroid conjugates		C11246	52.7	68.1	M-H	C30H48O10	1.66036	18395.6	22323	21560.6	21395.1	21763.3	21943.9	24390	21833.9	18104.9	2730.01	216.156	23931.7	7799.72	1959.04	1291.25	955.945	2609.88	10591.4	5308.41	2787.17	1380.58	7251.75	135980	1632.87	3159.88	4028.27	1718.8	1915.07	2901.71	1582.23	5202.73	19568.9	37730.7	2445.19
8.45_547.3041m/z	547.304	8.4489	pos	N-[(3a,5b,7b)-7-hydroxy-24-oxo-3-(sulfoxy)cholan-24-yl]-Glycine	LMST05030012	Unclassified	Unclassified	Unclassified			52.7	76.5	M+NH4	C26H43NO8S	-1.23707	14972.9	17104	16427.4	17534.3	17555.4	16012.1	16583	4967.7	8802.34	18977.3	1070.28	13180.5	16778.5	11532.2	18445.6	1169	3972.05	5629.7	5986.7	4914.3	14126.2	10960.9	4402.76	5988.31	3538.51	3495.49	5631.71	3035.53	8787.37	7391.08	13610.7	24112.2	18666.5	24056.9
9.13_290.2684m/z	290.268	9.1314	pos	16-Hydroxy hexadecanoic acid	HMDB0006294	Lipids and lipid-like molecules	Fatty Acyls	Fatty acids and conjugates	**	C18218	52.7	69.3	M+NH4	C16H32O3	-1.99643	44599.2	46953.5	43480.8	47774.6	48622.1	45549.7	46740.7	45032.3	36337.6	26485.4	37348.7	37914.7	45775.4	22224.4	31869.5	48730.2	21776.5	26695.5	35042.7	23393.1	34031.5	43615.4	42345	32909	57157.4	65331	28606.1	26312.8	130594	53799.4	46502.3	38899.8	28381.2	19934.9
9.49_253.1446m/z	253.145	9.4907	neg	C75	44901	Unclassified	Unclassified	Unclassified			52.7	69.1	M-H	C14H22O4	0.45576	3414.88	3444.05	3712.45	3470.04	3568.83	3610.74	3737.52	3841.54	3401.37	3533.71	3087.51	3254.33	3380.99	3162.06	2990.59	3551.7	3870.86	3351.05	3725.41	3144.15	3756.58	3506.52	3382.38	3578.37	3638.59	3489.32	3407.3	3462.53	3819.29	3604.76	3525.54	3603.65	3149.52	2793.1
1.57_218.1383m/z	218.138	1.56885	pos	Propionylcarnitine	HMDB0000824	Lipids and lipid-like molecules	Fatty Acyls	Fatty acid esters	***	C03017	52.6	67	M+H	C10H19NO4	-1.67921	82942.8	89133	87896.9	96521.3	93580.2	96820.6	93288	104061	47189.2	54086.4	95186.9	71102.5	63738.9	58405.9	90975.7	114082	77157.8	61602.3	113632	81399.6	112425	107897	73994.8	70803.7	77471.8	139344	99498.6	75324.9	135814	185835	96581	97388.7	107141	95041.8
11.05_524.2788m/z	524.279	11.0464	neg	LysoPE(22:6(4Z,7Z,10Z,13Z,16Z,19Z)/0:0)	HMDB0011526	Lipids and lipid-like molecules	Glycerophospholipids	Glycerophosphoethanolamines	*		52.6	67	M-H	C27H44NO7P	1.05457	105231	111699	115117	112967	109915	116933	116373	103149	57733.5	43803.1	65764.4	51567.7	99571.3	122306	75054.8	142657	111581	169756	152737	131897	134463	157480	113513	95863.6	139873	155326	165730	161182	49617.7	133455	57316.7	83765.4	86756	35272.1
4.56_465.1631m/z	465.163	4.55942	neg	Lamioside	LMPR0102070018	Lipids and lipid-like molecules	Prenol lipids	Isoprenoids		C11645	52.6	70.5	M+FA-H	C18H28O11	4.09739	4700.94	5531.32	5511.62	5594.5	5612.09	5619.3	5582.18	1563.47	4099.75	1597.83	154.069	1161.05	314.353	2534.38	4219.5	3761.07	7290.78	1265.97	7553.29	8760.07	2885.34	1492.01	7278.99	2655.29	1669.98	1263.09	2072.73	1481.53	669.846	2092.61	4126.39	4997.05	3945.7	10444.1
5.84_205.0736n	206.081	5.84347	pos	5-Methoxyindoleacetate	7016	Organoheterocyclic compounds	Indoles and derivatives	Indolyl carboxylic acids and derivatives	**	C05660	52.6	67	M+H-H2O, M+H	C11H11NO3	-1.22684	22450.3	23111.6	24508.8	23810.2	24898.8	23998.6	24927	17704.3	18056.4	16387.3	19402.4	24799.2	12951.7	14030.9	31142	23035.2	37499.3	18928.6	29251.3	22656.5	27074	35340.5	20998.7	27173	26333.7	23244.5	22067.8	29596.6	23308.5	29578	13519.2	20572.7	29117.4	16853.2
5.98_335.0236m/z	335.024	5.97883	neg	Dihydronaringenin-O-sulphate	HMDB0059996	Phenylpropanoids and polyketides	Linear 1,3-diarylpropanoids	Chalcones and dihydrochalcones	*		52.6	75.2	M-H2O-H	C15H14O8S	1.47576	514.988	525.576	612.827	647.382	657.875	604.329	728.468	1568.98	2257.97	150.697	0.192166	7.17076e-08	0.746218	4.06721	1406.71	7.17076e-08	445.052	0.892164	832.804	7.17076e-08	35.3779	46.6788	7.17076e-08	7.17076e-08	5420.99	7.17076e-08	7.17076e-08	824.165	449.078	317.431	7.17076e-08	513.498	287.299	7.17076e-08
9.70_372.2658n	373.273	9.69982	pos	3alpha-Hydroxy-5beta-chola-7,9(11)-dien-24-oic Acid	LMST04010330	Unclassified	Unclassified	Unclassified			52.6	69.9	M+H-H2O, M+H	C24H36O3	-1.8385	83065.4	83625.9	84840	85773.1	90149.6	83073	87017.6	12932	131396	33584.5	194104	527006	232080	8724.84	17068.8	10763.5	21218.8	62257.3	18335.6	28293.9	56251.2	14955.1	25401.1	49570.6	39050.1	11794.9	26533.2	16950.3	26226.4	6740.11	12319.4	50681.5	20694.3	15598.4
1.27_164.0471n	182.081	1.27072	pos	3-(2-hydroxyphenyl)oxirane-2-carbaldehyde	HMDB0134031	Benzenoids	Phenols	1-hydroxy-4-unsubstituted benzenoids	*		52.5	72.8	M+H, M+NH4	C9H8O3	-1.35253	2.39332e+06	2.32684e+06	2.36452e+06	2.24485e+06	2.40009e+06	2.47208e+06	2.39731e+06	2.16961e+06	2.40929e+06	1.37358e+06	2.22182e+06	2.32434e+06	1.94279e+06	1.84451e+06	2.92096e+06	2.22656e+06	2.86133e+06	1.68714e+06	2.98302e+06	2.45214e+06	3.86447e+06	3.10084e+06	2.49874e+06	2.76489e+06	2.10832e+06	2.92512e+06	2.94346e+06	2.60471e+06	3.31108e+06	3.29497e+06	2.30356e+06	2.3595e+06	2.69906e+06	2.2794e+06
13.86_356.2920n	357.3	13.8551	pos	MG(18:1(9Z)/0:0/0:0)[rac]	4251	Lipids and lipid-like molecules	Glycerolipids	Monoradylglycerols			52.5	78.3	M+H-H2O, M+H	C21H40O4	-1.79593	18015.3	35184.8	26130.2	41106.3	30753.1	38106.6	40897.6	40804.7	14473.5	8531.27	41253.8	24857.7	29081.4	48777.3	49496.9	55839	30275	24448.9	59760.2	19338.1	35999.5	38789.8	31268.6	37686.7	69372.2	171941	159757	29188.3	51709.2	77892	14435.1	41987.9	24544.1	48062.4
4.29_204.0892n	203.082	4.28627	neg	L-Tryptophan	33	Organoheterocyclic compounds	Indoles and derivatives	Indolyl carboxylic acids and derivatives	**	C00078	52.5	75.6	M-H, 2M-H	C11H12N2O2	-3.1776	29072	32399.1	34314.3	34228.6	32506.5	34309.7	33789	22077.9	19274.1	16113.1	17300	24240.2	20859.1	30056.2	35147.1	28239	26684.6	21480.6	25030.7	28601.2	27980.5	28905.7	24468.3	27423.7	20925.8	27337.1	28836.1	22980.4	20898.6	21038.1	16215.8	33732.4	39216.5	26463.6
5.51_232.0998m/z	232.1	5.50668	pos	Ethyl 3-[(2-furanylmethyl)thio]propanoate	HMDB0040055	Organoheterocyclic compounds	Heteroaromatic compounds	Unclassified			52.5	68.3	M+NH4	C10H14O3S	-1.68074	9335.51	9103.18	9737.74	9457.98	10538.9	10144.5	10555.1	18267.7	933.552	10575.9	7269.52	31210.6	3223.5	12665.7	5412.07	7.17076e-08	355.94	127.033	86.7774	829.252	148.752	47.8388	50.6161	336.124	172.825	7.17076e-08	7.17076e-08	115.152	64.3916	150.558	2646.76	10226	10954	1421.7
5.77_267.0513m/z	267.051	5.77342	neg	Diphenol glucuronide	HMDB0059998	Organic oxygen compounds	Organooxygen compounds	Carbohydrates and carbohydrate conjugates	*		52.5	67.5	M-H2O-H	C12H14O8	0.885554	5972.48	6025.1	6369.2	6740.83	6514.35	6707.38	6880.35	8381.3	9159.68	8688.85	8968.02	8448.29	8920.59	8160.9	7900.68	8584.04	7587.44	8140.54	7531.27	8839.51	7958.15	8122.84	9024.82	8665.44	8102.47	8163.63	7835.19	7973.91	8866.44	8932.04	7969.19	6801.91	7352.19	7178.59
8.19_435.1462m/z	435.146	8.18572	neg	3,4,5-trihydroxy-6-{[(6E)-3-oxo-1,7-diphenylhepta-4,6-dien-1-yl]oxy}oxane-2-carboxylic acid	HMDB0133920	Phenylpropanoids and polyketides	Diarylheptanoids	Linear diarylheptanoids	*		52.5	74.4	M-H2O-H	C25H26O8	2.8627	25829.7	28934.9	27643	28359.8	29770.7	27481.8	27059.9	12814.8	37107.7	7534.86	10164.9	25746.4	15490.9	10462.2	31593.1	18675.5	17399.1	36070.4	29912.9	22269.4	12243.7	34361.7	14109.2	49488.2	19760.4	13699.3	43559.8	39634.2	63243.7	31624.9	21314.1	19358.1	18508.7	19356.8
8.83_437.1620m/z	437.162	8.83403	neg	3,4,5-trihydroxy-6-{[(1E)-5-oxo-1,7-diphenylhept-1-en-3-yl]oxy}oxane-2-carboxylic acid	HMDB0133936	Phenylpropanoids and polyketides	Diarylheptanoids	Linear diarylheptanoids	*		52.5	74.9	M-H2O-H	C25H28O8	3.10905	16297.2	18286.8	19038.5	18629	18080.4	17817.9	17682.5	4343.71	26032.5	3817.43	2073.77	25593.1	4911.91	7513.92	21877.6	14284.8	9935.02	6778.68	17295.9	9700.15	5541.73	41180.5	4487.35	23053	5728.33	17470.6	23528.6	11453.5	10659.2	14746.7	31286.6	30708	17095.3	14094.1
9.08_599.2523m/z	599.252	9.07602	neg	APC	HMDB0060661	Organic oxygen compounds	Organooxygen compounds	Carbonyl compounds	**	C00546	52.5	68.7	M-H2O-H	C33H38N4O8	1.82885	22660.5	25132.5	25626.9	27168.8	26274.9	26261.5	25005.1	16869.3	10684.9	12043.7	21438.4	13669.8	3138.42	39102.9	35003.6	14781	10541.3	10753.9	32270.6	13246.1	14319	4978.38	12309.2	12626.4	11505.2	24459.1	7483.77	28343	22820.7	1950.3	18799.7	5605.46	20818.8	25896
0.33_154.1355n	137.132	0.325817	pos	(±)-Borneol	90343	Unclassified	Unclassified	Unclassified			52.4	64.6	M+H-H2O, M+H	C10H18O	-1.40148	448695	515022	521816	488257	408790	471769	424798	745269	746879	565493	859528	773678	504079	469802	732197	912364	668083	491651	697915	520209	569502	668410	876528	741152	839112	1.12796e+06	625406	634898	1.01254e+06	1.17001e+06	772160	493862	546185	508300
10.38_372.3102m/z	372.31	10.3802	pos	Tetradecanoylcarnitine	HMDB0005066	Lipids and lipid-like molecules	Fatty Acyls	Fatty acid esters	***		52.4	69.3	M+H	C21H41NO4	-1.6642	17543	14637.8	15656.9	13878.4	16240.7	15755.2	14235.3	9659.25	7369.41	5239.37	7616.61	13157.1	6277.82	10042.5	14316.8	17067.6	16437.5	14215.6	23858.6	24477.8	26012.6	19353.5	7418.14	11024.5	22299.2	19198.9	17883.2	109325	31416.6	25506.6	9388.48	8486.42	11427.1	12888.9
10.55_460.2687m/z	460.269	10.5498	pos	3-O-Acetylepisamarcandin	HMDB0031958	Phenylpropanoids and polyketides	Coumarins and derivatives	Unclassified	*		52.4	72.7	M+NH4	C26H34O6	-1.47579	84203.2	111596	129107	120525	133627	119883	125176	126253	140141	83830.6	164109	154619	96461.9	99590	97620.9	172432	166932	93280.1	188273	103546	179874	176901	221293	157848	197538	257367	135658	160492	186112	201465	114921	108801	90390.9	67644.9
3.55_232.1539m/z	232.154	3.54843	pos	Butyryl-L-carnitine	964	Lipids and lipid-like molecules	Fatty Acyls	Fatty acid esters	*	C02862	52.4	67.3	M+H	C11H21NO4	-1.81237	31186.3	33446.2	35568.8	32547.9	35396.3	34058.8	35212.2	23331.1	43228.4	24110.5	21967.3	32782.8	13514.5	16560.2	25287.3	22571.3	22504.4	20244.5	30974.2	39038.4	49508.7	33599.9	18540.5	22864.1	29247.5	33956.7	27720.8	54896.9	85418.1	28744.8	21402.3	27866.5	40557.3	66087.8
4.42_337.1498m/z	337.15	4.417	pos	Aspartyl-Tryptophan	HMDB0028764	Organic acids and derivatives	Carboxylic acids and derivatives	Amino acids, peptides, and analogues	*		52.4	74.4	M+NH4	C15H17N3O5	-2.60515	4380.85	4304.95	4648.1	3430.17	4186.69	3417.35	5114.78	7.17076e-08	179.303	36183.3	7165.77	3244.25	8214.14	7.17076e-08	139.151	601.143	344.856	4304.05	170.154	184.831	2365.8	13437.5	7.17076e-08	1610.3	1174.05	5646.85	11555.6	6496.99	15220.9	2480.18	8368.99	6249.67	1307.87	1153.58
7.41_544.2594m/z	544.259	7.40937	neg	N-[(3a,5b,7a,12a)-3,12-dihydroxy-24-oxo-7-(sulfooxy)cholan-24-yl]-Glycine	HMDB0002640	Lipids and lipid-like molecules	Steroids and steroid derivatives	Bile acids, alcohols and derivatives	*		52.4	75.1	M-H	C26H43NO9S	1.42532	1164.68	1154.68	1098.57	1112.61	1088.94	1056.12	929.8	88.3424	415.39	1299.92	7.17076e-08	478.422	527.667	150.004	857.738	168.24	7.17076e-08	7.17076e-08	55.0268	110.291	291.977	541.859	7.17076e-08	137.424	56.774	7.17076e-08	99.8854	49.3774	143.446	7.17076e-08	131.972	1905.29	2035.3	2018.32
7.63_597.2866m/z	597.287	7.62662	pos	Taurochenodeoxycholate-7-sulfate	HMDB0002498	Lipids and lipid-like molecules	Steroids and steroid derivatives	Bile acids, alcohols and derivatives	*		52.4	72.1	M+NH4	C26H45NO9S2	-1.38214	5917.82	7719.42	6557.45	7772.09	6730.01	5977.21	8627.63	7.17481	12.8008	1875.34	7.17076e-08	342.341	2977.34	208.989	1123.42	414.464	7.17076e-08	7.17076e-08	313.329	376.601	2.29548	222.07	7.17076e-08	7.17076e-08	7.17076e-08	486.39	7.17076e-08	7.17076e-08	239.249	7.17076e-08	4835.58	2349.34	4254.1	3526.01
8.47_449.3136n	432.31	8.46595	pos	Chenodeoxyglycocholic acid	HMDB0006898	Lipids and lipid-like molecules	Steroids and steroid derivatives	Bile acids, alcohols and derivatives	*	C05462	52.4	71.7	M+H-H2O, M+Na, M+H	C26H43NO5	-1.22446	158210	157431	160547	162824	167499	165701	164353	70180	98406	156472	108175	463198	106277	199092	107332	70540.1	186072	90304.5	45560.6	62003.1	404668	81086.6	160603	84267.1	78935.9	77199.8	55602.2	60844.3	76416.4	106873	91122.7	405380	114559	497989
0.87_243.0620m/z	243.062	0.867183	neg	Pseudouridine	HMDB0000767	Nucleosides, nucleotides, and analogues	Nucleoside and nucleotide analogues	Unclassified	**	C02067	52.3	66.1	M-H	C9H12N2O6	-0.927703	38671.1	41372.3	39078.6	40522.2	43098.2	42044.5	42728.1	38523.6	52827.3	65237.4	46139.2	43759.4	54558.5	49946.9	37836.9	37920	40793.6	39785.1	34380.7	31917	41216.4	38845.4	49220.4	48845.7	47346.4	38764.2	38947.9	35378.9	49869	41713.9	43508.9	39080.5	37262	54726.7
1.20_185.0302m/z	185.03	1.20135	pos	5-Hydroxyisourate	63393	Organoheterocyclic compounds	Imidazopyrimidines	Purines and purine derivatives	**	C11821	52.3	67.8	M+H	C5H4N4O4	-1.67267	24596.5	30546.4	28482.9	29869.5	31157.6	37427.6	33055.6	27874.2	44890	26488.4	30546.3	35229.8	29048.1	33310.3	58612.3	30517.6	37464.5	38819.7	47016	30908.3	41105.2	44068	30747.1	44911.9	36108.3	52554.2	44444	39545.2	59672.2	52899.4	35104.9	28504.6	40589.9	31139.8
1.27_118.0419n	136.076	1.27072	pos	Benzofuran	70116	Organoheterocyclic compounds	Benzofurans	Unclassified		C14512	52.3	69.4	M+H, M+NH4	C8H6O	0.446429	257887	245240	255234	236941	257505	268307	254346	236137	256636	148988	238953	250730	208857	199584	309822	241318	305194	180374	318548	260041	414716	328117	267635	293751	226516	315505	315389	279151	354272	357245	248468	251592	292816	249966
11.01_374.2814n	357.278	11.0093	pos	3alpha-Hydroxy-5beta-chol-14-en-24-oic Acid	LMST04010211	Unclassified	Unclassified	Unclassified			52.3	69.3	M+H-H2O, M+H	C24H38O3	-1.82513	45956.6	52036.2	51724.9	53077.5	54532.7	47479.5	50644.4	171110	122644	23999.5	65045.5	7.17076e-08	70701.9	3080.11	2542.59	42845.6	158549	78494.7	47160.6	3625.76	7.17076e-08	61090.2	7.17076e-08	92048.4	93234.8	38199.2	7.17076e-08	51435.5	7.17076e-08	50244.7	10557.8	769.749	7.17076e-08	28938.9
11.10_285.2074m/z	285.207	11.0957	neg	Hexadecanedioic acid	5642	Lipids and lipid-like molecules	Fatty Acyls	Fatty acids and conjugates	**	C19615	52.3	65.4	M-H	C16H30O4	0.917223	52209.9	55861.4	54182.9	54295.6	51730.4	52313.2	50119.5	504.919	195.752	162.829	77.7603	7.17076e-08	66.0509	190.95	91.6064	48.6709	34.7764	40.6594	7.17076e-08	58.9519	50.8085	67.053	74.7143	7.17076e-08	402.852	7.17076e-08	7.17076e-08	7.17076e-08	7.17076e-08	48.8585	602.188	98.9492	132.548	122.108
11.85_219.1740m/z	219.174	11.8538	pos	Tuberonone	HMDB0039688	Lipids and lipid-like molecules	Prenol lipids	Sesquiterpenoids	*		52.3	74.2	M+H-H2O	C15H24O2	-1.51497	13591	15097.9	13678.5	15007.2	13605.6	16492.9	13674.6	21420.8	22674.6	15115.5	28846.6	22628.1	16453.7	13546.3	23888.2	31712.9	19234.8	14852.3	19799	14293.2	16671.3	18856.7	24635.4	22565.6	23023.7	33102.6	15671.9	17946.9	28164.6	34196.5	21153.5	12715.5	17918.6	15479.5
12.78_391.2858m/z	391.286	12.783	neg	Chenodeoxycholic acid	HMDB0000518	Lipids and lipid-like molecules	Steroids and steroid derivatives	Bile acids, alcohols and derivatives	**	C02528	52.3	70.3	M-H	C24H40O4	1.10896	9255.65	7872.84	8054.58	8438.65	7533.49	8138.17	8845.75	6891.59	11180.9	3348.24	8135.45	5760.74	8552.9	5377.88	4232.82	3138.48	4052.89	7956.4	6098.33	4431.17	8595.34	6002.62	3614.93	12220.3	4877.4	6158.16	6556.29	10355.9	6011.08	3175.02	10445.2	8487.84	7285.51	7571.71
4.39_280.1061n	279.099	4.38832	neg	L-beta-aspartyl-L-phenylalanine	HMDB0011167	Organic acids and derivatives	Peptidomimetics	Hybrid peptides	*		52.3	65.3	M-H, 2M-H, M-H2O-H	C13H16N2O5	0.692858	60605.8	68305.1	68756.4	70530.1	70513.6	66920	69972.2	32503.7	45185.1	52985.5	16903.5	26219.8	17083.5	37223.1	29327.2	25585.2	36495.5	25134.2	21101.2	22916.7	53642.7	25298.7	20754.8	44731	36727.3	29772.1	40994.9	32809.3	30901.8	40715.6	79989.3	73109	95237.6	132178
5.98_395.1331m/z	395.133	5.98013	pos	3,4,5-trihydroxy-6-[4-(3-hydroxybutyl)-2-methoxyphenoxy]oxane-2-carboxylic acid	HMDB0135716	Organic acids and derivatives	Organic sulfuric acids and derivatives	Arylsulfates	*		52.3	70.8	M+Na	C17H24O9	4.90989	3781.49	4140.95	3677.57	4077.78	5106.4	5229.08	4404.17	7.17076e-08	7.17076e-08	397.075	786.355	537.478	278.875	1627.22	1381.67	7.17076e-08	1907.92	7.17076e-08	955.423	7.17076e-08	7.17076e-08	205.447	7.17076e-08	1227.07	232.597	7.17076e-08	880.463	445.803	1200.03	149.097	85148.2	410.054	444.235	290.178
8.03_357.0620m/z	357.062	8.03033	neg	PSOROMIC ACID	43642	Unclassified	Unclassified	Unclassified			52.3	67.6	M-H	C18H14O8	1.19993	25594.7	25089.9	24352.6	25800.6	26045.9	25457.2	25583	31319.6	32791.7	32166.3	33129.4	31328.6	31844.8	32034.8	29047.9	32452.2	28434.9	29850.9	27982.8	28925.9	29085.8	28676.5	34146.8	29450.1	30715.4	30800.7	28648.1	31383.7	31363.7	30311.6	30684.2	26215.9	26904.9	28095.5
9.95_591.3169m/z	591.317	9.94587	pos	D-Urobilinogen	HMDB0004158	Organoheterocyclic compounds	Tetrapyrroles and derivatives	Bilirubins	**	C05791	52.3	71.6	M+H	C33H42N4O6	-1.39114	12876.2	11725.5	10974.2	10702.5	10864.6	10034.1	10910.1	7.17076e-08	7.17076e-08	8435.66	1275.03	10692.2	7.17076e-08	5345.45	130723	806.088	7.17076e-08	725.161	7.17076e-08	7.17076e-08	7.17076e-08	7.17076e-08	12595.5	10345.6	7.17076e-08	7.17076e-08	14865	210.304	1374.48	7.17076e-08	794.907	572.977	407.399	974.234
10.91_309.2075m/z	309.207	10.908	neg	trans-EKODE-(E)-Ib	35761	Unclassified	Unclassified	Unclassified			52.2	67.1	M-H	C18H30O4	1.05013	20988.1	22776.3	21665.4	22546.3	22484.1	22788.4	23176.2	25154.5	15298.3	34125	11426.4	9915.04	22994.9	15100	22659.6	7453.76	46298.8	14969.6	21305.3	9875.46	16636.6	46625.5	9825.54	16835.2	26450.1	11064.6	18424.8	14640.3	13811.2	19318.7	12218.7	16457.1	12282.5	12048.7
12.65_508.3754m/z	508.375	12.6514	pos	1-(2-methoxy-eicosanyl)-sn-glycero-3-phosphoethanolamine	LMGP02060023	Lipids and lipid-like molecules	Glycerophospholipids	Glycerophosphoethanolamines			52.2	68.1	M+H-H2O	C26H56NO7P	-1.42234	28757.5	30602.4	29344.2	32253.5	32072.2	32453.6	31125.5	25093	24378.9	8745.5	28831.5	19926.8	22560.6	27660.6	21896.2	37951.5	64001	72254.9	47035.4	51904.4	46102.6	41112.2	34056.1	30114.3	48861.4	36535.2	44584.4	52862.8	36510.7	56109.9	19104.5	22380.2	35194.9	13909.4
13.26_328.2396n	329.247	13.2644	pos	DHA	LMFA01030185	Lipids and lipid-like molecules	Steroids and steroid derivatives	Androstane steroids	**	C01227	52.2	67.3	M+H-H2O, M+H	C22H32O2	-1.99727	56098.3	45919.8	49267	59040.1	58667.2	51031.1	58326.9	68753.9	16599.4	42266	51084.4	57576.1	29727.4	30422	35876.2	50374.5	66506.2	89745.8	114948	59497.5	99340.8	68943	40264.8	40244.3	86691.4	135374	141518	122120	42364.6	111426	35687.9	36353.5	48802.5	34159.3
4.37_362.0992m/z	362.099	4.36565	pos	Rutagravine	HMDB0033446	Organoheterocyclic compounds	Quinolines and derivatives	Benzoquinolines			52.2	77	M+Na	C19H17NO5	-2.15074	34790.9	33621.4	34244.7	37283.4	34174.2	32111.1	36545.1	30486.8	29400.1	18645	22508	774.406	9352.88	26275.2	19200.1	11958.5	59123.9	34473.7	15899	30227.5	66458.1	53416.3	24939.9	25367.9	98062.5	39693.6	47778.5	45405.6	58664.5	103729	30723.8	17726.2	22673.7	22796
4.72_247.1437m/z	247.144	4.71747	pos	Valyl-Phenylalanine	HMDB0029134	Organic acids and derivatives	Carboxylic acids and derivatives	Amino acids, peptides, and analogues	*		52.2	65.5	M+H-H2O	C14H20N2O3	-1.60832	119790	129535	126236	132086	147312	132100	138540	42183.8	270155	21063.7	164813	11926.5	57081.6	24432.8	32335.4	42872.8	140892	381806	216806	56194.7	71177	83079.9	345415	22135.6	97827.4	215272	104558	23837.8	379503	246637	125407	64187.2	37732.8	98518.1
5.71_461.0734m/z	461.073	5.70557	neg	Kaempferol 3-glucuronide	LMPK12111843	Phenylpropanoids and polyketides	Flavonoids	Flavonoid glycosides	*		52.2	68.8	M-H	C21H18O12	1.79252	1170.41	1053.33	1024.59	1028.58	946.285	879.375	1052.11	7.17076e-08	284.206	241.946	4067.03	109.572	293.09	7.17076e-08	1171.6	224.7	1402.2	240.951	7.17076e-08	853.271	135.206	413.733	334.991	889.755	7.17076e-08	7.17076e-08	81.0228	7.17076e-08	120.192	636.843	370.971	7.17076e-08	269.015	7.17076e-08
5.74_255.0875m/z	255.087	5.73963	neg	3-carboxy-4-methyl-5-(1-hydroxypropyl)-2-furanpropionic acid	LMFA01150060	Lipids and lipid-like molecules	Fatty Acyls	Fatty Acids and Conjugates			52.2	61.9	M-H	C12H16O6	0.258263	186005	202070	209549	214860	211668	203484	202919	420079	93945.1	161268	38653.5	148138	225703	67759.2	253100	125775	139331	356639	215770	413315	208112	128294	136609	140820	130888	208484	340936	117825	75816.5	145564	121567	191698	337426	34815
7.10_449.3135n	432.31	7.10145	pos	Glycochenodeoxycholic acid	LMST05030008	Lipids and lipid-like molecules	Sterol Lipids	Steroid conjugates		C05462	52.2	71.3	M+H-H2O, M+H	C26H43NO5	-1.33014	5612.24	5704.88	5633.71	6223.64	6157.02	5463.23	6528.08	1783.39	3224.65	3408.56	862.536	6818.6	1310.11	2380.36	1352.76	2394.77	5660.64	1910.96	836.173	318.975	3825.67	2653.28	10375.2	796.479	417.313	1000.86	1344.18	734.58	594.183	6627.34	1302.62	10709.9	27077.3	4776.46
8.60_127.0389m/z	127.039	8.59972	pos	Phloroglucinol	65724	Organoheterocyclic compounds	Pteridines and derivatives	Pterins and derivatives	**	C00268	52.2	63.4	M+H	C6H6O3	-0.479779	52007.8	52633.5	61919.6	58610.9	56762.4	56026	56362.7	40715.4	23231.5	69990.2	61486.9	96465	92805.5	69321.4	23857.9	4790.44	3048.31	2303.77	2941.85	1991.74	2818.08	2771.75	3330.75	3416.67	3351.33	4996.07	2452.21	2512.23	4398.27	4853.76	49851.3	117782	47249.7	67346.5
1.18_151.0251m/z	151.025	1.18152	neg	Xanthine	HMDB0000292	Organoheterocyclic compounds	Imidazopyrimidines	Purines and purine derivatives	***	C00385	52.1	75.2	M-H	C5H4N4O2	-7.0459	15130.5	14572.6	15008.6	15557.8	17125.3	15414.5	15109.9	18095.6	14680.8	13149.4	17550.8	11334.4	18263.3	13286.4	16250.5	12239.8	16618.1	25415	16511	13391.3	22741.9	34921	17447.8	15489	14854.6	17904.6	18399.1	16430.3	29483.8	16092.7	13014.5	19607.8	14925.1	18604.6
10.11_593.1311m/z	593.131	10.1099	neg	3''-O-Caffeoylcosmosiin	HMDB0037345	Phenylpropanoids and polyketides	Flavonoids	Flavonoid glycosides			52.1	67.5	M-H	C30H26O13	1.6992	25071.9	24853.4	27578.1	30723.5	30923.4	34555.1	34119.5	34185	35769.3	38388	41994.6	39331.8	45223.8	42316.8	42429.5	47134.3	37499.3	38409.8	37266.1	40431.5	39307.5	36561.4	42625.4	37376.5	34584.4	37798.8	35473.5	37894.3	37905.3	37102.4	31822.9	25107	28251.1	29079.5
11.27_311.2231m/z	311.223	11.2661	neg	13(S)-HpODE	36036	Lipids and lipid-like molecules	Fatty Acyls	Lineolic acids and derivatives	**	C04717	52.1	65.3	M-H	C18H32O4	1.00018	47671.7	50395.8	46641.8	51156.3	46771.7	46558.2	45709.8	61935.3	36670.2	78932.8	24960	37113.5	58601.5	42714.1	46982.7	21608.4	73141.9	41939.5	45792.7	23470.1	36215.7	57172.5	20223.9	29273	38464.3	25020.2	29837.2	40741.5	33679	20781.4	43644.6	32507.5	25053	48933.1
4.47_260.1371n	259.13	4.4734	neg	Glutamylleucine	HMDB0028823	Organic acids and derivatives	Carboxylic acids and derivatives	Amino acids, peptides, and analogues	*		52.1	62.9	M-H2O-H, M-H	C11H20N2O5	-0.551666	15238.8	17056.8	17282.3	17025.7	17940.6	16751.9	16673.1	11364.2	6935.52	10466.8	6639.49	11767.9	8643.31	11185.5	11070.8	6700.68	9503.96	9906.98	7114.95	10553	13190.8	15901.6	6601.66	15988.3	8309.91	8957.47	19374.8	13740.2	13909.2	13374.7	9139.08	25459.6	40968.9	17583.6
8.25_328.2476m/z	328.248	8.24917	pos	Sterebin A	HMDB0035337	Lipids and lipid-like molecules	Prenol lipids	Sesquiterpenoids	*		52.1	67.1	M+NH4	C18H30O4	-2.13752	33204.5	33007	33457.9	35232.9	34996.6	32691.6	34915.7	21372.1	22872.2	46711	21018.8	21526.2	17370.8	22603.4	19338.3	33094.7	32809.8	71258.9	43698.6	32520.2	65799.4	34443.8	35857.3	24494.9	33189.8	70000.8	42068	19762.4	34028	50674.3	126540	11799.8	25581.7	83392.7
8.38_463.2683m/z	463.268	8.38163	pos	Retinyl beta-glucuronide	HMDB0010340	Lipids and lipid-like molecules	Prenol lipids	Terpene glycosides	*		52.1	68.8	M+H	C26H38O7	-1.47206	8704.66	8962.74	9340.15	8950.75	9898.24	8821.48	8197.76	4894.11	25729	17551.5	3389.83	3179.86	4608.88	4295.47	8137.59	173.314	11311.2	12846	5498.82	6932.03	15895.2	6001.33	2711.15	7347.77	8390.21	4418.87	25993.5	5501.2	2516.59	21466.1	9968.09	8100.49	18564	3804.2
9.65_374.2814n	357.278	9.6505	pos	12alpha-Hydroxy-5beta-chol-3-en-24-oic Acid	LMST04010213	Unclassified	Unclassified	Unclassified			52.1	67.3	M+H-H2O, M+H	C24H38O3	-1.77791	58220.1	62740.8	62781.2	60275.1	62225.5	68138.6	64417.3	30184	20415.3	23761.9	204181	37620	24582.8	76888.3	9897.99	147236	352676	23367.4	10231	31405.5	220178	21188.7	196567	10696.4	33722.9	81046.5	15835.2	28890.8	19660.2	426056	10474	113573	16951.2	38113.4
9.78_449.3147n	448.307	9.78388	neg	Chenodeoxycholic acid glycine conjugate	HMDB0000637	Lipids and lipid-like molecules	Steroids and steroid derivatives	Bile acids, alcohols and derivatives	***	C05466	52.1	66.4	M-H, 2M-H	C26H43NO5	1.28957	357097	399863	415402	410806	419659	406460	410119	177044	183711	166670	542712	674884	109038	464104	192031	77038.2	97581.9	190866	123330	187283	483235	79217.3	168300	233021	89983.7	72731.7	113450	157376	225588	51036.5	258870	675356	633993	2.83919e+06
10.98_255.1222m/z	255.122	10.981	pos	3,4-dimethyl-5-carboxyethyl-2-furanbutanoic acid	LMFA01150053	Lipids and lipid-like molecules	Fatty Acyls	Fatty Acids and Conjugates			52	65.2	M+H	C13H18O5	-1.83669	88408.6	90100	89465.3	89164.2	87068.5	89520.7	87621.4	55078.9	26565.2	87434.6	85786.1	131193	182749	110183	19321.9	7.17076e-08	7.17076e-08	7.17076e-08	7.17076e-08	7.17076e-08	7.17076e-08	7.17076e-08	7.17076e-08	7.17076e-08	7.17076e-08	7.17076e-08	7.17076e-08	7.17076e-08	7.17076e-08	7.17076e-08	54719.9	222240	78940	78412.1
12.40_365.2699m/z	365.27	12.4038	neg	5alpha-Pregnane-3alpha,20alpha-diol	HMDB0060409	Lipids and lipid-like molecules	Steroids and steroid derivatives	Pregnane steroids	**	C18042	52	66	M+FA-H	C21H36O2	0.428108	11641.8	11406.9	11831.5	12504.6	11870.4	11396.5	10589.6	13283.3	9321.98	9853.62	6838.07	4412.66	13397.4	8297.17	6013.14	3646.11	12393.4	13733.5	9865.91	5968.67	8544.52	10580.5	6321.4	10107.8	6846.36	8276.86	9389	9341.48	12552.8	3195.06	15169.9	8420.5	8782.59	7638.44
6.76_164.1068m/z	164.107	6.7605	pos	N-(2-Phenylethyl)-acetamide	66516	Unclassified	Unclassified	Unclassified			52	65.6	M+H	C10H13NO	-1.08128	10015.7	10314.2	10512.8	11452.7	9865.91	11282.7	10192.3	15231.1	15966.7	11617.5	18636.6	17431.6	11870	10489.4	17773.1	22135.8	14723.8	10701.8	15291.3	11103.1	12303.3	14532.2	19072.1	15433.8	17405.1	24092.4	12675.8	13022.5	20834.5	24529.8	15497.4	10043.1	12608.1	10339.7
8.90_250.1202n	268.154	8.89917	pos	3-hydroxy-3-[4-hydroxy-3-(3-methylbut-2-en-1-yl)phenyl]propanoic acid	HMDB0135907	Phenylpropanoids and polyketides	Phenylpropanoic acids	Unclassified	*		52	64.9	M+NH4, M+Na, M+H-H2O	C14H18O4	-1.39746	4578.47	4510.19	5257.9	4938.77	5280.24	4933.7	5364.17	927.527	975.094	661.086	1167.59	1050.98	618.256	701.254	664.361	1090.18	676.376	643.716	781.815	709.726	698.998	837.502	1117.91	733.778	1197.43	1452.33	774.333	858.244	1093.87	1512.42	69196.1	655.464	1032.81	779.352
10.00_262.1433m/z	262.143	9.99702	pos	5-Hydroxy-2-(5-methyl-1-oxo-4-hexenyl)benzofuran	HMDB0031925	Organoheterocyclic compounds	Benzofurans	Unclassified	*		51.9	66	M+NH4	C15H16O3	-1.75571	24247.4	23239	23921.5	26095.2	26453	26502.1	24769.3	8932.93	8378.87	6328.68	11066.8	5965.88	4739.3	5036.9	6390.26	8228.59	9603.29	5579.51	9226.93	7013.2	8019.63	6813.23	10028.6	8619.58	12398.5	12316.7	7573.59	9651.93	12448.3	13075.9	9895.01	6490.64	6684.59	5604.31
11.46_614.3472m/z	614.347	11.4553	neg	OHOOA-PE	LMGP20020046	Lipids and lipid-like molecules	Glycerophospholipids	Oxidized glycerophospholipids			51.9	68.4	M-H2O-H	C31H56NO10P	1.29577	9043.38	10681.3	9636.67	11602.6	11062.9	10036.9	9746.95	9601.49	4517.35	3535.61	5394.91	6669.59	7095.29	10446.5	15256.4	8878.64	8655.31	13390.8	9922.26	5472.27	5349.27	7665.31	7191.17	6674.8	11078.7	7832.84	17560.4	12498.2	3387.83	9588.4	2785.14	15333.8	7873.38	2733.54
12.75_403.2838m/z	403.284	12.7515	pos	MG(0:0/22:6(4Z,7Z,10Z,13Z,16Z,19Z)/0:0)	62340	Lipids and lipid-like molecules	Glycerolipids	Monoradylglycerols	*		51.9	68.4	M+H	C25H38O4	-1.30749	5227.84	4518.65	5085.72	5273.46	5360.15	4990.34	5780.47	3913.21	7.17076e-08	2614.38	1325.87	661.693	557.488	1905.97	203.433	1162.38	991.466	1192.43	3596.2	2324.22	3880.96	10303.1	1425.7	5475.85	5523.85	19619.4	91155.5	5954.53	2698.27	29871.4	1224.21	1005.64	3617.44	1669.06
12.97_278.2241n	279.231	12.9684	pos	Alpha-Linolenic acid	HMDB0001388	Lipids and lipid-like molecules	Fatty Acyls	Lineolic acids and derivatives	***	C06427	51.9	64.6	M+H-H2O, M+H	C18H30O2	-1.55521	128478	105222	96505.8	87084.4	99691	115392	118155	117115	29383.6	59787	230177	54490.8	42334.4	85749.1	43686.2	48229.3	179336	513981	172342	68530.6	133744	261649	46802.3	63964	243027	169507	166287	144864	99608.1	169873	65332.2	63780.1	100382	58057.2
3.23_232.1539m/z	232.154	3.23438	pos	Isobutyryl carnitine	34492	Unclassified	Unclassified	Unclassified			51.9	65	M+H	C11H21NO4	-1.77392	35394.2	37134.3	40894.2	38703.2	42133.8	40123.2	40260.1	48237.9	23505	17661.9	45472.5	37958.4	57501.9	17149	29967.3	16261.4	35495.1	44981.7	52045.3	25132.6	42502.7	21743.7	41873.7	21746.8	38544	41931.8	14482.2	30927.7	21486.8	41189.6	27493.7	65249.4	29048.7	39557.4
4.23_117.1023m/z	117.102	4.23077	pos	5-Aminopentanamide	62837	Organic acids and derivatives	Carboxylic acids and derivatives	Amino acids, peptides, and analogues	**	C00990	51.9	64	M+H	C5H12N2O	0.644766	3308.39	3824.7	3789.99	3922.58	3675.16	4044.88	3984.3	4151.49	3866.65	5093.21	5534.99	7623.36	4458.97	4288.99	4046.83	3009.99	1239.41	944.414	1164.24	805.645	927.04	1071.74	1723.77	1046.49	1854.58	2154.25	1058.15	1005.08	1505.64	1608.83	4856.61	4320.23	3920.93	4007.27
4.31_132.0807m/z	132.081	4.30633	pos	3-Methylindole	5453	Organoheterocyclic compounds	Indoles and derivatives	Indoles	**	C08313	51.9	70.2	M+H	C9H9N	-0.866823	17717.9	17682.9	19120.1	19137.7	19463.3	17899.1	19981.6	15431.2	16287.2	10958.7	16573.5	20194.5	15333.6	15105.4	20842.6	24285.2	24492.5	15870.2	23721.6	21141	24493.1	23033.4	20734.6	21584.2	19820.5	27507.4	22897	18888.7	24709.5	26900.3	14126.2	17587.6	22412.9	13390.5
5.52_211.0962m/z	211.096	5.52363	pos	2-Methoxy-4-(4-methyl-1,3-dioxolan-2-yl)phenol	HMDB0036199	Benzenoids	Phenols	Methoxyphenols			51.9	65.8	M+H	C11H14O4	-1.44994	2170.7	2322.38	2459.65	2186.8	2108.63	2450.12	2284.07	1362.1	3383.49	814.904	8412.82	1477.9	23830.8	887.979	973.04	1579.59	994.413	5915	8854.36	1486.06	737.729	1400.13	1371.19	1069.13	21570.6	1867.24	892.838	829.748	1528.49	2223.82	1189.29	724.613	683.793	1187.5
6.62_367.0127m/z	367.013	6.61503	neg	{4-[2,3-dioxo-3-(2,4,6-trihydroxyphenyl)propyl]phenyl}oxidanesulfonic acid	HMDB0125403	Phenylpropanoids and polyketides	Linear 1,3-diarylpropanoids	Chalcones and dihydrochalcones	*		51.9	71.1	M-H	C15H12O9S	-0.571778	838.264	873.547	920.245	950.179	806.173	897.956	831.394	582.915	606.766	583.129	1038.98	570.466	493.115	424.106	498.487	5818.23	3447.67	487.936	462.65	546.046	994.407	482.462	2362.66	1019.75	468.352	580.167	540.093	564.655	579.399	621.595	2136.97	632.804	509.573	579.305
6.67_351.0180m/z	351.018	6.6667	neg	{4-[3-oxo-3-(2,4,6-trihydroxyphenyl)prop-1-en-1-yl]phenyl}oxidanesulfonic acid	HMDB0128088	Phenylpropanoids and polyketides	Linear 1,3-diarylpropanoids	Chalcones and dihydrochalcones	*		51.9	69	M-H	C15H12O8S	-0.0559597	772.209	961.641	802.479	936.612	756.905	872.973	975.44	315.081	517.588	503.943	1106.77	1070.15	481.461	441.448	480.903	1604.65	1343.11	403.758	345.119	451.504	1082.15	470.925	700.625	1139.66	519.852	503.117	475.887	425.156	430.439	627.989	1014.18	427.262	395.384	444.099
6.98_353.0340m/z	353.034	6.97755	neg	{4-[1-oxo-1-(2,4,6-trihydroxyphenyl)propan-2-yl]phenyl}oxidanesulfonic acid	HMDB0129986	Phenylpropanoids and polyketides	Alpha-methyldeoxybenzoin flavonoids	Unclassified	*		51.9	66.3	M-H	C15H14O8S	0.919338	9813.06	11830.5	11737	12290.3	12337	11805.8	11350.4	26398.7	6471.63	3402.63	456.69	443.531	2722.62	512.194	344.555	444.327	69360.5	6086.49	3968	3247.11	499.679	1141.78	677.995	1788.78	36061.6	1347.11	6010.5	19240.7	3377.97	404.459	10315.1	496.079	328.424	300.078
9.88_374.2814n	357.278	9.88178	pos	(20S,22E)-3beta-Hydroxy-5alpha-chol-22-en-24-oic Acid	LMST04010324	Unclassified	Unclassified	Unclassified			51.9	66.5	M+H-H2O, M+H	C24H38O3	-1.7599	22901.7	24015.2	23105.8	24143.8	23443.7	21614.7	23560.7	16234.4	11110	17925.7	44881.7	140005	37012.8	35869.8	7280.17	21206.2	129209	10934.5	974.14	5701.83	36896.1	6640.96	38026.6	13539.6	14278	2623.87	8838.19	4376.96	5658.96	51102.2	1362.74	59575.7	2605.05	5982.33
0.78_104.1072m/z	104.107	0.779	pos	Choline	56	Organic nitrogen compounds	Organonitrogen compounds	Quaternary ammonium salts	**	C00114	51.8	67.3	M+H	C5H13NO	2.01398	333850	364678	341209	377596	330535	392302	381540	263316	297694	246874	472647	373876	591027	267308	342324	250670	278187	500328	216075	187879	383108	441530	288923	381415	451717	507943	437192	367578	423881	616390	281010	362509	309126	295830
1.20_130.0862m/z	130.086	1.20135	pos	L-Pipecolic acid	HMDB0000716	Organic acids and derivatives	Carboxylic acids and derivatives	Amino acids, peptides, and analogues	***	C00408	51.8	67.1	M+H	C6H11NO2	-0.670225	118690	127726	127476	122721	124855	131108	128952	51885.2	157043	56397.9	211764	70125.1	176498	90019.4	61521.9	166897	161291	445450	232188	105707	196561	119752	154175	130491	220265	118476	104346	60829.4	75250.5	103091	127787	99327.9	61149.5	71251.2
12.09_482.3236m/z	482.324	12.0855	pos	PE(18:0/0:0)	LMGP02050001	Lipids and lipid-like molecules	Glycerophospholipids	Glycerophosphoethanolamines			51.8	67	M+H	C23H48NO7P	-0.995507	22711.6	21163.1	19968.6	20938.5	19960.3	22257.1	20082	20757.8	17459	7811.53	25995.3	8505.07	19033.8	14447.7	11591.6	25056.3	30329.5	52821.6	26368.6	18427	25774.9	28386.7	22814.1	28536.9	45498.7	39276.7	43352.1	26320.4	16470.4	57635.1	11163.6	17753.9	21644.4	12038.6
4.24_332.1255m/z	332.125	4.23545	neg	Glutamyltryptophan	HMDB0028830	Organic acids and derivatives	Carboxylic acids and derivatives	Amino acids, peptides, and analogues	*		51.8	65.5	M-H	C16H19N3O5	0.860806	2524.77	3131.2	3162.97	3025.92	2859.01	2817.95	2756.38	1953.09	2274.33	4745.55	2198.3	1985.79	3566.65	766.484	1118.88	1172.66	1864.53	1852.02	520.269	955.728	2057.63	1760.15	859.939	3397.79	1304.46	1266.75	2289.59	2783.8	2388.54	1896.81	2898.21	1704.21	1472.52	1059.68
4.35_370.0782m/z	370.078	4.35415	neg	Salicyluric beta-D-glucuronide	HMDB0240252	Organic acids and derivatives	Carboxylic acids and derivatives	Amino acids, peptides, and analogues			51.8	63.8	M-H	C15H17NO10	0.553502	6005.59	7112.52	6644.63	7008.93	7465.64	7040.8	7125.9	1052.36	688.165	96.4941	31.3611	7.17076e-08	374.583	528.485	748.385	717.621	499.53	609.51	295.639	435.975	678.993	352.13	822.043	2404.39	174.408	240.557	385.469	195.189	260.354	150.233	28.9157	382.788	811.106	133.58
5.23_345.1556m/z	345.156	5.22827	neg	(1R,3S,4S,6R)-6,9-Dihydroxyfenchone 6-O-b-D-glucoside	HMDB0033222	Lipids and lipid-like molecules	Prenol lipids	Terpene glycosides	*		51.8	63.3	M-H	C16H26O8	0.364405	179.427	165.874	251.612	201.429	213.551	233.621	179.658	8.065	8.02895	6.1284	17.8222	0.277747	0.39694	2.84836	12.5007	0.557539	118.017	0.731928	12.7615	0.00351789	19.3938	2.30595	0.530951	1.21649	12.1114	5.66227	1.6363	6.88051	0.120148	3.34376	11.46	0.0073366	25.3103	12.8568
8.58_300.0874m/z	300.087	8.58428	pos	3-O-Methylcoumestrol	HMDB0029584	Phenylpropanoids and polyketides	Isoflavonoids	Coumestans	*		51.8	74.2	M+NH4	C16H10O5	2.53001	23958	20791.4	31752.9	21636	26207.6	23408.4	25788.5	23314.6	23429.7	17000.7	29944.9	24315.1	23670.1	18411.5	24665.6	40110	39231.7	20140.3	37644.5	23575.5	33095.1	27018.6	29531.8	25023.2	39839.8	37545.9	21079	28455.9	29290.2	38906.8	28586.1	19482.2	19443.7	17243.2
9.44_386.2462n	385.239	9.4389	neg	12a-Hydroxy-3-oxocholadienic acid	HMDB0000385	Lipids and lipid-like molecules	Steroids and steroid derivatives	Bile acids, alcohols and derivatives	*		51.8	66.7	M-H, M+FA-H	C24H34O4	1.35333	6310.69	7724.97	7161.55	7332.96	7480.14	7595.51	7227.43	5376.63	4351.6	2892.35	2045.04	2726.44	2092.89	5912.01	10896.5	4580.31	7764.99	2347.77	5584.85	3715.01	8527.3	13503.9	10740.1	7656.09	5310.16	7694.41	17846.4	8972.78	6271.11	9428.81	3864.68	3283.96	3433.83	5194.58
9.85_432.2374m/z	432.237	9.85037	pos	Clausarinol	HMDB0041407	Phenylpropanoids and polyketides	Coumarins and derivatives	Pyranocoumarins			51.8	65.1	M+NH4	C24H30O6	-1.50213	100213	121413	113017	131767	149323	113048	114007	106222	141381	96925	167517	139704	119428	85811.1	88893.5	183175	138838	97055.3	136157	96692.5	170322	134424	187960	135926	178063	198134	133484	141339	140848	171351	115640	90629.4	83353.5	80738.2
9.98_332.1831n	315.18	9.97977	pos	Neomenthol-glucuronide	HMDB0060012	Lipids and lipid-like molecules	Prenol lipids	Terpene glycosides	*		51.8	69.3	M+H-H2O, M+H, M+Na	C16H28O7	-1.34931	5578.31	5441.36	4990.28	4324.99	5132.86	4946.3	4785.06	4885.34	3746.74	7169.46	7312.67	2719.05	5726.69	8179.53	533.67	7.17076e-08	7.17076e-08	7.17076e-08	7.17076e-08	7.17076e-08	7.17076e-08	7.17076e-08	7.17076e-08	7.17076e-08	7.17076e-08	7.17076e-08	7.17076e-08	7.17076e-08	7.17076e-08	7.17076e-08	5234.23	9381.85	4270.23	9997.26
1.23_259.0920m/z	259.092	1.22907	pos	gamma-Glutamylglutamic acid	HMDB0011737	Organic acids and derivatives	Carboxylic acids and derivatives	Amino acids, peptides, and analogues	*	C05282	51.7	65.6	M+H-H2O	C10H16N2O7	-1.82681	7733.98	10088.8	6448.04	9277.62	6220.44	7178.29	8980.52	10065.7	8780.67	15125.3	16014.6	17907.3	29804.8	15818.4	14510.2	8081.92	5013.32	30758.9	4441.91	4353.47	8781.74	34016.9	5365.87	26312.1	14004.6	28223.6	21292.7	19564.6	32445.6	22849.8	15813.5	9712.16	11862.8	15085.9
11.54_313.2388m/z	313.239	11.5426	neg	11-Cyclohexylundecanoic acid	LMFA01140007	Lipids and lipid-like molecules	Fatty Acyls	Fatty acids and conjugates	*	C12100	51.7	66.1	M+FA-H	C17H32O2	1.3571	2661.98	2862.67	2800.82	3160.38	2659.08	2815.86	3201.56	3716.6	3144.51	3330.51	580.725	1417.06	1280.77	2794.24	3685.52	1193.63	10521.2	1722.86	6956.85	1111.93	5885.86	3179.49	1970.82	3518.29	1772.6	1828.84	1768.49	1470.62	1742.43	1820.14	1235.21	2075.48	2026.17	752.032
14.43_265.2521m/z	265.252	14.429	pos	9S,10R-Epoxy-6Z-octadecene	98275	Lipids and lipid-like molecules	Fatty Acyls	Oxygenated hydrocarbons			51.7	67.5	M+H	C18H32O	-2.03033	3173.99	3978.79	2235.77	3602.55	3066.34	3391.43	3260.26	4602.09	910.984	1772.27	5264	2342.28	836.013	2445.26	5437.28	4562.01	4762.83	8164.63	5472.95	2469.93	3339.42	3385.78	1418.58	2503.58	6628.24	6335.72	5145.74	6976.38	3979.02	4329.69	2790.42	1319.11	3019.65	2950.97
4.29_507.0975m/z	507.098	4.28627	neg	6-[2,3-dihydroxy-5-({[2,3,5-trihydroxy-6-(hydroxymethyl)oxan-4-yl]oxy}carbonyl)phenoxy]-3,4,5-trihydroxyoxane-2-carboxylic acid	HMDB0133148	Phenylpropanoids and polyketides	Tannins	Hydrolyzable tannins	*		51.7	69	M-H	C19H24O16	-3.26262	12320.6	11217	10267.4	9684.85	10919.5	10872.2	10249.2	11760.6	9497.1	8002.54	8856.34	11572.6	9406.99	12002.3	15304	11095.5	12486.3	9097.13	11030.1	13955.2	10505.3	11739.9	12262	11078.3	9713.77	13624.3	10320.6	10033.1	9864.17	9105.93	8115.22	11300.6	15172.5	7936.35
6.69_383.0425m/z	383.042	6.69235	pos	hesperetin 3'-O-sulfate	HMDB0029202	Phenylpropanoids and polyketides	Flavonoids	O-methylated flavonoids	*		51.7	69.2	M+H	C16H14O9S	-1.67372	2893.69	2657.98	2540.9	2647.21	2976.24	2410.41	3066	7.17076e-08	7.17076e-08	7.17076e-08	14662.7	7.17076e-08	7.17076e-08	1532.86	7.17076e-08	6230.1	32505.3	7.17076e-08	916.995	7.17076e-08	229.137	7.17076e-08	7801.63	4073.19	220.074	7.17076e-08	7.17076e-08	483.294	7.17076e-08	7.17076e-08	7238.03	7.17076e-08	7.17076e-08	7.17076e-08
7.22_640.3351m/z	640.335	7.2196	neg	(3a,5b,7a,12a)-24-[(carboxymethyl)amino]-1,12-dihydroxy-24-oxocholan-3-yl-b-D-Glucopyranosiduronic acid	LMST05010029	Organic nitrogen compounds	Organonitrogen compounds	Oximes	*		51.7	70.9	M-H	C32H51NO12	1.88109	1524.82	1982.85	1773.16	1802.92	1881.06	1854.96	2092.25	641.207	1326.31	4442.03	7.17076e-08	7.17076e-08	664.311	66.5858	7.17076e-08	281.419	340.351	166.12	328.786	239.629	7.17076e-08	1677.5	7.17076e-08	121.183	3752.07	4163.8	7.17076e-08	162.351	7.17076e-08	7.17076e-08	2055.34	535.176	4644.77	1903.87
0.81_126.0219m/z	126.022	0.80665	pos	Taurine	31	Organic acids and derivatives	Organic sulfonic acids and derivatives	Organosulfonic acids and derivatives	**	C00245	51.6	66.4	M+H	C2H7NO3S	-0.434403	21788.1	23533.6	23997.2	23884.2	23649.2	28023.4	24412.4	29839.4	31733.4	28946.1	48855	35523.4	35801.9	20207.3	52427.2	35959.4	19857.3	28688.2	30218.5	20552.9	28473.8	37246.4	37043.6	43581.6	45183.3	73738.6	32254.7	34733.5	81727.6	87021.9	32573.1	26839.6	21761.1	17622.5
10.98_482.3229m/z	482.323	10.981	pos	LysoPC(15:0)	HMDB0010381	Lipids and lipid-like molecules	Glycerophospholipids	Glycerophosphocholines	***	C04230	51.6	83	M+H	C23H48NO7P	-2.51211	279815	280466	291718	294341	288291	283417	280040	349842	200191	178875	268425	183229	204296	262698	232828	320259	508850	475586	464351	262190	337476	323775	330285	292959	471772	350439	351131	349605	255775	286737	202907	250938	319038	209585
4.31_181.0717m/z	181.072	4.30633	pos	Theophylline	1458	Organoheterocyclic compounds	Imidazopyrimidines	Purines and purine derivatives	**	C07130	51.6	68.7	M+H	C7H8N4O2	-1.69499	55436.3	52272.8	55949.3	54004.4	55789.5	55561.9	56753.8	389.486	103540	694.543	4017.59	351.699	319.67	265.918	678.337	1488.42	44219.9	16832.4	707649	94212.1	32257	466648	1388.71	100556	390364	1233.26	1380.18	3686.18	292686	20857.2	628.551	126.838	52670.1	302.145
4.92_122.0965m/z	122.096	4.91923	pos	N,N-Dimethylaniline	64944	Organic nitrogen compounds	Organonitrogen compounds	Amines	*	C02846	51.6	60.9	M+H	C8H11N	0.279501	128728	143150	145030	147867	133087	150226	137632	202834	216060	158131	242143	230749	157926	144152	232246	304546	200633	142301	203469	151452	165473	195903	260270	206487	232430	314001	167573	172225	283901	324018	208742	129729	165631	140469
5.04_371.0985m/z	371.098	5.03883	neg	3,4,5-trihydroxy-6-{[3-(4-hydroxy-3-methoxyphenyl)propanoyl]oxy}oxane-2-carboxylic acid	HMDB0127982	Organic oxygen compounds	Organooxygen compounds	Carbohydrates and carbohydrate conjugates	*		51.6	63.9	M-H	C16H20O10	0.24516	3449.44	3741.42	4084.54	3444.44	4001.99	4205.96	3736.97	471.52	1745.69	272.628	116.234	7.17076e-08	7387.49	17885	252.091	204.709	19712.1	2128.66	12983	355.825	775.623	854.47	225.221	19461.4	7469.48	7.17076e-08	703.27	5903.75	707.988	714.847	2727.02	296.13	277.058	7.17076e-08
8.16_420.3233n	403.32	8.16415	pos	Dihomodeoxycholic acid	LMST04020031	Lipids and lipid-like molecules	Sterol Lipids	Bile acids and derivatives			51.6	67.2	M+H-H2O, M+H	C26H44O4	-1.5112	7785.14	8394.82	7973.75	7273.25	7757.1	7283.88	7987.74	3197.7	8568.14	9655.89	3300.18	7636.69	9350.49	3530.58	6587.23	5449.07	6268.17	5614.43	6324.89	3582.59	6038.63	8714.22	3683.19	4192.35	1588.26	4174.01	7229.41	5373.02	8314.21	9540.54	12894	6084.79	7342.24	19510.6
9.43_470.3389n	453.336	9.43147	pos	Rubinic acid	HMDB0036655	Lipids and lipid-like molecules	Prenol lipids	Triterpenoids	*		51.6	81.9	M+H-H2O, M+H	C30H46O4	-1.43785	34088.1	33709.5	33962.7	32327.8	33155.7	33307.1	34575.2	10578.7	6417.95	21971.1	7280.04	18172.5	11540.9	9103.45	10264.4	5725.99	9418.64	8600.86	8102.87	687893	6699.29	13806.1	2609.58	7729.13	7331.03	225122	11522.4	12009.4	17866.6	70600.9	9772.75	5407.12	6528.6	14264.6
1.49_132.1018m/z	132.102	1.49283	pos	L-Isoleucine	23	Organic acids and derivatives	Carboxylic acids and derivatives	Amino acids, peptides, and analogues	**	C00407	51.5	65.3	M+H	C6H13NO2	-0.746985	2.18065e+06	2.28341e+06	2.37136e+06	2.38324e+06	2.44869e+06	2.42458e+06	2.39574e+06	2.14602e+06	1.90033e+06	1.49047e+06	1.89009e+06	2.5277e+06	1.81365e+06	1.62634e+06	2.20334e+06	1.9962e+06	2.78794e+06	1.8905e+06	2.27531e+06	2.13287e+06	2.80181e+06	2.91554e+06	2.03777e+06	2.9056e+06	2.36287e+06	2.82142e+06	2.95245e+06	2.60753e+06	3.3796e+06	4.00652e+06	2.22183e+06	2.10973e+06	2.79143e+06	2.28325e+06
13.00_372.2505n	395.24	12.9999	pos	8,8a-Deoxyoleandolide	LMPK04000030	Lipids and lipid-like molecules	Polyketides	Macrolides and lactone polyketides	**	C11989	51.5	63.6	M+Na, M+K, M+NH4, M+H	C20H36O6	-1.90215	608737	545135	430544	577373	576594	526820	557077	527165	238266	787103	1.0096e+06	1.51878e+06	1.10051e+06	903335	226583	2908.69	2159.97	1655.81	3731.41	1193.38	1797	2346.26	3149.82	3028.05	2600.05	3886.89	2981.08	1713.22	3742.7	3456.87	813475	1.39739e+06	727900	1.02335e+06
5.44_211.1437m/z	211.144	5.44047	pos	L,L-Cyclo(leucylprolyl)	89817	Organic acids and derivatives	Carboxylic acids and derivatives	Amino acids, peptides, and analogues			51.5	64.5	M+H	C11H18N2O2	-1.79326	4077.03	4329.45	4057.03	4431.61	4570.8	4601.49	4320.83	2835.98	2981.82	2076.69	1906.59	2806.82	2503.43	2723.75	2228.18	2237.49	7175.5	6431.97	29032.1	3205.29	7657.69	10288.8	3624.06	3155	4326.04	5596.63	5625.15	3574.91	15680.3	5567.6	3079.49	2386.19	5363.95	2000.64
6.53_351.0181m/z	351.018	6.52867	neg	{4-[(1E)-3-oxo-3-(2,4,6-trihydroxyphenyl)prop-1-en-1-yl]phenyl}oxidanesulfonic acid	HMDB0128106	Phenylpropanoids and polyketides	Linear 1,3-diarylpropanoids	Chalcones and dihydrochalcones	*		51.5	67.1	M-H	C15H12O8S	0.289663	1125.28	961.807	1081.56	1017.89	1319.32	1091.71	1097.31	497.652	728.21	746.718	1462.65	1171.37	671.653	574.878	285.239	3209.22	3942.87	488.877	660.278	682.555	1601.35	497.609	1407.9	1071.5	609.953	528.041	579.636	497.032	533.238	742.389	1111.36	519.375	369.315	439.924
8.27_316.2494m/z	316.249	8.27227	neg	2R-aminohexadecanoic acid	LMFA01100016	Lipids and lipid-like molecules	Fatty Acyls	Fatty Acids and Conjugates			51.5	63.3	M+FA-H	C16H33NO2	0.396914	976.223	1124.59	1134.97	1115.29	1177.42	1216.05	1102.68	227.815	491.721	311.45	245.406	808.557	99.2101	675.091	1027.34	522.94	1130.73	487.945	463.137	1316.51	1424.85	409.603	150.361	534.333	1511.44	703.879	961.24	11832.7	1503.12	320.234	313.36	275.099	1366.13	1394.64
1.37_284.0984m/z	284.098	1.37322	pos	Guanosine	87	Nucleosides, nucleotides, and analogues	Purine nucleosides	Unclassified	**	C00387	51.4	64.3	M+H	C10H13N5O5	-2.04344	20751.2	22247.4	21562.6	21097.3	20784.3	22351.1	21896.9	3431.03	13695.8	7032.13	33961.1	5657.83	30645.8	4282.37	35148.2	41566.8	20748.8	35300.8	170190	9459.23	18239.1	27288.1	88533.3	17989.8	16088.3	32967	14297.7	15296.8	22023.7	21951.3	12090.9	4197.93	3837.58	10681.4
10.75_167.0700m/z	167.07	10.7516	pos	3-Phenoxypropionic acid	6561	Benzenoids	Benzene and substituted derivatives	3-phenoxypropionic acids			51.4	63.5	M+H	C9H10O3	-1.42737	16591.5	19121.4	16198.7	17911.3	14630	18610.4	16244.6	25623	23599.5	18914.3	29318.1	29176.4	19376.1	17730.1	26878.3	36330.9	23406.4	16161.5	24259.5	16108.5	20602.8	21298.3	31047.6	23478.2	31450.4	37968.1	20975.1	21914.1	32649	39937.6	26120.5	15386.7	20572.2	19335.5
7.10_191.1064m/z	191.106	7.10145	pos	3,5,7,9,11-dodecapentaenoic acid	LMFA01030243	Lipids and lipid-like molecules	Fatty Acyls	Fatty Acids and Conjugates			51.4	62.9	M+H	C12H14O2	-1.51827	1534.31	1387.97	1586.66	1561.57	1414.31	1379.68	1439	1299.39	1204.69	1043.95	1812.86	1430.83	899.47	841.105	1279.47	1204.25	1100.63	732.955	1270.03	888.887	997.534	1322.53	1384.39	1383.16	1467.76	1885.86	952.233	1107.44	1877.4	2041.17	14754.8	855.063	1103.92	887.804
9.60_583.2541m/z	583.254	9.60003	pos	Biliverdin	HMDB0001008	Organoheterocyclic compounds	Tetrapyrroles and derivatives	Bilirubins	**	C00500	51.4	64	M+H	C33H34N4O6	-1.74477	28289.6	25952.8	24461.5	24080.8	20411.1	20734	20551.3	69099.5	35595.1	19269	65167.6	39251.4	1389.62	53120.7	108783	47100.9	45304	32181.5	174211	57169.1	55214.3	57526.9	70248.7	28477	12303.5	87850.6	19256.5	91828.3	104243	27569	48921.1	1489.51	53028.9	24661.2
1.79_251.1037m/z	251.104	1.7898	neg	Serylphenylalanine	HMDB0029046	Organic acids and derivatives	Carboxylic acids and derivatives	Amino acids, peptides, and analogues	*		51.3	61.1	M-H	C12H16N2O4	-0.129104	3313.55	4214.42	4158.53	4109.22	4141.45	3864.39	4265.13	3110.16	5613.77	3462.63	1317.62	1929.56	2098.87	1473.84	3754.69	6807	6789.78	2495.73	4093.34	3128.71	3714.23	2907.46	3240.97	2390.23	3423.59	2877.39	3036.71	2281.14	2302.01	3061.99	1157.71	1120.83	47.6017	1398.85
11.06_500.2790m/z	500.279	11.0635	neg	LysoPE(20:4(5Z,8Z,11Z,14Z)/0:0)	HMDB0011517	Lipids and lipid-like molecules	Glycerophospholipids	Glycerophosphoethanolamines	*		51.3	60.5	M-H	C25H44NO7P	1.3864	141298	159094	176369	165251	179303	164123	166094	154016	115635	62301.8	119643	87377.6	122442	229167	144396	169923	171794	267469	212680	191530	169964	187898	179625	199108	185752	196050	195386	211060	107555	219393	62129.8	135759	144811	58660.1
5.02_310.1755m/z	310.176	5.01903	pos	Tyrosyl-Lysine	HMDB0029110	Organic acids and derivatives	Carboxylic acids and derivatives	Amino acids, peptides, and analogues	*		51.3	64.2	M+H	C15H23N3O4	-1.88798	19166.7	24955.8	23261.8	25140.8	22102.5	25779.6	24589.5	33564.3	14879.4	34166	36948.1	34366.8	23237.9	21257.9	9603.03	21139.3	18319	13276.4	19682.2	13639	23571.5	25185.7	31483.6	11069.5	7197.54	22218.2	9509.03	9909.81	14867	64789.3	27430.9	23715.6	21953.5	29601.7
0.81_129.0658m/z	129.066	0.80665	pos	2-amino-4-cyano-butanoic acid	35948	Lipids and lipid-like molecules	Fatty Acyls	Fatty Acids and Conjugates		C05717	51.2	58.8	M+H	C5H8N2O2	-0.596938	56677.3	64440.9	60814.7	60538.1	61209.8	68139.3	65161.2	40871.6	35820.9	45519.6	23160.7	133485	118701	79515.3	156108	35687.1	30875	30991.8	23320.2	50514	21891.6	29525.1	28981.4	80689.1	67006	27362.5	20885.9	40970.9	134554	44057.1	117828	70151.4	119385	121763
1.20_146.0268m/z	146.027	1.20135	pos	Acetylcysteine	HMDB0001890	Organic acids and derivatives	Carboxylic acids and derivatives	Amino acids, peptides, and analogues	*	C06809	51.2	62.2	M+H-H2O	C5H9NO3S	-1.32137	45997.5	44506.5	46196.4	44531.8	45294.3	46509.3	47271.7	56110.4	35700.4	26017	32104.1	54304.2	19303.6	28611.8	52808	67032.4	58654.8	45868.4	67896.3	73796.3	69734	54312.1	75116.4	50461.6	57871.2	72141.2	55437	39934.9	77907.5	89627.3	30144.5	17785.1	48010	15291.9
1.23_113.0347m/z	113.035	1.22907	pos	Uracil	258	Organoheterocyclic compounds	Diazines	Pyrimidines and pyrimidine derivatives	**	C00106	51.2	62.6	M+H	C4H4N2O2	1.07681	35931.6	41073.3	34610.8	37923	35527.6	38773	38215.6	44004.3	49273.9	28825.5	41727.8	40064.5	37394.4	34993.7	46911.5	56108.3	59837.5	50807	64237.4	38891.4	59014.9	65607.1	52696.4	52348	73657.4	83709.2	56571.1	44830.6	70882.5	93407.3	37108.2	32854.9	46287.8	31666.3
10.40_512.2999m/z	512.3	10.4047	neg	1-(2-methoxy-6Z-hexadecenyl)-sn-glycero-3-phosphoethanolamine	LMGP02060017	Lipids and lipid-like molecules	Glycerophospholipids	Glycerophosphoethanolamines			51.2	61.4	M+FA-H	C22H46NO7P	1.08839	9138.23	9544.99	9580.26	9571.88	10192.6	9484.37	9847.08	19310	6771.58	4026.98	4402.71	1501.77	4154.32	7002.74	5787.55	7388.6	11950.2	9444.54	8725.44	3925.61	12589.8	11448.3	8593.16	7602.27	15174.2	7312.46	11952.2	10748.4	3572.32	5707.77	3657.03	10553.3	6532.37	4525.14
13.33_236.2136n	237.221	13.327	pos	4E,6Z,10Z-Hexadecatrien-1-ol	LMFA05000201	Lipids and lipid-like molecules	Fatty Acyls	Fatty alcohols			51.2	63.7	M+H-H2O, M+H	C16H28O	-1.65942	20733.1	28799.4	21162.6	25537.3	22837.6	18806.3	25933	3974.06	1079.88	2693.7	4877.32	3508.3	899.461	2007.46	2367.83	1372.18	1768.81	2727.56	4006.85	1391.28	2471.85	2373.61	1977.77	1957.04	5112.84	4197.3	4271.35	3659.6	3092.3	3831.01	3046.59	1666.12	3572.15	4358.42
5.74_211.0971m/z	211.097	5.73963	neg	5-Hydroxy-p-mentha-6,8-dien-2-one	HMDB0037011	Lipids and lipid-like molecules	Prenol lipids	Monoterpenoids	*		51.2	61	M+FA-H	C10H14O2	-3.06649	6198.04	6509.44	6664.44	7002.89	6591.18	6134.05	6381.04	13630.1	3255.15	5333.23	1629.9	4862.6	7436.18	2292.47	7936.15	3802.46	4571.71	11212.2	6720.99	13004.5	6522.76	4251.77	4569.23	4488.84	4539.53	6971.87	11018.8	3877.91	2691.05	4963.57	4400.78	6449.84	10840.4	1607.55
7.70_515.2873m/z	515.287	7.70283	neg	Ceanothine C	HMDB0029340	Organic acids and derivatives	Carboxylic acids and derivatives	Amino acids, peptides, and analogues	*		51.2	62.9	M+FA-H	C26H38N4O4	-0.529619	18815.9	22378.8	22483.2	22378.6	23004.5	20867.6	22239.7	13829.2	43545.4	10836.6	2468.66	1545.35	4815.18	7137.78	11093.2	1456.56	28608.8	14435	13744.1	13265.5	25767.4	24236.1	6718.83	19543.8	53665.4	8816.87	68707.6	3932.53	5256.25	60567.2	7113.22	13069.8	27499.7	101726
11.46_295.2507n	296.258	11.4573	pos	(4E,8E,10E-d18:3)sphingosine	LMSP01080013	Lipids and lipid-like molecules	Sphingolipids	Sphingoid bases			51.1	67.2	M+H, M+Na	C18H33NO2	-1.5924	7025.53	7753.75	7114.08	6877.33	6926.78	6830.33	5624.18	14860.8	24987.1	7247.6	13525.1	7373.37	8873.49	4934.45	26737.9	8537.9	7241.59	6817.32	8282.63	8551.16	3414.21	3714.65	9156.44	14069.2	10621.9	17184.3	8058.71	7524.38	11547.9	16142.8	10155.3	7096.42	11463.7	17896.7
13.28_256.2630m/z	256.263	13.2801	pos	Palmitic amide	HMDB0012273	Lipids and lipid-like molecules	Fatty Acyls	Fatty amides	***		51.1	60.5	M+H	C16H33NO	-2.02646	287679	254256	264964	273945	282431	280872	272520	276315	305107	170690	359682	204621	153285	194410	277484	359437	359355	288637	321619	426200	305537	281641	383968	362697	471611	421095	370808	333222	502332	479985	365739	241750	311130	258928
4.73_260.1041m/z	260.104	4.73152	neg	Glycyl-Tryptophan	HMDB0028852	Organic acids and derivatives	Carboxylic acids and derivatives	Amino acids, peptides, and analogues	*		51.1	62.3	M-H	C13H15N3O3	0.239902	1096.99	1281.58	1190	1352.75	1393.12	1358.93	1390.04	480.402	210.795	1007.65	1685.61	1820.46	1931.28	1192.65	344.753	382.647	547.497	1662.18	200.479	379.367	1020.65	664.017	236.688	633.754	1101.99	2595.9	1261.32	901.844	693.884	658.35	166.228	1811.49	24.5924	480.797
5.94_411.1301m/z	411.13	5.94407	neg	3,4,5-trihydroxy-6-[4-(4-methyl-3-oxopent-1-en-1-yl)phenoxy]oxane-2-carboxylic acid	HMDB0132950	Organic oxygen compounds	Organooxygen compounds	Carbohydrates and carbohydrate conjugates	*		51.1	60	M+FA-H	C18H22O8	1.13424	12386.9	14628.2	14094.4	14065.7	13885.4	14814.6	13883.2	78.1715	7.17076e-08	45.768	7.17076e-08	281.28	68.9584	251.358	363.385	28.4238	424.704	7.17076e-08	75.6677	7.17076e-08	7.17076e-08	97.8761	7.17076e-08	351.653	7.17076e-08	7.17076e-08	30.1827	7.17076e-08	7.17076e-08	7.17076e-08	185201	143.982	486.261	7.17076e-08
8.08_151.0752m/z	151.075	8.07938	pos	1-Phenylethyl formate	92538	Benzenoids	Benzene and substituted derivatives	Benzyloxycarbonyls			51.1	61.8	M+H	C9H10O2	-1.00699	5437.61	5672.32	5691.55	5730.3	4984.36	5413.45	5056.4	6503.24	5412.93	4102.01	8560.28	5982.98	5038.4	2918.98	4571.41	8460.69	8655.69	5174.03	9066.96	4167.33	4576.4	9245.13	6408.19	7270.37	8989.09	9136.94	6061.48	7074.35	8270.07	7126.86	4840.98	7018.16	4072.33	3489.76
9.59_484.2688m/z	484.269	9.59425	neg	LysoPE(0:0/15:0)	HMDB0011472	Lipids and lipid-like molecules	Glycerophospholipids	Glycerophosphoethanolamines	*		51.1	64.8	M+FA-H	C20H42NO7P	1.61426	533.263	615.279	386.613	493.229	647.062	432.782	399.858	9204.78	599.28	61.9858	148.462	7.17076e-08	7.17076e-08	131.789	230.956	590.438	343.2	7.17076e-08	302.866	7.17076e-08	917.189	815.721	228.468	47.8435	425.136	59.3026	54.1649	304.326	59.3681	7.17076e-08	7.17076e-08	108.632	191.366	69.4914
0.84_275.0887m/z	275.089	0.838783	neg	1-(gamma-Glutamylamino)cyclopropanecarboxylic acid	HMDB0031701	Organic acids and derivatives	Carboxylic acids and derivatives	Amino acids, peptides, and analogues	*		51	63.7	M+FA-H	C9H14N2O5	0.939943	7260.61	8014.88	7863	6448.8	8719.46	7786.39	6111.48	3682.95	2614.44	7502.22	6274.78	1971.55	7458.49	1961.13	1660.15	1074.11	1451.38	14373.4	583.708	982.827	7735.53	11381.7	490.765	7679.91	6531.15	6406.57	9514.92	9476.03	9948.77	11355.7	6255.04	23030.9	20096.7	10630.8
1.20_187.0710m/z	187.071	1.20135	pos	Pyroglutamylglycine	HMDB0061890	Organic acids and derivatives	Carboxylic acids and derivatives	Amino acids, peptides, and analogues			51	59.9	M+H	C7H10N2O4	-1.62588	29299.7	33205.1	31119.4	33457.5	28193.2	35847	30559.3	24297.4	20662.6	21494	10518.9	10941.6	24348.1	10675.2	12707.2	9071.21	5085.37	20978.6	6233.16	4250.05	42456.4	42326.7	4562.75	29720.7	17218.7	19312.7	53272.8	30834.2	53105.4	88455.1	41810.2	96988.5	147320	61857.7
1.24_231.0984m/z	231.098	1.24325	neg	4-(Glutamylamino) butanoate	HMDB0012161	Organic acids and derivatives	Carboxylic acids and derivatives	Amino acids, peptides, and analogues	**	C15767	51	61.6	M-H	C9H16N2O5	-1.22739	1113.92	1074.36	1304.98	1135.14	1185.33	1150.28	1048.85	1144.52	562.614	729.709	659.79	1508.8	720.74	913.101	1546.85	709.251	970.358	1218.19	821.132	1572.53	1772.99	1184.21	438.936	715.715	629.664	699.199	2235.88	1024.5	1308.56	1689.84	727.037	2376.59	4179.81	1039.83
1.43_276.1437m/z	276.144	1.43188	pos	O-glutarylcarnitine	LMFA07070091	Lipids and lipid-like molecules	Fatty Acyls	Fatty esters			51	64.2	M+H	C12H21NO6	-1.7129	29962.4	31602.5	31274.1	28501.6	30933.1	31006.4	28938.7	22013.6	24983.4	17443.3	15353.2	11343.8	19911.8	17511.9	23644.1	13744.6	42135.7	32505.4	23183	29354.2	50668.7	34540.7	24873.4	30878.6	29690.7	37281.6	52541.1	71097.9	57473	65203.7	22556	27060.3	55395.2	26520.9
1.53_251.0785m/z	251.079	1.53163	neg	Deoxyinosine	3383	Nucleosides, nucleotides, and analogues	Purine nucleosides	Purine 2'-deoxyribonucleosides	**	C05512	51	60.5	M-H	C10H12N4O4	-0.181469	1089.6	1335.31	1257.76	1327.25	1366.08	1335.61	1347.87	314.523	94.4026	351.754	337.226	492.143	597.628	294.88	178.522	159.541	204.415	5775.37	228.658	158.568	1980.39	3421.87	72.6572	1821.82	1964.77	960.161	848.586	2269.52	829.64	2062.12	754.086	585.322	737.84	903.201
10.37_239.1288m/z	239.129	10.3698	neg	Cucujolide IV	LMFA07040036	Lipids and lipid-like molecules	Fatty Acyls	Fatty esters			51	57	M+FA-H	C12H18O2	-0.534781	16402	16543.3	17345.9	17081.8	16607.3	17230.8	16981.6	20964.3	25131.3	25047.5	21145.5	23576.2	23967.5	22517	24615.8	25714.2	30380.7	28583.1	20275.3	23963	25928.8	26613.1	29232.1	22081.3	37255.7	25542.4	20364.9	26560.9	24153	27707.8	20703	17076.6	25368.9	20010.7
4.29_159.0914m/z	159.091	4.29238	pos	Nicotyrine	68165	Unclassified	Unclassified	Unclassified			51	60.6	M+H	C10H10N2	-1.5525	47323.6	45207.6	49249	47799.2	48302	46090.8	50360.5	38755.7	43526.2	28829.2	43075.9	53911.5	38106.9	38605	54894.7	63523.4	63644.2	38946.1	59193.7	50524.2	62469	57763	55095.9	54806.1	52307.8	72543.9	58635.4	46946.1	62724.1	67264.1	36586.9	44504.2	57917.5	33882.5
6.49_269.2259m/z	269.226	6.48878	pos	9-cis-Retinol	HMDB0006217	Lipids and lipid-like molecules	Prenol lipids	Retinoids	**	C16682	51	60.8	M+H-H2O	C20H30O	-1.56598	2391.53	2403.1	2271.09	2385.8	2439.43	2279.3	2505.57	366.287	3604.04	231.671	2093.46	7.17076e-08	1137.99	7.17076e-08	7.17076e-08	7.17076e-08	7.17076e-08	5967.93	2639.16	6885.24	146.134	460.857	7.17076e-08	4879.58	7126.64	1877.51	284.79	111.598	7.17076e-08	7.17076e-08	1578.3	1009.67	1143.09	7.17076e-08
0.83_174.1002n	175.107	0.834317	pos	N-Acetylornithine	HMDB0003357	Organic acids and derivatives	Carboxylic acids and derivatives	Amino acids, peptides, and analogues	**	C00437	50.9	61.1	M+H, M+K, M+Na	C7H14N2O3	-1.58877	34682.5	35634.2	38364.5	36232.6	43189.4	35316.3	39200.8	38999	66267.6	19956.6	24996.3	24838.8	15818	10615.5	41588.3	28574.1	37571.6	27944.1	44168.2	28864.8	28257.1	36531.8	20750	27966.7	48981.6	19687	31628.9	16668.8	37366.8	37375.3	25227.3	19445	24015.7	15820.3
14.31_383.3391n	384.346	14.3087	pos	N-stearoyl valine	75504	Lipids and lipid-like molecules	Fatty Acyls	Fatty amides			50.9	63.8	M+H, M+Na	C23H45NO3	-2.16618	108325	83794.9	59862.9	95384.9	74070.7	85023	77412.1	132141	101546	85461.5	148065	139948	93919.4	82038.2	157333	174068	125589	85908.2	128379	65992.1	66947.1	74914.4	100990	80577.2	143284	176347	105358	104350	148089	146696	129098	90033.7	97804.4	90213.1
4.26_196.0602m/z	196.06	4.26342	pos	3-Hydroxyhippuric acid	58359	Benzenoids	Benzene and substituted derivatives	Benzoic acids and derivatives	*		50.9	60	M+H	C9H9NO4	-0.984586	2275.12	2438	2440.71	2323.58	2322.37	2336.36	2384.07	824.333	3810.28	3289.55	7.17076e-08	496.155	800.649	5852.19	7.17076e-08	3506.89	7826.07	8295.64	3310.16	2510.43	64.4631	6631.79	635.656	2024.47	1809.11	5706.66	7.17076e-08	134.595	132.142	29654.7	2163.09	482.792	3223.53	454.276
6.12_253.0718m/z	253.072	6.11642	neg	5-(3',4'-Dihydroxyphenyl)-gamma-valerolactone	HMDB0029185	Benzenoids	Phenols	Benzenediols	*		50.9	58.8	M+FA-H	C11H12O4	0.0390043	579.13	743.456	704.856	744.432	757.04	697.127	696.391	1590.91	169.22	348.768	44.9449	149.527	448.179	296.493	260.898	440.053	306.974	963.104	328.743	871.761	794.369	531.122	864.663	624.019	1039.46	518.981	639.899	244.973	287.034	703.924	344.403	381.614	4873.08	230.287
6.49_539.2504m/z	539.25	6.4942	neg	Tetrahydroaldosterone-3-glucuronide	HMDB0010357	Lipids and lipid-like molecules	Steroids and steroid derivatives	Steroidal glycosides	*		50.9	62.2	M-H	C27H40O11	1.08457	51082.2	57426.6	59182.2	60036.8	59031.3	56961.1	56397.5	54471.8	35331.8	36749.7	14277	18913.5	29546	63643.9	52880.5	35527.8	73340.3	62656.2	60827.5	55197.9	49616.5	53064	43035.5	41519.7	50499.4	42263.7	39852.6	52734.2	58125.8	53269.9	36783.4	44923	64080.1	36880.2
8.38_286.2292n	269.226	8.38163	pos	11-cis-Retinol	LMPR01090005	Lipids and lipid-like molecules	Prenol lipids	Retinoids	**	C00899	50.9	62.1	M+H-H2O, M+H	C20H30O	-1.53091	7582.93	8245.66	8016.31	7364.18	8203.98	7983.08	8042.92	5205.02	22730	15769.4	2872.18	2536.59	4207.89	4164.74	7435.92	744.853	10486.3	11539	5812.04	5574.82	14171.7	5401.22	3243.23	7588.69	7614.26	3928.31	20557.6	5175.64	3503.47	22522.5	8849.39	6736.34	15525	3046.36
8.92_253.1447m/z	253.145	8.92045	neg	2,2,6,7-Tetramethylbicyclo[4.3.0]nona-1(9),4-diene-7,8-diol	HMDB0036686	Organic oxygen compounds	Organooxygen compounds	Alcohols and polyols	*		50.9	59.8	M+FA-H	C13H20O2	0.6802	4013.7	4104.14	4137.95	4121.91	4274.07	4229.39	3801.15	4740.26	1826.04	4495.9	3415.49	1886.47	2090.98	2661.61	2092.15	1056.71	7018.94	2229.34	3901.97	1586.94	3033.45	4623.55	1236.49	2560.85	5566.96	1696.41	3923	19370.8	3290.28	2813.54	1971.63	2903.28	2077.05	2139
9.45_288.2892m/z	288.289	9.448	pos	Margaric acid	LMFA01010017	Lipids and lipid-like molecules	Fatty Acyls	Fatty acids and conjugates	*		50.9	59.9	M+NH4	C17H34O2	-1.94194	130209	127467	134666	124470	124098	125438	128069	67599.7	76432.1	53632.9	78538.2	75730.6	52487.6	45994.4	78650.1	103474	70674.8	50807.4	72738	55275.2	60269.8	68429.9	94363.6	74102	88462.8	110399	60172.1	61184.2	102997	124348	79648.8	48672.9	62202.3	48139.5
0.93_136.0756m/z	136.076	0.931433	pos	2-Phenylacetamide	HMDB0010715	Benzenoids	Benzene and substituted derivatives	Phenylacetamides	***	C02505	50.8	57.7	M+H	C8H9NO	-1.03088	35209.6	44542.5	46760.3	50478.3	45157.8	48426.9	42938.3	50153.6	50354.3	29274.8	69750.3	62459.2	52959.4	51556.6	49737.9	52705.3	60610.7	29750.7	42614.6	38603.9	46782.3	29559.6	44753.6	41790.7	48610.1	62315.7	72294.2	57046.4	58216.7	62770.3	26874.2	44419.4	42024.1	37977.8
1.20_132.0244n	150.058	1.20135	pos	THTC	68817	Unclassified	Unclassified	Unclassified			50.8	65.1	M+H, M+NH4	C5H8O2S	-0.931665	373729	410691	398739	391504	405441	431167	417867	366567	476841	214680	389789	425245	320508	380282	539222	419646	612997	378663	481358	542614	630400	523908	457391	706136	401940	596339	508827	499449	593336	593156	335441	443371	513263	271473
1.20_333.0942m/z	333.094	1.19603	neg	(S)-a-Amino-2,5-dihydro-5-oxo-4-isoxazolepropanoic acid N2-glucoside	HMDB0029404	Organic oxygen compounds	Organooxygen compounds	Carbohydrates and carbohydrate conjugates	*		50.8	59.3	M-H	C12H18N2O9	0.684176	50163.3	51356.7	51562	59035.5	55794.2	59987.2	46257.6	29189.1	34053	23969.5	16363.1	10841.5	43308.7	26415.2	48854	21484.7	60328.5	59849.5	48424.3	60106.6	58533.8	59247.6	52214.9	33958	57432.9	70280.2	61038.5	42835.7	20659.2	67722.1	23879.1	40369.4	47537.3	33931
1.39_536.1606n	537.168	1.38767	pos	Galabiose	HMDB0029902	Organic oxygen compounds	Organooxygen compounds	Carbohydrates and carbohydrate conjugates	*	C00760	50.8	61.9	M+H, M+Na	C18H32O18	3.26478	130007	132284	122578	122155	127142	125272	137267	7.17076e-08	572.513	7.17076e-08	17101.1	7.17076e-08	28287.2	7.17076e-08	4200.25	2159.53	12587.5	1.24426e+06	325130	7.17076e-08	773107	1.43261e+06	55648	473168	1.01202e+06	644085	657189	586910	275716	1.02187e+06	7.17076e-08	7.17076e-08	7.17076e-08	7.17076e-08
11.47_407.2448m/z	407.245	11.4727	neg	1a,1b-dihomo-15-deoxy-delta-12,14-PGD2	LMFA03010159	Lipids and lipid-like molecules	Fatty Acyls	Eicosanoids			50.8	67.3	M+FA-H	C22H34O4	2.37143	862.293	1251.83	1017.51	1177.79	1000.98	1126	1014.24	283.041	917.216	7.17076e-08	418.639	7.17076e-08	7478.65	56.9198	7.17076e-08	7.17076e-08	579.803	5141.75	531.127	757.482	313.863	689.603	7.17076e-08	412.552	316.609	239.241	151.08	240.51	135.238	7.17076e-08	4936.22	154.226	554.528	205.26
12.01_339.2542m/z	339.254	12.008	neg	Prostaglandin D1 Alcohol	45415	Unclassified	Unclassified	Unclassified			50.8	61.6	M-H	C20H36O4	0.344083	11364.2	11741.9	11444.8	11416.9	11969.7	11866.5	11887.9	11553.9	17403.4	14009.4	3749.86	5420.93	10221.8	9552.48	16394.5	7014.94	19378.1	9689.99	14172.5	5745.13	12055.7	10067.3	7391.5	11265.3	7853.18	6672.21	8551.81	8211.4	8074.54	4624.39	10241.8	8152.62	8125.06	5937.47
2.34_164.0707m/z	164.071	2.34143	neg	L-Phenylalanine	HMDB0000159	Organic acids and derivatives	Carboxylic acids and derivatives	Amino acids, peptides, and analogues	***	C00079	50.8	70.9	M-H	C9H11NO2	-5.87268	23493.3	26267.2	25896.7	25907.3	26648.1	25269.7	24392.3	19790.3	13277.7	15783	14209.6	13868	22207.2	21984	17279.8	12108	15274.9	24149.1	15070.7	15363.8	21760.6	20598.8	13286.5	19751.2	16999.3	15907.9	19611.1	18070.6	15494	14357.4	21603	29298.5	26867.1	42706.8
6.65_273.0984m/z	273.098	6.64942	neg	Pantoyllactone glucoside	HMDB0041269	Lipids and lipid-like molecules	Fatty Acyls	Fatty acyl glycosides	*		50.8	60.3	M-H2O-H	C12H20O8	1.31719	2296.29	2461.02	2795.17	2634.2	2782.59	2691.66	2681.31	1208.07	552.599	2770.9	1536.51	5760.74	4172.91	3110.45	458.707	7.17076e-08	7.17076e-08	7.17076e-08	7.17076e-08	7.17076e-08	7.17076e-08	7.17076e-08	7.17076e-08	7.17076e-08	7.17076e-08	7.17076e-08	7.17076e-08	7.17076e-08	7.17076e-08	7.17076e-08	1340.51	5453.55	2101.21	2509.16
9.35_283.0255m/z	283.025	9.3526	neg	7,4',5'-Trihydroxy-5,2'-oxido-4-phenylcoumarin	LMPK12100060	Unclassified	Unclassified	Unclassified			50.8	59.7	M-H	C15H8O6	2.42296	384.012	432.838	350.366	515.393	451.933	419.639	468.445	134.551	187.868	123.885	69.0744	167.631	102.946	116.933	135.974	67.0333	39.0884	114.905	19638.2	128.232	225.018	151.386	65.662	207.224	143.715	138.865	186.154	85.3106	132.716	37.9212	107.56	143.007	100.103	134.617
0.92_165.0457n	166.053	0.91745	pos	L-Methionine S-oxide	63430	Organic acids and derivatives	Carboxylic acids and derivatives	Amino acids, peptides, and analogues	**	C02989	50.7	59.2	M+H, M+Na, M+H-H2O	C5H11NO3S	-1.39128	249330	279788	293943	292539	297392	304020	284518	269942	346160	219072	361494	379271	276901	293406	379618	398273	414670	236686	357817	284465	352259	356193	370301	373741	314384	403592	335831	320021	412029	423702	219101	246872	290894	197267
1.65_267.0989m/z	267.099	1.65223	neg	Seryltyrosine	HMDB0029051	Organic acids and derivatives	Carboxylic acids and derivatives	Amino acids, peptides, and analogues	*		50.7	59.4	M-H	C12H16N2O5	0.850574	1839.67	1953.76	2090.49	2155.68	2115.71	2026.42	1980.18	739.754	793.855	1152.12	1287.21	1494.25	2325.04	949.647	1309.82	858.715	1478.79	1893.91	906.66	1700.98	1951.79	1840.79	556.48	1596.56	1441.89	2773.02	2223.09	1904.47	2534.65	1603.68	712.085	1488.49	154.821	855.567
10.21_239.1288m/z	239.129	10.2134	neg	4,8-Dimethyl-4E,8E-decadien-10-olide	LMFA07040024	Lipids and lipid-like molecules	Fatty Acyls	Fatty esters			50.7	55.1	M+FA-H	C12H18O2	-0.507153	2549.33	2391.01	2557.4	2673.03	2703.37	2317.73	2342.56	5165.09	11707.8	10576.2	5862.38	10679.4	11423.2	9624.32	11070.4	11798	18317.1	16463.9	5766.31	11848.7	13838.8	13921.9	14879.8	9113.58	16107.8	12598	5122.35	9800.14	7854.49	7227.01	4618.3	3559.61	14295.1	7914.79
11.05_476.2787m/z	476.279	11.0464	neg	LysoPE(0:0/18:2(9Z,12Z))	HMDB0011477	Lipids and lipid-like molecules	Glycerophospholipids	Glycerophosphoethanolamines	*		50.7	56.6	M-H	C23H44NO7P	0.960354	184305	199944	196915	206218	202853	210836	213037	215185	224169	43202.5	130288	100502	100250	170129	165170	182027	226669	361387	221496	170969	184186	232676	184365	245146	346877	150014	164731	238387	114741	195278	71296.2	162843	208813	39695.9
12.90_391.2858m/z	391.286	12.9037	neg	3b,12a-Dihydroxy-5a-cholanoic acid	HMDB0000348	Lipids and lipid-like molecules	Steroids and steroid derivatives	Bile acids, alcohols and derivatives	*		50.7	60.7	M-H	C24H40O4	0.971219	10390.1	10271.1	8220.89	9499.95	8361.14	8894.55	8726.87	6773.69	12092.8	3257.59	9780.61	6815.24	9665.95	6374.06	6323.03	2543.35	3173.13	8891.6	7529.58	4503.27	8271.42	7015.42	2795.19	10598.4	5102.99	7600.63	7793.9	11435.1	6345.83	2830.85	9736.43	6850.57	7465.39	7761.57
5.36_245.1491m/z	245.149	5.35658	pos	Isoleucyl-Hydroxyproline	HMDB0028908	Organic acids and derivatives	Carboxylic acids and derivatives	Amino acids, peptides, and analogues	*		50.7	59.7	M+H	C11H20N2O4	-1.91715	5123.01	5575.26	5349.24	5709.66	5989.54	5876.03	5848.77	2162.71	1338.73	5161.98	2465.53	5039.07	2158.95	2930.05	7981.53	2509.99	2588.11	3483.01	4616.03	2611.04	1865.93	3763.71	1133.95	2329.53	3158.66	2841.07	4937.58	8801.45	7381.63	7261.39	9459.54	1288.22	4156.98	4241.07
5.50_183.0292m/z	183.029	5.50072	neg	alpha-Furyl methyl diketone	HMDB0032920	Organic oxygen compounds	Organooxygen compounds	Carbonyl compounds			50.7	60	M+FA-H	C7H6O3	-4.72232	94085.7	103753	106363	104588	103804	100515	100658	101966	44728.2	38414.4	66351	102031	79753.8	25083.9	544380	22504.4	29895	53144	119731	6507.12	137527	32154.8	62669.8	15924.5	10246.9	9498.54	19008.3	35782.1	71368.1	16698.6	32663.1	247050	28064.1	2790.22
6.31_433.1144m/z	433.114	6.30543	neg	6-[3-(3,7-dihydroxy-3,4-dihydro-2H-1-benzopyran-2-yl)phenoxy]-3,4,5-trihydroxyoxane-2-carboxylic acid	HMDB0135129	Phenylpropanoids and polyketides	Flavonoids	Flavonoid glycosides	*		50.7	60.3	M-H	C21H22O10	0.892038	681.531	745.507	899.902	850.152	972.497	814.849	947.099	7.17076e-08	49.5429	7.17076e-08	7.17076e-08	7.17076e-08	53.6114	7.17076e-08	7.17076e-08	917.973	72.7793	7.17076e-08	7.17076e-08	6.78325	53.2627	240.248	7.17076e-08	33.7603	7.17076e-08	2263.49	7.17076e-08	7.17076e-08	7.17076e-08	384.623	7.17076e-08	7.17076e-08	541.021	7.17076e-08
6.51_349.0028m/z	349.003	6.51138	neg	{3-hydroxy-5-oxo-2-[3-(sulfooxy)phenyl]-5H-chromen-7-yl}oxidanium	HMDB0125156	Unclassified	Unclassified	Unclassified	*		50.7	67	M-H	C15H10O8S	1.3124	1097.82	1204.76	1213.15	1317.27	1293.46	1340.92	1308.62	343.033	415.108	251.259	10367	252.602	258.739	254.894	248.587	7433.54	348.943	286.75	428.77	221.39	490.754	242.426	1982.81	240.726	268.343	216.127	579.185	251.275	585.261	3631.82	716.052	1418.53	164.308	222.458
7.70_421.0607m/z	421.061	7.70283	neg	(8-{1-hydroxy-2-[(3-methylbut-2-enoyl)oxy]propan-2-yl}-2-oxo-2H,8H,9H-furo[2,3-h]chromen-9-yl)oxidanesulfonic acid	HMDB0128936	Phenylpropanoids and polyketides	Coumarins and derivatives	Furanocoumarins	*		50.7	64.1	M-H2O-H	C19H20O10S	1.76928	4227.74	4989.22	4999.56	4669.57	5296.73	4885.25	4786.38	7.17076e-08	3108.18	29.0834	7.17076e-08	7.17076e-08	56.9902	15.4954	7.17076e-08	974.26	23.6688	18266.1	282.98	14.6252	18334.1	7.17076e-08	37711.9	4056.64	7.17076e-08	26.9027	7.17076e-08	7.17076e-08	41.0966	49.2748	7.17076e-08	7.17076e-08	392.229	7.17076e-08
1.24_203.1031m/z	203.103	1.24325	neg	3,4-Dihydroxy-2-hydroxymethyl-1-pyrrolidinepropanamide	HMDB0039948	Organoheterocyclic compounds	Pyrrolidines	N-alkylpyrrolidines			50.6	58.7	M-H	C8H16N2O4	-2.92732	954.973	934.967	937.307	1081.47	1110.85	890.831	885.415	7.17076e-08	7.17076e-08	7.17076e-08	32.7122	7.17076e-08	17.5523	7.17076e-08	7.17076e-08	7.17076e-08	38.7044	23.7204	19.2517	44.1279	37.3015	42.2961	7.17076e-08	36.9389	19.0606	34.3397	56.5431	18.0176	32.3315	31.6816	7.17076e-08	25.6812	7.17076e-08	22.1825
1.40_130.0498m/z	130.05	1.39513	neg	N-Acetyl-L-alanine	HMDB0000766	Organic acids and derivatives	Carboxylic acids and derivatives	Amino acids, peptides, and analogues	***		50.6	64.6	M-H	C5H9NO3	-9.09687	13653.5	15050.2	14670.4	14955.9	14973.4	14832.5	14550.7	12638.2	13096.4	12124.3	10804.1	11372	13135.5	12057.9	12484.8	10052.4	11566.2	14114	12475.8	10322	12434.4	11514.7	11445.1	12922.1	11156.8	10194.6	10493.3	10949.3	11701.4	13387.5	13659.4	14057.7	12346.7	14135.6
5.31_278.1626n	279.17	5.30577	pos	Phenylalanyl-Isoleucine	HMDB0028998	Organic acids and derivatives	Carboxylic acids and derivatives	Amino acids, peptides, and analogues	*		50.6	57.9	M+H, M+Na	C15H22N2O3	-1.47787	107257	109546	115122	112243	119491	119604	116261	53428.7	173864	82086.8	59335.6	98257.4	37659.8	70104.4	114806	114566	200084	120195	98874.6	50094.2	167126	60889	71154	91808.9	119933	115075	127911	136819	149476	248890	80975.3	28421.4	180823	21750
7.91_491.2293m/z	491.229	7.91005	neg	rac-5,6-Epoxy-retinoyl-beta-D-glucuronide	HMDB0060123	Lipids and lipid-like molecules	Prenol lipids	Terpene glycosides	*		50.6	62.6	M-H	C26H36O9	1.29863	2888.4	3755.05	3744.83	3668.05	3917.28	3738.43	4145.41	1729.8	9052.72	2537.19	2893.48	1705.52	2463.06	1663.09	1333.91	2546.36	1318.53	658.906	580.987	1575.71	1627.37	756.399	730.939	2127.67	1672.58	1020.63	1036.15	1075.27	557.085	274.462	1010.84	3524.11	1471.92	1149.97
7.94_445.1146m/z	445.115	7.94407	neg	Rhamnocitrin 3-rhamnoside	LMPK12112574	Lipids and lipid-like molecules	Polyketides	Flavonoids			50.6	60.7	M-H	C22H22O10	1.29539	6304.33	6559.32	6490.3	6257.46	6109.83	6194.39	6522.66	7375.63	7893.62	7899.3	8187.27	7552.05	7867.51	7759.92	7444.58	8535.86	7408.36	7541.37	7130.26	7780.68	7372.96	7121.41	7964.82	7488.68	7642.5	8002.07	7421.98	7723.1	8330.97	7628.24	7345.19	6375.61	6072.58	6287.67
8.66_331.1767m/z	331.177	8.66125	neg	(1S,2S,4S,5S)-2,4-Thujanediol 4-O-beta-D-Glucopyranoside	HMDB0033644	Lipids and lipid-like molecules	Prenol lipids	Terpene glycosides	*		50.6	61.3	M-H	C16H28O7	1.30731	3415.58	3879.09	4190.4	3996.48	4490.04	4007.75	4065.12	3019.66	997.401	5194.24	2670.74	4712.45	6302.64	6502.12	1149.91	7.17076e-08	60.025	7.17076e-08	7.17076e-08	31.4425	74.1095	7.17076e-08	114.224	7.17076e-08	74.8632	35.5329	38.1222	33.7615	7.17076e-08	7.17076e-08	1943.39	10247.9	3459.22	4387.33
9.37_243.1601m/z	243.16	9.36993	neg	1,11-Undecanedicarboxylic acid	6622	Lipids and lipid-like molecules	Fatty Acyls	Fatty acids and conjugates	*		50.6	57.3	M-H	C13H24O4	-0.139052	3227.17	3586.35	3815.04	3859.97	3816.41	3701.11	3781.1	4443.12	4301.52	4055.47	3522.15	3567.59	3909.2	3291.11	4406.02	3744.2	4631.23	3420.26	5539.64	3214.25	4348.57	3739.41	3718.05	3368.92	3772.13	3365.07	4102.6	3877.54	4057.97	4847.4	4737.15	4162.14	2973.35	6946.31
9.44_567.3183m/z	567.318	9.4389	neg	Deoxycholic acid 3-glucuronide	HMDB0002596	Lipids and lipid-like molecules	Steroids and steroid derivatives	Steroidal glycosides	**	C03033	50.6	59.2	M-H	C30H48O10	1.48742	25978.4	28935.6	28613.8	29602.6	28589	29659.8	28868.6	3064.9	76071.4	5174.09	4329.99	10800.7	17153.5	67453.1	45334.6	2708.28	3154.34	59257	1989.43	4064.65	23923	6923.9	3034.96	4409.21	6759.98	4055.76	65849.3	3175.53	4491.03	5138.83	8982.67	9208.67	14348.2	37462.4
1.37_262.0375m/z	262.037	1.37322	pos	(2E)-3-[3-(sulfooxy)phenyl]prop-2-enoic acid	HMDB0124975	Phenylpropanoids and polyketides	Cinnamic acids and derivatives	Hydroxycinnamic acids and derivatives	*		50.5	63	M+NH4	C9H8O6S	-2.04352	18205.7	21344.7	19433.2	20293.9	19099.3	20212	20677.3	13619.1	24307.8	27077.2	21710	34495.3	21315.7	22631.1	34765.7	21557	26211.8	17640.4	19632	22621	35294.7	26002.7	30400.4	23272.2	20999.1	33930.7	20947.2	19454.8	25379	23907.3	52272.6	25940.9	20660.4	24084.9
1.76_438.1610m/z	438.161	1.75572	neg	6'-Apiosyllotaustralin	HMDB0034207	Organic oxygen compounds	Organooxygen compounds	Carbohydrates and carbohydrate conjugates			50.5	60.4	M+FA-H	C16H27NO10	-1.80176	8049.98	10173	11200.9	10294.9	10870.1	10630.6	10508.4	9710.51	12768.8	9197.28	1412.28	5686.92	1075.44	5819.24	6570.31	7776.81	5218.59	3228.86	4941.1	4830.8	10557	2551.94	2609.84	6082.25	13178.9	7585.06	4500.68	3184.04	4124.17	3985.37	17039.1	977.67	1868.08	22754
11.71_302.2241n	303.231	11.71	pos	5Z,8Z,14Z-Eicosatrien-11-ynoic acid	LMFA01030693	Lipids and lipid-like molecules	Fatty Acyls	Fatty Acids and Conjugates			50.5	57.9	M+H-H2O, M+H	C20H30O2	-1.72878	63404.7	61511.2	63398.1	60642	60352.2	63571.6	62210.3	5141.2	20865	3836.11	35856.2	22609.9	124906	20207.1	42004.6	3917.16	27319.2	312120	11852.9	6261.75	152638	265094	2170.97	75861	142949	194644	133938	116823	184784	195527	20522	26548	15989.6	50794.6
11.84_548.3699m/z	548.37	11.8378	pos	PC(20:2(11Z,14Z)/0:0)	76574	Lipids and lipid-like molecules	Glycerophospholipids	Glycerophosphocholines			50.5	59.9	M+H	C28H54NO7P	-2.10287	156194	161738	152879	145922	152997	154384	159631	129014	122635	81221.2	143621	136275	113013	125654	96619	151847	240362	385771	159993	121932	173579	171853	112248	167099	237054	198033	205161	264705	104643	288345	92636.7	180305	177507	97386.7
4.10_195.0517m/z	195.052	4.09747	neg	1,7-Dimethyluric acid	61971	Organoheterocyclic compounds	Imidazopyrimidines	Purines and purine derivatives	**	C16356	50.5	65.5	M-H	C7H8N4O3	-3.4378	1441.86	1450.09	1580.6	1509.78	1580.45	1522.77	1592.14	232.696	1982.84	123.783	220.129	159.502	127.995	60.7322	78.9607	114.921	1101.55	585.079	12757.3	2524.41	799.677	5379.13	201.659	1666.06	4090.11	191.361	163.769	178.226	6536.26	475.927	225.841	204.625	1523.56	205.813
5.43_557.0248m/z	557.025	5.43348	neg	6-({5,7-dihydroxy-2-[4-hydroxy-3-(sulfooxy)phenyl]-4-oxo-4H-chromen-3-yl}oxy)-3,4,5-trihydroxyoxane-2-carboxylic acid	HMDB0128154	Phenylpropanoids and polyketides	Flavonoids	Flavonoid glycosides	*		50.5	64.7	M-H	C21H18O16S	0.874992	4481	5673.91	4835.81	5744.37	5677.72	4781.02	5126.9	141.234	611.042	3376.72	22198.8	249.916	7.17076e-08	971.36	1159.12	14228.9	2239.15	8531.11	490.063	223.236	15102.9	2411.14	16307.3	2269.27	837.757	1756.92	114.745	7.17076e-08	7.17076e-08	17001.2	317.12	1255.71	7718.84	7.17076e-08
6.89_279.1241m/z	279.124	6.89142	neg	Pterosin N	HMDB0038218	Benzenoids	Indanes	Indanones			50.5	56.3	M+FA-H	C14H18O3	1.17788	2384.47	2718.3	2695.3	2882.16	2771.08	2530.96	2532.15	2339.08	1004.63	3480.18	1962.81	2151.67	4092.75	4747.95	1052.15	7.17076e-08	32.9518	7.17076e-08	7.17076e-08	7.17076e-08	7.17076e-08	7.17076e-08	7.17076e-08	24.1644	7.17076e-08	7.17076e-08	7.17076e-08	7.17076e-08	7.17076e-08	7.17076e-08	1994.35	5226.79	2713.49	3741.61
11.71_387.2545m/z	387.254	11.7148	neg	7alpha-Hydroxy-3-oxochol-4-en-24-oic Acid	LMST04010239	Lipids and lipid-like molecules	Steroids and steroid derivatives	Bile acids, alcohols and derivatives	*		50.4	65	M-H	C24H36O4	1.05037	2654.06	2797.11	2659.73	2601.43	3035.8	2829.27	2868.97	1984.33	2038.61	3500.09	1665.88	7.17076e-08	9095.76	2009.49	7.17076e-08	7.17076e-08	3139.67	20035.5	1672.71	364.329	921.677	2148.03	255.625	225.988	1116.37	1470.38	1590.87	2220.41	710.581	57.6332	2721.18	1076.45	559.63	1123.69
12.25_480.3100m/z	480.31	12.2501	neg	1-(2-methoxy-6Z-heptadecenyl)-sn-glycero-3-phosphoethanolamine	LMGP02060019	Lipids and lipid-like molecules	Glycerophospholipids	Glycerophosphoethanolamines			50.4	55	M-H	C23H48NO7P	0.979964	66706.7	66547.3	64428.9	70653.1	59336.3	65755.5	64413.2	57149.5	40604.2	22101.5	53398.4	25946.7	51525.4	46940.5	32211.6	50465.8	56090.4	132233	51761.5	46251.7	52361.5	56899.2	54463.9	63336.6	89575.6	63723.9	82552.4	53037.6	28590	81167.4	26035.1	55289.1	52203.4	38700.6
5.59_196.0602m/z	196.06	5.58908	pos	O-Acetyl Salicylhydroxamic Acid	63046	Unclassified	Unclassified	Unclassified			50.4	56.1	M+H	C9H9NO4	-0.995842	1072.57	1234.22	1094.31	1148.7	1235.92	1161.93	1144.87	599.582	192.024	24.1761	7.17076e-08	157.876	50.7098	223.234	248.828	526.404	485.026	82.7584	356.716	304.406	192.81	51.7274	771.699	639.139	44.6071	80.3257	29.0869	7.17076e-08	7.17076e-08	7.17076e-08	7.17076e-08	7.17076e-08	198.72	25.4639
6.44_312.2162m/z	312.216	6.4377	pos	6-Keto-decanoylcarnitine	LMFA07070047	Lipids and lipid-like molecules	Fatty Acyls	Fatty acid esters	*		50.4	72.9	M+H-H2O	C17H31NO5	-2.1253	933.728	981.624	1167.29	1114.33	1164.51	1220	1083.14	11.2344	60.7162	0.379685	12.4387	2.85499	24421.8	560.43	7.17076e-08	2253.61	215.202	82.161	731.252	2.59512	1042.36	593.788	222.553	379.879	6898.07	174.442	41.9334	10.4373	110.315	1.59571	7.17076e-08	2.89187	39.5069	3.2171
6.46_283.1190m/z	283.119	6.46027	neg	7-hydroxy-5-heptynoic acid	LMFA01050262	Lipids and lipid-like molecules	Fatty Acyls	Fatty Acids and Conjugates			50.4	57.4	2M-H	C7H10O3	0.938578	2912.07	3253.73	3175.16	3363.6	3299.02	3227.77	3123.2	2453.06	950.868	6260.57	1052	1405.38	1111.33	1720.5	1304.66	1071.26	3357.42	3822.56	3083.31	3165.67	1480.75	5763.64	1271.35	2007.24	1755.78	2314.81	2606.35	1540.76	2084.78	10570.4	1185.84	3778.91	4015.13	678.842
6.59_463.1837n	464.191	6.59122	pos	Etodolac acyl glucuronide	HMDB0060916	Organic oxygen compounds	Organooxygen compounds	Carbohydrates and carbohydrate conjugates	*		50.4	56.5	M+H, M+Na	C23H29NO9	-1.13343	33451	35902.2	36087.6	35604.7	36431.8	35505.1	37005.1	4689.13	2803.35	7.17076e-08	630.277	590.606	158.545	59336.8	13197.4	4837.37	76439.3	2501.58	31357.4	53622.6	121963	117095	63262.7	431.303	4428.58	1468.54	170614	3809.67	61147.7	112423	7.17076e-08	7.17076e-08	288115	191.193
7.06_236.1047n	235.097	7.06412	neg	DIHYDRO-β-TUBAIC ACID	44213	Unclassified	Unclassified	Unclassified			50.4	54.7	M-H, 2M-H, M+FA-H	C13H16O4	-0.639083	7451.07	8363.74	8382.2	8715.06	8465.34	8321.67	8137.18	18.8962	13.856	63.7832	25.4265	21.5969	26.1316	27.3781	6.9919	26.2786	55.6866	69.6445	110.854	57.3499	40.1169	123.611	19.0737	28.9313	70.5454	19.5332	107.211	22.1047	16.6143	90.6047	131933	68.6446	560.618	46.4495
8.13_401.0881m/z	401.088	8.13395	neg	5,7-dihydroxy-2-(4-hydroxyphenyl)-8-(3,4,5-trihydroxyoxan-2-yl)-4H-chromen-4-one	HMDB0127225	Phenylpropanoids and polyketides	Flavonoids	Flavonoid glycosides	*		50.4	57	M-H	C20H18O9	0.836814	108316	109004	108704	112736	110915	112004	114048	139611	147453	144792	153123	151896	146037	137641	135311	154232	135115	135619	133149	138232	135238	130923	151463	140672	143596	144432	128779	143605	142611	145874	139681	113838	123074	122779
8.95_236.1409n	219.138	8.95027	pos	Eremopetasidione	HMDB0040778	Lipids and lipid-like molecules	Prenol lipids	Sesquiterpenoids	*		50.4	58.3	M+H-H2O, M+NH4	C14H20O3	-1.31629	1934.84	2017.74	1729.21	1836.46	1795.84	1688.6	1829.61	1509.53	793.595	1562.51	1626.1	1314.74	1055.23	897.98	1471.04	1099.81	2033.78	832.607	1534.51	716.364	1025.92	1417.28	782.189	1097.86	1993.95	1556.6	1051.43	4160.17	1960.06	1869.29	18310.4	603.795	1073.26	665.515
9.23_615.2469m/z	615.247	9.23155	neg	Mono-(2-ethyl-5-carboxypentyl) phthalate	HMDB0094647	Benzenoids	Benzene and substituted derivatives	Benzoic acids and derivatives			50.4	67.9	2M-H	C16H20O6	3.55593	5268.28	5683.7	6301.2	6032.53	5850.51	6451.97	6522.99	14482.6	1630.56	7058.66	5972.61	16419.5	4843.91	8718.77	8613.55	2908.55	2015.68	2546.13	8900.54	2161.34	3908.41	1678.76	1877.59	3030.07	261.51	5872.22	2197.92	5321.83	4028.61	235.175	3989.57	1398.75	6419.43	3869.09
0.38_371.1004m/z	371.1	0.38135	pos	Eszopiclone	HMDB0014546	Organoheterocyclic compounds	Pyrrolopyrazines	Cyclopyrrolones			50.3	72.9	M+H-H2O	C17H17ClN6O3	-3.48479	8.43032e+06	9.20743e+06	9.48692e+06	8.94377e+06	7.01419e+06	8.13278e+06	7.29073e+06	1.36374e+07	1.35992e+07	1.04576e+07	1.56023e+07	1.44605e+07	8.91837e+06	8.1814e+06	1.27369e+07	1.58624e+07	1.21157e+07	8.98842e+06	1.27266e+07	9.53047e+06	1.0479e+07	1.23407e+07	1.60277e+07	1.34966e+07	1.5208e+07	2.05124e+07	1.14082e+07	1.16448e+07	1.83335e+07	2.11054e+07	1.41867e+07	9.12305e+06	1.02681e+07	9.31779e+06
0.51_115.0754m/z	115.075	0.511883	pos	4-hydroxy Hexenal	36538	Unclassified	Unclassified	Unclassified			50.3	55.4	M+H	C6H10O2	0.306297	102410	108433	106790	109202	99743.9	111312	104894	160382	163362	117067	184542	181592	121802	106676	173159	221375	155737	110546	160016	112566	131933	163310	198426	166663	170402	239770	134559	138063	217322	255769	171988	102830	122722	113552
0.83_229.1178m/z	229.118	0.834317	pos	Prolylhydroxyproline	HMDB0006695	Organic acids and derivatives	Carboxylic acids and derivatives	Amino acids, peptides, and analogues	***		50.3	57	M+H	C10H16N2O4	-1.91126	48898.2	51031.7	49783.9	53431.6	51956.8	54499.4	50707.1	75502.1	147636	66435.1	76199.9	54032.2	63119.4	46463.6	91364.7	86527.9	30836.7	42964.5	17986.2	43425.2	58432.8	49697.1	25398.4	34369.1	44207.4	22825.1	79205.8	47485.1	56710	52903.2	69312	89909.9	106595	59657.9
10.72_556.3263m/z	556.326	10.7159	neg	Scyphostatin A	LMSP01080060	Lipids and lipid-like molecules	Sphingolipids	Sphingoid bases			50.3	65.7	M+FA-H	C31H45NO5	-3.31714	13323.5	14375	13749.2	12853.9	12695.8	12401.4	13019.2	9235.48	7137.56	4439.75	12750.6	1562.02	2837.59	12230	6289.35	9378.87	29037	27552.2	16328.6	21501.4	12332.1	10062.5	17357.7	10952	19350.1	13830.1	17602.2	13398.3	8532.54	22918.1	5622.86	5904.08	17040.1	5428.05
5.02_264.1106n	265.118	5.01903	pos	N(2)-phenylacetyl-L-glutaminate	HMDB0062645	Organic acids and derivatives	Carboxylic acids and derivatives	Amino acids, peptides, and analogues		C05597	50.3	55.9	M+H, M+Na, M+H-H2O	C13H16N2O4	-1.72894	187128	211056	208612	211339	216250	216452	217934	287842	96844	266073	258858	257844	150094	159031	39974.6	96076	143131	100274	199469	107785	169236	189574	195867	49683.7	40539.7	184244	39383.1	48146.7	54212.2	611950	220852	244192	232872	297456
5.74_270.1000n	271.107	5.74202	pos	Diphenylhydantoic acid	1857	Unclassified	Unclassified	Unclassified			50.3	56.8	M+H, M+Na, M+H-H2O	C15H14N2O3	-1.6991	4032.56	4132.19	4242.76	4267.03	4778.26	4367.26	4122.73	7.17076e-08	1.38173	0.0109368	2.42959	0.00294078	0.054161	7.17076e-08	7.17076e-08	7.17076e-08	7.17076e-08	175023	7.17076e-08	7.17076e-08	3.11181	2.33837	7.17076e-08	0.929751	0.101459	1.44324	0.129696	2.29975	7.17076e-08	0.0566928	7.17076e-08	7.17076e-08	0.0427483	0.00175067
8.13_329.2337m/z	329.234	8.13395	neg	9,10,13-TriHOME	HMDB0004710	Lipids and lipid-like molecules	Fatty Acyls	Fatty acids and conjugates	***	C14835	50.3	60.1	M-H	C18H34O5	0.998118	3281.17	3501.51	3248.29	3502.67	3707.74	3588.04	3511.45	3444.51	2091.75	2565.01	4542.12	3092.41	2780.4	4323.77	1602.34	4030.68	9941.41	4755.11	5065.14	3318.23	2832.86	5108.78	3723.32	4665.8	7073.18	2555.61	8383.86	4023.94	2629.31	6753.12	2318.67	4603.91	3414.29	24028.2
11.36_437.3733m/z	437.373	11.3554	pos	N-stearoyl dopamine	LMFA08020246	Lipids and lipid-like molecules	Fatty Acyls	Fatty amides			50.2	61.6	M+NH4	C26H45NO3	-1.21009	6572.23	6869.91	4697.1	6067.95	5368.69	6526.29	6487.44	2605.73	520.915	7.17076e-08	11908.5	3071.79	7.17076e-08	7.17076e-08	1349.96	2684.02	987.671	1406.41	3182.1	1888.42	563.372	842.452	866.299	1042.45	1210.83	2801.78	2182.01	955.772	3019.96	78766.3	1150.91	653.94	7.17076e-08	7.17076e-08
12.14_278.2474m/z	278.247	12.1355	pos	Obscuraminol A	LMSP01080035	Lipids and lipid-like molecules	Sphingolipids	Sphingoid bases			50.2	56.8	M+H	C18H31NO	-1.43405	55031.1	53677.9	55155.8	53776.2	50238.3	56505.2	52884.7	56625.9	50837	43245.8	66488.7	69790.8	46438.6	35800.8	51705.9	84803.7	50623.6	42252.9	57661.9	40945.8	45600.1	47576.6	62188.5	50522.3	64852.1	84119	50004.1	49290.6	87267	120069	57762.6	47245.2	43824.7	35430.5
12.88_211.1326m/z	211.133	12.8847	pos	(-)-11-hydroxy-9,10-dihydrojasmonic acid	LMFA02020012	Lipids and lipid-like molecules	Fatty Acyls	Octadecanoids			50.2	58.6	M+H-H2O	C12H20O4	-1.40106	630.845	834.922	662.828	700.724	762.587	570.962	724.379	1064.53	691.063	783.538	1044.34	1999.58	1243.85	1467.26	528.951	235.241	361.779	266.614	193.582	109.961	336.593	119.203	498.93	138.092	346.253	606.781	391.214	178.388	410.149	340.128	858.701	1185.92	1207.38	1649.71
5.25_151.0390m/z	151.039	5.24555	neg	3-Hydroxyphenylacetic acid	HMDB0000440	Benzenoids	Phenols	1-hydroxy-4-unsubstituted benzenoids	***	C05593	50.2	64	M-H	C8H8O3	-6.70929	1735.47	1464.6	1415.15	1319.52	1292.48	1207.2	1161.26	1242.1	1247.12	1089.29	1229.48	1025.04	1006.52	876.22	807.627	1116.08	1049.69	1334.04	1025.96	953.03	1068.15	953.709	1156.39	1221.57	3294.1	2695.49	2819.92	1854.15	2433.35	2022.61	1583.24	1439.12	1347.97	1351.99
5.42_413.0190m/z	413.019	5.41698	neg	[5,7-dihydroxy-2-(3-hydroxyphenyl)-4-oxo-3,4-dihydro-2H-1-benzopyran-3-yl]oxidanesulfonic acid	HMDB0125288	Phenylpropanoids and polyketides	Flavonoids	Sulfated flavonoids	*		50.2	61	M+FA-H	C15H12O9S	1.57949	470	439.516	570.52	555.209	574.952	535.157	541.575	10.7393	14.4932	13.2399	13.4151	7.60547	14.0209	18.862	18.8225	10.1272	21.3292	18.4621	35188.2	30.2296	9.0191	61.8625	53.3335	26.4704	7.17076e-08	29.0158	7.17076e-08	17.5601	17.1457	16.9937	5.47293	7.17076e-08	7.17076e-08	7.17076e-08
6.93_167.0341m/z	167.034	6.92582	neg	3,4-Dihydroxybenzeneacetic acid	HMDB0001336	Benzenoids	Phenols	Benzenediols	***	C01161	50.2	59.9	M-H	C8H8O4	-4.95337	22744.3	25651.6	25165.7	25597.3	25162.2	24446.4	24044.6	48240.1	18392.7	9295.61	32090.9	28233.1	14411.1	5199.9	67322.7	10716.4	12765.7	22721.1	40221.9	4541.15	45445.7	24623.5	18531.8	18437.9	13131.4	4279.89	5509.39	7508.24	9612.68	4021.99	11410.2	87467.1	13376.5	3965.5
7.91_253.1081m/z	253.108	7.91005	neg	5-Deoxydiplosporin	HMDB0030681	Organoheterocyclic compounds	Pyrans	Pyranones and derivatives	*		50.2	56.8	M+FA-H	C12H16O3	-0.0345396	881.914	808.875	988.038	832.298	900.452	947.238	869.007	770.812	340.636	1203.36	564.578	977.718	1426.38	1427.57	351.624	25.1601	18.9342	99.1787	18.1708	7.17076e-08	17.2462	7.17076e-08	7.17076e-08	7.17076e-08	7.17076e-08	23.9318	18.3227	7.17076e-08	18.9691	7.17076e-08	708.278	2217.1	920.114	1162.45
1.20_371.1006m/z	371.101	1.20135	pos	Zopiclone	HMDB0015329	Organoheterocyclic compounds	Pyrrolopyrazines	Cyclopyrrolones			50.1	71.6	M+H-H2O	C17H17ClN6O3	-3.15111	1.5346e+07	1.58255e+07	1.57917e+07	1.55878e+07	1.17242e+07	1.35149e+07	1.22213e+07	2.29337e+07	2.36262e+07	1.73653e+07	2.70851e+07	2.55426e+07	1.56499e+07	1.34386e+07	2.12162e+07	2.69831e+07	2.04847e+07	1.53484e+07	2.1635e+07	1.61243e+07	1.82361e+07	2.13022e+07	2.76388e+07	2.26677e+07	2.61311e+07	3.51772e+07	1.897e+07	1.95906e+07	3.12668e+07	3.48147e+07	2.43418e+07	1.53367e+07	1.88318e+07	1.58361e+07
11.61_438.2974m/z	438.297	11.6065	pos	CPA(18:0/0:0)	HMDB0007004	Lipids and lipid-like molecules	Glycerophospholipids	Glycerophosphates	*		50.1	57.8	M+NH4	C21H41O6P	-1.18845	58239.8	56520.4	59442.9	55241.5	57373.8	60121.5	52483.2	35720.4	27336.8	13126	44560	47106.2	33289.2	44564.2	51389.2	65420.1	82468.3	114225	59659.1	48675.9	97336.7	106549	51650.2	53651.2	70956.3	68932.4	111690	73852.9	68783.5	204868	22310.4	70006.9	46365.2	32138.7
11.68_313.2388m/z	313.239	11.68	neg	9E-Heptadecenoic acid	HMDB0031046	Lipids and lipid-like molecules	Fatty Acyls	Fatty acids and conjugates	*	C16536	50.1	56.5	M+FA-H	C17H32O2	1.38185	4494.46	4695.12	4840.76	4673.58	4671.04	4598.72	4931.18	5661.03	1894.56	5539.47	1925.68	3199.49	6923.83	3321.85	4843.57	1922.5	6284.28	4812.62	4292.52	3227.06	3043.49	4570.67	1653.05	2729.91	3486.96	1800.22	3523.82	3998.83	3347.79	1992.98	4087.87	2959.61	2200.87	6769.76
12.95_320.2578m/z	320.258	12.952	pos	Stenbolone	LMST02020044	Lipids and lipid-like molecules	Sterol Lipids	Steroids			50.1	62.3	M+NH4	C20H30O2	-1.90791	2646.55	1659.39	2035.57	1640.97	1531.71	2005.52	2136.59	2389.73	99.8389	1186.48	5593.16	286.724	315.277	1535.85	430.005	606.628	3042.97	13134.4	3515.38	1077.1	2289.1	2187.4	404.69	802.331	5646.89	2963.74	3065.27	3194.79	1897.24	2567.9	871.385	887.752	1807.36	1114.61
13.62_262.2292n	263.236	13.6234	pos	6-[3]-ladderane-1-hexanol	LMFA05000065	Lipids and lipid-like molecules	Fatty Acyls	Fatty alcohols			50.1	56.6	M+H-H2O, M+H	C18H30O	-1.67681	19867.7	13249.2	28999.4	19766.1	18649.4	23668.7	21118.4	23074.9	3974.98	8711.04	37298.6	23213.2	6321.23	16834.6	13966.8	14858.8	22659.2	33642.7	27014.5	12056.2	17543.4	20309.2	9928.14	20147.7	31137.2	29100.6	30030.1	33433.1	29925.2	44359.6	10646.9	11589.5	23261.7	11170.9
5.12_243.1335m/z	243.133	5.11827	pos	Isoleucyl-Glutamate	HMDB0028906	Organic acids and derivatives	Carboxylic acids and derivatives	Amino acids, peptides, and analogues	*		50.1	56.6	M+H-H2O	C11H20N2O5	-1.68446	9555.62	10803.5	11379.5	10779	11150.6	11499.9	10972.3	5960.18	3232.63	14194.5	10643.9	7056.7	11403.6	7657.46	4181.34	4349.94	13480.7	11998.6	16378.4	4631.49	8034.47	16491.5	5121.36	7829.46	10778.8	6630.26	11331.6	16157.6	15621.7	11781.4	12480.5	8995.33	4594.84	7976.71
5.50_571.0406m/z	571.041	5.50072	neg	Isorhamnetin 3-glucuronide-7-sulfate	LMPK12112392	Lipids and lipid-like molecules	Polyketides	Flavonoids			50.1	61.6	M-H	C22H20O16S	1.25571	1572.02	1351.55	1528.71	1579.1	1037.73	1704.44	1586.25	7.17076e-08	7.17076e-08	7.17076e-08	3270.63	7.17076e-08	851.992	7.17076e-08	7.17076e-08	4748.49	4037.95	296.651	7.17076e-08	7.17076e-08	2451.28	120.179	2954.48	2641.92	7.17076e-08	7.17076e-08	7.17076e-08	80.6167	7.17076e-08	1238.22	1097.52	7.17076e-08	7.17076e-08	7.17076e-08
5.59_194.0452m/z	194.045	5.58505	neg	N-Acetyl-5-aminosalicylic acid	1146	Benzenoids	Benzene and substituted derivatives	Benzoic acids and derivatives	*		50.1	64.8	M-H	C9H9NO4	-3.28456	2654.61	3193.25	3172.66	3047.3	3115.03	2920.9	2938.58	1430.36	334.342	168.359	161.351	308.701	219.317	698.592	535.301	949.853	892.098	281.196	529.979	599.421	214.965	193.03	1508.9	1306.88	97.3409	87.9815	121.183	64.4617	80.1594	83.1948	68.6241	215.535	556.363	108.926
6.42_308.1850m/z	308.185	6.42135	pos	Laurenobiolide	HMDB0036771	Lipids and lipid-like molecules	Prenol lipids	Terpene lactones	*	C09492	50.1	56.2	M+NH4	C17H22O4	-2.14127	1610.72	1333.85	1547.61	1856.08	1919.37	2002.07	1828.22	8817.28	1057.54	96.0632	851.7	7.17076e-08	52.2256	276.899	7.17076e-08	576.95	7504.1	301.062	976.162	246.257	6711.83	1312.22	19610.1	186.531	125.178	102.988	195.36	167.719	2799.48	273.617	139.451	280.948	324.525	7.17076e-08
7.02_312.2163m/z	312.216	7.01575	pos	(2E,4Z)-decadienoylcarnitine	LMFA07070015	Lipids and lipid-like molecules	Fatty Acyls	Fatty esters			50.1	57.9	M+H	C17H29NO4	-2.08827	17407.5	18961.7	18150.6	18298.4	18376.5	19003.8	19202.6	10480.7	6841.77	8128.98	15761	8759.28	4700.78	10005.1	7811.78	13515.7	33888.6	36362.8	18135.1	21334.9	34007.5	20927.6	9211.43	10216.4	26203.4	21366.4	29296.8	97775.9	29276.1	21006	13628.1	12501.3	24935.9	9078.41
9.63_368.2789m/z	368.279	9.63378	pos	11-deoxy-11-methylene-PGD2	LMFA03010103	Lipids and lipid-like molecules	Fatty Acyls	Eicosanoids			50.1	56.7	M+NH4	C21H34O4	-1.77796	79992.6	75091.2	83525.7	78501.3	84091	75980.8	81289.8	34141.4	35012.3	40706.2	65328.1	103703	15510.4	52414.1	31433	56888	108918	56048.9	93886.5	121712	140914	81443.1	27180.1	78091.5	144302	103058	81205.9	404715	149616	99259.3	61899.9	51227.9	102010	62190.5
10.77_125.0233m/z	125.023	10.766	pos	Sumiki's acid	HMDB0002432	Organoheterocyclic compounds	Furans	Furoic acid and derivatives	*	C20448	50	54.5	M+H-H2O	C6H6O4	0.0583552	2699.7	2896.04	2737.07	2538.44	2576.09	3002.54	2747.71	1647.26	772.997	2531.87	2568.12	3700.91	5684.23	3658.8	382.116	7.17076e-08	7.17076e-08	7.17076e-08	7.17076e-08	7.17076e-08	7.17076e-08	7.17076e-08	7.17076e-08	7.17076e-08	7.17076e-08	7.17076e-08	7.17076e-08	7.17076e-08	7.17076e-08	7.17076e-08	1795.97	6255.67	2193.17	2171.53
11.08_504.3106m/z	504.311	11.0793	neg	PC(17:2(9Z,12Z)/0:0)	LMGP01050127	Lipids and lipid-like molecules	Glycerophospholipids	Glycerophosphocholines			50	57	M-H	C25H48NO7P	2.13792	26127.3	29195.3	29440.3	30613.2	30495.6	29600.9	30505.6	25378.2	21488.1	9268.51	19492.8	18377.2	20524	28476.1	25135.4	27614	37133.1	59318.4	34907.9	27205.7	26201.8	33459.6	26753.5	32800.7	32675.9	20553.5	35907.9	36118.4	17006.1	29370.1	8931.19	23870.2	31424.4	7223.71
13.54_264.2448n	282.279	13.544	pos	(±)-(Z)-2-(5-Tetradecenyl)cyclobutanone	HMDB0037543	Organic oxygen compounds	Organooxygen compounds	Carbonyl compounds			50	54.2	M+H, M+NH4, M+H-H2O	C18H32O	-1.88639	1.1971e+06	1.13715e+06	1.03246e+06	1.11525e+06	1.28657e+06	1.19217e+06	1.12086e+06	1.87857e+06	1.71471e+06	934113	1.84754e+06	590796	577189	770108	1.15839e+06	1.04302e+06	983199	1.08217e+06	1.00644e+06	2.71172e+06	900710	695577	1.30026e+06	1.38942e+06	1.93763e+06	1.22799e+06	1.43939e+06	1.11608e+06	2.50252e+06	2.8519e+06	2.03857e+06	1.43917e+06	1.5081e+06	1.39877e+06
6.77_233.0818m/z	233.082	6.77043	neg	Trigoforin	HMDB0029495	Phenylpropanoids and polyketides	Coumarins and derivatives	Unclassified	*		50	55.2	M+FA-H	C12H12O2	-0.968784	678.286	788.706	599.464	606.96	680.37	671.668	611.089	441.4	162.374	699.024	436.616	776.248	943.814	785.306	146.13	7.17076e-08	35.8753	7.17076e-08	7.17076e-08	7.17076e-08	7.17076e-08	8.52081	7.17076e-08	7.17076e-08	7.17076e-08	12.2757	7.17076e-08	7.17076e-08	7.17076e-08	7.17076e-08	435.071	1330.92	461.089	886.739
7.19_431.1928m/z	431.193	7.18505	neg	Citroside A	HMDB0030370	Lipids and lipid-like molecules	Prenol lipids	Terpene glycosides	*		50	59.8	M+FA-H	C19H30O8	1.34577	2308.38	2558.5	2812.3	2654.57	3116.43	2906.22	2554.91	2368.64	1407.72	3629.53	1790.71	2667.57	3235.24	6029.16	1333.39	7.17076e-08	7.17076e-08	7.17076e-08	7.17076e-08	7.17076e-08	7.17076e-08	7.17076e-08	32.0036	7.17076e-08	7.17076e-08	7.17076e-08	7.17076e-08	7.17076e-08	7.17076e-08	7.17076e-08	1191.19	6017.27	2921.68	2852.63
9.04_251.0926m/z	251.093	9.04147	neg	2,3-Dihydro-6-methoxy-2,2-dimethyl-4H-1-benzopyran-4-one	HMDB0041410	Organoheterocyclic compounds	Benzopyrans	1-benzopyrans			50	52.3	M+FA-H	C12H14O3	0.270356	13205.9	13635	13769.5	13440.9	13264	13142.5	12717.6	17146.3	17950.4	17369.2	19145.6	17550.9	16252	16334.1	15222.6	17380.8	15843.9	16119.7	15935.5	17156.1	16167.6	15900.1	18334.4	16430.6	17130	17555.3	16286.6	17098.7	17551.3	17968.7	17228.5	14862.1	15669.7	15406.4
10.01_267.1241m/z	267.124	10.0073	neg	(6S)-dehydrovomifoliol	LMPR0103050009	Lipids and lipid-like molecules	Prenol lipids	Sesquiterpenoids	*	C04223	49.9	53	M+FA-H	C13H18O3	1.19318	140573	159528	154775	168084	166211	159812	157115	158391	86948.6	221529	63446.3	68369.5	75297.1	82209.4	81506.9	122586	166959	343203	265371	79615.2	266740	200375	171659	114143	99911.7	136600	147646	129918	139631	237416	86482.3	181837	109806	87615.5
10.46_195.1377m/z	195.138	10.4556	pos	Neocnidilide	71493	Organoheterocyclic compounds	Isobenzofurans	Unclassified		C17002	49.9	59.3	M+H	C12H18O2	-1.17039	5437.92	5209.08	5616.28	6207.29	4823.18	4307.75	3977.17	5312.19	4692.35	4846.3	6619.93	4516.12	2969.81	4991.56	4389.41	6415.21	11963.4	4419.37	12055.7	6001.91	7397.69	7719.44	5250.27	4589.18	10782.3	6682.05	19605.8	6956.4	7121.5	6675.65	4610.73	6156.72	7251.19	3546.02
4.75_269.0669m/z	269.067	4.74855	neg	Phenylglucuronide	HMDB0059806	Organic oxygen compounds	Organooxygen compounds	Carbohydrates and carbohydrate conjugates	*		49.9	57	M-H	C12H14O7	0.898117	703.187	937.893	941.758	974.915	849.212	767.479	1046.74	1000.11	485.07	974.847	73.0061	1853.78	327.646	1258.05	844.992	122.484	337.291	765.07	154.075	189.636	380.235	207.083	1517.05	839.657	229.677	583.606	229.428	426.398	213.944	884.661	1851.4	622.523	7.17076e-08	1729.4
5.00_128.1070m/z	128.107	5.00268	pos	1-(1-Pyrrolidinyl)-2-propanone	94571	Organoheterocyclic compounds	Pyrrolidines	N-alkylpyrrolidines			49.9	55.4	M+H	C7H13NO	-0.179989	2569.39	2633.22	2804.66	2805.98	2556.08	2410.29	2588.43	3469.72	3335.87	3629.64	4116.75	5105.58	3332.92	3197.54	3375.55	3063.95	1946.2	1631.48	2425.45	1722.97	1976.28	2143.94	2689.4	2472.78	2738.83	3783.39	1953.95	1926.3	3345.79	3839.76	4115.9	2966.93	2812.24	2756.63
1.20_204.1227m/z	204.123	1.20135	pos	DL-Acetylcarnitine	LMFA07070060	Lipids and lipid-like molecules	Fatty Acyls	Fatty esters	**	C02571	49.8	52.6	M+H	C9H17NO4	-1.73535	298771	330845	333787	307380	312938	325815	321504	364679	226824	226593	433432	115177	176326	315616	247383	288765	367255	669019	534243	382890	612228	542697	258563	305394	561411	626629	364769	323304	779428	677000	438988	274325	380749	473254
11.44_526.2945m/z	526.294	11.4382	neg	LysoPE(0:0/22:5(4Z,7Z,10Z,13Z,16Z))	HMDB0011494	Lipids and lipid-like molecules	Glycerophospholipids	Glycerophosphoethanolamines	*		49.8	57.5	M-H	C27H46NO7P	1.06631	5393.22	6380.66	5942.01	6422.88	6352.91	6234.8	6415.69	7403.01	4368.21	1335.24	3209.97	3133.17	3401.34	6904.22	7032.85	4451.32	5274.36	8353.14	8885.8	3968.66	5150.67	5547.86	5496.24	6363.08	11224.2	5631.78	11145.8	7353.43	2797.2	5572.8	1442.02	7533.26	3645.6	909.186
5.86_397.0240m/z	397.024	5.85818	neg	[5,7-dihydroxy-2-(4-hydroxy-3-methoxyphenyl)-4-oxo-3,4-dihydro-2H-1-benzopyran-3-yl]oxidanesulfonic acid	HMDB0126582	Phenylpropanoids and polyketides	Flavonoids	Sulfated flavonoids	*		49.8	60.7	M-H	C16H14O10S	1.35699	257.508	343.774	312.505	315.224	338.782	316.139	300.308	7.17076e-08	30.411	60.9492	1416.64	51.0593	45.309	31.1944	39.2761	898.166	5336.13	7.17076e-08	39.7955	49.2106	22.3506	30.164	338.319	908.029	70.7955	31.6911	29.6185	7.17076e-08	19.8915	7.17076e-08	496.48	9.94713	39.8468	28.7515
5.89_333.0083m/z	333.008	5.8924	neg	[3-(7-hydroxy-4-oxo-4H-chromen-2-yl)phenyl]oxidanesulfonic acid	HMDB0133344	Phenylpropanoids and polyketides	Flavonoids	Flavones	*		49.8	64.1	M-H	C15H10O7S	2.56086	774.412	923.652	986.594	1054.19	980.204	1072.87	1194.25	703.704	3563.71	178.976	5086.85	287.505	243.449	72.7037	1685.12	676.593	1030.72	156.406	446.993	291.878	217.712	126.73	1287.43	285.429	1069.75	162.407	298.217	68.2676	1185.39	1294.42	412.527	665.798	138.577	164.118
6.79_243.2198n	288.218	6.78773	neg	2-amino-tetradecanoic acid	LMFA01100007	Lipids and lipid-like molecules	Fatty Acyls	Fatty Acids and Conjugates			49.8	53.4	M-H, M+FA-H	C14H29NO2	-0.123472	632.968	722.212	700.155	810.476	709.896	794.626	767.159	88.8957	194.369	209.605	96.8088	478.148	30.6917	368.07	756.043	423.362	834.201	229.08	212.249	719.451	890.33	215.124	103.419	375.149	725.095	350.003	512.364	9601.84	907.784	148.939	140.235	180.791	1108.08	665.958
9.68_167.0813m/z	167.081	9.68303	pos	2-methyl-3-Pyrimidin-2-yl-Propionic Acid	45030	Unclassified	Unclassified	Unclassified			49.8	53.8	M+H	C8H10N2O2	-1.24722	10662.7	12253	12207.1	12829.3	11701.9	14215.9	11829.7	16409.3	17815.1	13284.2	22151	21584.5	13563	11983.6	19739.4	27768.2	18178.5	12187.5	17948.5	13265.3	14996.3	17869.2	21754.4	18885.8	21327.2	28072.7	14877.6	14550.2	24899.6	29118.3	18553	10817.1	14358.1	11967.3
9.97_221.1543m/z	221.154	9.97352	neg	(6E,8E)-4,6,8-Megastigmatriene	HMDB0035180	Hydrocarbons	Unsaturated hydrocarbons	Branched unsaturated hydrocarbons	*		49.8	54	M+FA-H	C13H20	-2.19863	6732.4	7895.6	7953.24	7825.21	8037.92	7617.58	7378.05	1645.71	1486.48	1469.64	1710.87	1090.21	1059.72	1041.52	1490.37	1038.37	1751.25	1245.24	1521.55	1755.54	1379.21	1269.4	1815.02	1429.87	2509	1260.78	1323.71	1844.64	1275.11	1553.15	1786.75	1390.66	1460.65	1461.79
14.73_425.3641m/z	425.364	14.7319	neg	Hexacosanedioic acid	LMFA01170040	Lipids and lipid-like molecules	Fatty Acyls	Fatty Acids and Conjugates			49.7	58.5	M-H	C26H50O4	0.984516	2673.49	1871.22	1774.67	2395.68	2258.88	2076.06	2384.03	2805.24	1872.02	1432.82	636.412	779.322	945.275	1522	2874.54	2504.51	2193.61	1294.6	2329.31	1531.89	2341.16	3042.79	1450.64	2388.78	1951.97	1801.47	1541.64	1130.93	1930.72	377.036	1914.16	1288.48	1003.44	1008.29
2.37_107.0493m/z	107.049	2.36762	pos	Benzaldehyde	58358	Benzenoids	Benzene and substituted derivatives	Benzoyl derivatives	**	C00261	49.7	55.1	M+H	C7H6O	1.69458	12446.2	13524.7	14491.7	13367.9	13699.2	14271.6	14139.7	12486.4	12966.5	9859.33	14615.4	13753.3	13003.1	10342.2	11787	13165.5	13952.1	11629	13955.1	11138.6	17317.5	15599.5	12886.2	15602.7	14577.5	18146.8	15442.8	13473.7	17650	20131.9	17871.8	15196.9	15384	17248
5.07_245.1855m/z	245.185	5.067	pos	Leucyl-Leucine	HMDB0028933	Organic acids and derivatives	Carboxylic acids and derivatives	Amino acids, peptides, and analogues	***	C11332	49.7	54.2	M+H	C12H24N2O3	-1.96291	10605.5	10492.7	10673.3	11291.6	11613.3	11183.8	12060.1	3265.4	11134.3	30610	5955.26	7279.07	21884.1	2857.08	6136.74	11218.9	9090.02	7409.88	6032.45	4688.71	7296.33	7480.37	3420.68	5804.43	6425.71	10024.2	11284.3	7621.46	9781.3	17143.4	3579.39	15566.6	12147.1	3791.16
0.88_177.0457n	178.053	0.87585	pos	Isoalliin	HMDB0029441	Organic acids and derivatives	Carboxylic acids and derivatives	Amino acids, peptides, and analogues	*	C08295	49.6	56.5	M+H, M+Na	C6H11NO3S	-1.63375	19691.8	20748.2	19980.9	21584.5	20823.5	22262.6	20202.8	9870.45	25044.7	11656.2	4775.34	16100.8	43725.4	20720.2	35103.7	102217	249370	43857.4	14585.3	42295.5	6146.17	23463.3	7629.38	67833.9	761.291	30068.1	15080.6	17523.6	8254.16	21687.8	3143.85	8978.93	4058.93	2379.72
1.19_219.0971m/z	219.097	1.18642	pos	N-gamma-L-Glutamyl-D-alanine	HMDB0036301	Organic acids and derivatives	Carboxylic acids and derivatives	Amino acids, peptides, and analogues			49.6	54.8	M+H	C8H14N2O5	-1.92281	19980.9	22043.5	21332.9	19633	19310.4	23927.8	20478.8	14850.5	19649.1	9424.61	7943.93	12169	12944.4	18749.2	15762.3	9509.71	24661.6	13091.5	18596.2	20131.9	36618.1	17010.7	8551.75	32015.3	14422.2	22034.7	23871.2	25080.3	22767	12731.7	10820.5	39410.2	35007.2	14126.9
13.03_262.2293n	263.237	13.0309	pos	9,12,15-octadecatrienal	LMFA06000102	Lipids and lipid-like molecules	Fatty Acyls	Fatty aldehydes			49.6	54.5	M+H-H2O, M+H	C18H30O	-1.46557	10317.3	10533.2	10893.2	10641.3	9197.17	9043.51	10335.8	7860.89	1978.32	3551.27	6849.83	1948.33	1664.7	5920.02	1364.69	4887.42	4873.48	5000.31	9929.89	6119.33	7514.79	17845.6	4167.91	24258.1	14932.1	25278.6	76360	11240.8	7940.54	35962	6340.9	5747.7	18437.7	6400.44
3.63_196.0602m/z	196.06	3.63238	pos	4-Hydroxyhippuric acid	85251	Benzenoids	Benzene and substituted derivatives	Benzoic acids and derivatives	*		49.6	54.2	M+H	C9H9NO4	-1.27174	3864.75	4260.32	4383.15	4375.16	4653.67	4699.87	4415.42	2233.74	2174.32	2454.17	653.168	4335.47	1972	9381.85	2471.96	4153.61	33528.2	3248.44	3046.97	1064.81	3528.53	2984.01	3394.75	10552	893.141	5626.36	290.187	924.221	866.712	2237.09	2274.85	1254.35	3925.27	445.35
5.52_606.3839m/z	606.384	5.52363	pos	Hydroxyhomodestruxin B	HMDB0039897	Organic acids and derivatives	Peptidomimetics	Depsipeptides			49.6	67	M+H-H2O	C31H53N5O8	-3.5902	4727.9	3588.25	4051.76	3588.94	4637.48	4031.88	3816.46	704.777	534.568	655.864	258.92	416.862	1088.36	632.032	504.351	265.113	414.738	2780.23	853.954	517.337	3171.6	1232.39	475.117	2196.93	4221.48	6312.71	3338.45	1837.83	1777.05	5154.77	1849.32	451.308	747.366	1064.39
7.53_253.1082m/z	253.108	7.53018	neg	12-oxo-5E,8E,10Z-dodecatrienoic acid	LMFA01060095	Lipids and lipid-like molecules	Fatty Acyls	Fatty Acids and Conjugates			49.6	49.9	M+FA-H	C12H16O3	0.457466	9823.01	10460.7	10808.2	10898.7	10788.6	10484.1	10640.1	7141.85	2431.42	18819.7	3313.87	3064.71	7113.86	4013.48	14697.4	3341.73	10665.4	5628.91	16298.2	8013.8	10999.4	19255.4	1718.69	3881.47	15296.2	5894.82	18500.7	5470.66	5571.04	23864.2	8427.5	4769.47	5429.2	7432.69
0.86_159.1258n	160.133	0.862017	pos	METHACHOLINE	43545	Organic nitrogen compounds	Organonitrogen compounds	Quaternary ammonium salts		C07471	49.5	51.4	M+H-H2O, M+H	C8H17NO2	-0.984711	30217.9	35711	33433.7	33062.1	32762.5	34449	36011	47806.9	15439.1	21089.7	42112.8	12796.8	23901.4	15952.8	21707.4	61936.5	67377	39422.1	62683.9	29414.8	47831.3	69767.7	56463	33362.9	46822.2	78382.7	42512.1	44608.6	75391.9	68559.7	14051.4	44648.7	28166.5	26990
10.44_445.2427m/z	445.243	10.4404	pos	xi-Linalool 3-[rhamnosyl-(1->6)-glucoside]	HMDB0030422	Lipids and lipid-like molecules	Fatty Acyls	Fatty acyl glycosides	*		49.5	59.6	M+H-H2O	C22H38O10	-1.03859	11383.8	12682.8	10200.3	11850.8	12164.4	8504.17	10667	7564.01	2937.6	15071.9	10996.7	16607.2	20693.1	18337.9	2053.71	7.17076e-08	7.17076e-08	7.17076e-08	7.17076e-08	7.17076e-08	7.17076e-08	7.17076e-08	7.17076e-08	7.17076e-08	7.17076e-08	7.17076e-08	7.17076e-08	7.17076e-08	7.17076e-08	7.17076e-08	5837.31	27897.4	12286.3	9141.29
10.98_109.0650m/z	109.065	10.981	pos	m-Cresol	43247	Benzenoids	Phenols	Cresols	*	C01467	49.5	52.9	M+H	C7H8O	1.68665	14083.8	14195.8	15022.8	15158.3	14688	14928.1	14032.9	10430.2	6717.19	14775.9	14998.8	20976.9	28370	17557.7	6671.98	4882.75	3518.87	2323.75	3331.96	2095.75	2876.03	3502.14	4798.51	3434.97	4569.41	5005.92	2757.33	3183.68	4774.5	5305.1	10273.3	31484	13035.4	12578.4
11.61_343.2280m/z	343.228	11.6112	neg	(±)10-HDoHE	36442	Unclassified	Unclassified	Unclassified			49.5	53.9	M-H	C22H32O3	0.4136	3291.07	3176.14	3799.84	3511.06	3870.53	3549.58	4140.35	319.817	848.702	513.874	1916.19	1480.78	6241.38	962.658	1480.53	54.7403	872.34	15528.9	638.654	537.783	8311.46	14127.7	188.303	3035.27	8398.79	8453.59	7008.93	8401.5	3613.4	6893.14	1297.55	3089.64	950.887	1980.34
4.90_258.9919m/z	258.992	4.90343	neg	Caffeic acid 3-sulfate	HMDB0041706	Phenylpropanoids and polyketides	Cinnamic acids and derivatives	Hydroxycinnamic acids and derivatives	*		49.5	57.1	M-H	C9H8O7S	0.492985	518.643	594.332	803.94	649.129	666.081	572.762	517.412	514.382	513.636	239.159	92.1345	7.17076e-08	228.149	711.076	7.17076e-08	57.1331	2037.7	461.801	439.826	73.4187	169.191	2045.91	65.9247	334.362	231.048	7.17076e-08	7.17076e-08	75.7012	35.3012	163.672	7.17076e-08	207.076	158.058	7.17076e-08
5.53_173.0811m/z	173.081	5.53368	neg	Suberic acid	4243	Lipids and lipid-like molecules	Fatty Acyls	Fatty acids and conjugates	*	C08278	49.5	58.7	M-H	C8H14O4	-4.83078	9861.13	10267.2	10743.6	10872.4	11201.1	10286.6	10909.7	6989.8	6840.73	6874.21	6421.08	6522.81	6203.1	5628.06	7131.1	6347.2	6405.94	6588.02	6649.19	6443.53	5939.91	6451.27	6306.86	6013.87	6850.64	6645.69	5980.5	6445.49	6572.41	6690.27	7655.34	6428.99	5322.7	16410.2
7.32_303.1452m/z	303.145	7.32313	neg	Butyl 3-O-beta-D-glucopyranosyl-butanoate	LMFA13010043	Lipids and lipid-like molecules	Fatty Acyls	Fatty acyl glycosides			49.5	51.7	M-H2O-H	C14H26O8	0.876866	32840.4	38016.5	37574.9	38300.6	37958.3	37518.7	36557.1	29151.1	15460.2	46977.8	27907.4	42293.2	51715.7	63118.6	16641	7.17076e-08	7.17076e-08	7.17076e-08	7.17076e-08	7.17076e-08	7.17076e-08	7.17076e-08	7.17076e-08	7.17076e-08	7.17076e-08	7.17076e-08	7.17076e-08	7.17076e-08	7.17076e-08	7.17076e-08	27782	63067.4	36155.1	50031.8
7.62_526.2488m/z	526.249	7.61653	neg	N-[(3a,5b,7a,12a)-3,7-dihydroxy-24-oxo-12-(sulfooxy)cholan-24-yl]-Glycine	HMDB0002644	Lipids and lipid-like molecules	Steroids and steroid derivatives	Bile acids, alcohols and derivatives	*		49.5	59.9	M-H2O-H	C26H43NO9S	1.43928	10124.6	11080.5	11454.7	12151.8	11531.1	11378.4	11626.9	6621.2	10719.6	13046.8	2009.64	4443.03	5447.67	2990.17	5335.6	4099.78	2977.53	3604.73	4693.84	2542.91	3270.86	7686.13	2495.48	4883.03	2420.51	2326.49	3644.72	2251.81	2585.29	2686.61	6988.94	13500.5	7019.66	12233.7
9.75_512.2693m/z	512.269	9.7497	neg	Sulfolithocholylglycine	HMDB0002639	Lipids and lipid-like molecules	Steroids and steroid derivatives	Bile acids, alcohols and derivatives	*	C11301	49.5	54.6	M-H	C26H43NO7S	1.03747	177694	198142	190803	204629	202811	195119	198658	96957.3	236556	101776	1045.44	6480.09	280454	5493.94	9628.08	44780.4	39495.7	241396	157069	8586.02	6796.55	186213	2847.92	22965.8	176364	112785	3592.12	88233	2159.15	42636.7	100066	4274.8	3731.42	293017
1.17_135.0300m/z	135.03	1.1659	neg	Hypoxanthine	HMDB0000157	Organoheterocyclic compounds	Imidazopyrimidines	Purines and purine derivatives	***	C00262	49.4	62.6	M-H	C5H4N4O	-8.90458	28450.3	31072.3	28738.7	30804.2	32630.3	28758.7	30996.9	15375.6	23502.2	16295.3	35266.7	14546.3	40736.7	14418.6	20416.6	14765.4	26905.8	91298.7	24757.7	13518.6	48123.8	85885.2	25623.6	39151.3	66294	48218	47240	46064.9	37300.3	80201.7	20659	21504.4	14983.6	20167.1
10.46_412.9671m/z	412.967	10.4569	neg	Perfluorooctanoic acid	HMDB0059587	Organohalogen compounds	Alkyl halides	Alkyl fluorides			49.4	51.9	M-H	C8HF15O2	1.61282	13243	15800.3	15274.8	14991.8	15571.7	13846.4	14304.5	2501.26	4019.19	4226.31	2337.24	44358.3	7308.8	3139.52	8543.83	3595.02	6016.98	133673	9838.74	7699.34	10864.7	8742.3	2929.67	5740.6	4534.19	23389.1	10523	4759.46	4324.38	8710.05	6875.11	5697.36	8578.8	9245.39
2.10_365.1356m/z	365.136	2.09927	neg	Semilepidinoside B	HMDB0033108	Organic oxygen compounds	Organooxygen compounds	Carbohydrates and carbohydrate conjugates			49.4	53.2	M-H	C17H22N2O7	0.439918	8630.98	10111.1	9769.68	9761.02	9959.04	9543.53	9530.63	6220.39	7182.35	7783.75	4977.47	5790.55	8609.67	7037.15	6228.91	5987.38	6003.52	6717.19	6708.25	4606.12	6074.72	5983.23	6101.18	6832.54	5960.93	5625.32	4996.64	5110.99	5816.99	4245.07	10775.4	9197.35	7173.81	9961.56
7.07_242.1746m/z	242.175	7.06727	pos	11-hydroxy-4-methyl-2E,4E,6E-dodecatrienoic acid	LMFA01020413	Lipids and lipid-like molecules	Fatty Acyls	Fatty Acids and Conjugates			49.4	53.4	M+NH4	C13H20O3	-1.97419	8536.17	9135.33	9575.9	9935.54	8793.03	10073.3	9493.69	12818.7	13359.9	10184.7	15543.4	14479.6	10822.1	9792.55	15170.4	19626.8	12710.1	9059.72	13407.2	10242.7	11518.1	13170.8	17119.3	14249.1	15260	19366	10752.2	10818.8	18238.8	21754.7	13599.2	8150.38	10633.3	8925.83
7.18_197.0806m/z	197.081	7.18398	pos	CANTHARIDIN	43968	Unclassified	Unclassified	Unclassified			49.4	53.3	M+H	C10H12O4	-1.09211	2932.69	3262.22	3072.04	3022.28	2954.02	2885.75	3187.63	1384.02	2456.22	4120.31	2530.33	1844.39	2703.49	2506.16	3918.89	2638.72	3511.11	2491.28	3344.07	2409.68	3039.26	3539.98	2594.3	2907	2333.08	4445.92	3898.11	2955.53	5190.09	6316	4250.36	2490.79	4128.83	4458.7
10.44_422.3259m/z	422.326	10.4404	pos	3-hydroxylinoleoylcarnitine	LMFA07070042	Lipids and lipid-like molecules	Fatty Acyls	Fatty esters			49.3	58.2	M+H-H2O	C25H45NO5	-1.25406	9932.42	9435.34	10407	9823.32	9560.67	8902.79	10056.8	6589.62	1945.01	1634.59	13071.1	2721.31	5212.01	5276.61	2973.94	5366.71	13248.9	54013.2	12583.7	9640.59	11393.5	19201.8	3412.89	7375.46	17995.9	12348.1	16156.2	27804	12752.5	23273	7412.18	10388.6	9299.66	3529.98
10.55_398.3263m/z	398.326	10.5498	pos	MG(0:0/20:3(11Z,14Z,17Z)/0:0)	HMDB0011545	Lipids and lipid-like molecules	Endocannabinoids	Unclassified	*		49.3	53.6	M+NH4	C23H40O4	-0.587162	24602.2	22390.8	24663.5	25356.5	25857.5	24644.5	27182.7	13619.6	9455.88	12465.5	20804.9	22046.3	12489.9	19807.7	24787.8	37298.9	30832.6	25149	33684.6	29687.7	41724	32432.6	10550.6	18349.7	44419.6	41965.9	26577.3	181294	50689.5	32315	27523.3	12385	26391.6	21864.5
11.11_282.1462n	265.143	11.109	pos	3,4-dimethyl-5-carboxyethyl-2-furanhexanoic acid	LMFA01150061	Lipids and lipid-like molecules	Fatty Acyls	Fatty Acids and Conjugates			49.3	54.5	M+H-H2O, M+H	C15H22O5	-1.68164	23299.5	24165.2	26480.1	27012.5	26618.3	27907	27096.1	11257.1	26969.6	30960.3	4260.94	8613.01	5679.21	5191.56	16074	28852.8	44696.5	42962	50451.8	19729.5	47168.9	55307.7	30783.5	14206.8	23402.5	32172.8	33997.6	10829.1	28113.8	196509	15237.6	26254	19891.3	9726.75
0.08_127.0864m/z	127.086	0.0760333	pos	2-Acetylpyrrole	HMDB0035882	Organic oxygen compounds	Organooxygen compounds	Carbonyl compounds			49.2	49.2	M+NH4	C6H7NO	-1.6743	297323	306580	277080	286067	159087	166371	169042	416812	428175	311645	458480	507887	220500	166842	267370	371266	356406	261308	360765	254463	299834	337948	445706	329715	492619	659944	357292	345449	597657	681928	520157	278012	374119	315472
1.17_185.0559m/z	185.056	1.1659	neg	Aspartyl-Alanine	HMDB0028746	Organic acids and derivatives	Carboxylic acids and derivatives	Amino acids, peptides, and analogues	*		49.2	54.2	M-H2O-H	C7H12N2O5	-4.20822	14027.9	15177.4	13150.6	13862.4	14746.3	13136.1	13917.3	11280.4	6682.31	10169.9	4679.48	3908.59	14321.3	5315	4450.88	3413.29	2448.52	12181.1	1648.02	2584.24	18616	17526.5	1989.48	11051.3	7778.69	5755.99	19364.4	12533.6	14349	26830.4	15661.8	44341.6	52144.2	29029.8
4.29_349.0131m/z	349.013	4.28627	neg	6-Chloroapigenin	LMPK12110430	Lipids and lipid-like molecules	Polyketides	Flavonoids			49.2	72.6	M+FA-H	C15H9ClO5	3.49875	9697.75	8849.91	8424.73	8438.51	8411.64	8957.82	7770.25	11330.7	9848.75	9435.76	10345.5	11225.3	9800.12	10413.4	11772	10621.4	10243.9	8762.02	9749.7	10424	9307.97	9213.7	10775.4	9458.28	9897.2	11377.1	10147.7	9905.46	9999.28	9747.32	10053.1	11232	10920.8	9377.99
4.42_301.1388m/z	301.139	4.417	pos	7-Methylinosine	HMDB0003950	Nucleosides, nucleotides, and analogues	Purine nucleosides	Unclassified	*		49.2	56.4	M+NH4	C11H15N4O5+	2.63668	4648	8530.06	5501.42	5212.94	4433.39	4637.76	5575.79	6606.64	423.59	2146.1	9796.42	1364.9	856.793	7235.78	290.312	551.814	10137.4	7.17076e-08	11496.6	4317.89	1395.74	14452.3	869.67	2622.96	4769.5	121.999	13079.1	5945.83	4133.75	4376.27	2229	1822.77	4053.33	859.518
4.61_188.0346m/z	188.035	4.611	neg	Kynurenic acid	HMDB0000715	Organoheterocyclic compounds	Quinolines and derivatives	Quinoline carboxylic acids	***	C01717	49.2	51.5	M-H	C10H7NO3	-3.68142	1466.1	1592.92	1629.72	1519.42	1526.54	1533.82	1520.92	2362.88	872.269	1268.21	955.987	972.078	611.627	1439.87	1754.55	839.833	1094.55	1461.85	1274.51	1202.16	1618.88	1212.09	1268.77	1098.7	711.063	1062.54	1176.4	1338.9	929.662	962.578	1188.67	1847.2	2158.47	1109.66
4.75_261.0076m/z	261.008	4.74855	neg	3-(3,5-dihydroxyphenyl)-1-propanoic acid sulphate	HMDB0061117	Benzenoids	Phenols	Benzenediols	*		49.2	54.8	M-H	C9H10O7S	0.625316	3532.57	4762.32	4081.54	4512.47	5032.56	4033.06	4559.19	5667.49	3132.1	4572.5	2055.88	464.898	346.049	5511.57	1782.2	3698.74	13956.1	11547.1	2255.32	1614.14	3366.43	2273.21	1788.69	5971.46	11657.1	797.436	117.565	584.961	3021.14	1161.9	307.431	4785.04	827.041	102.787
5.66_193.0494m/z	193.049	5.6573	pos	2,10-dihydroxy-4,6,8-decatriynoic acid	LMFA01050235	Lipids and lipid-like molecules	Fatty Acyls	Fatty Acids and Conjugates			49.2	49.9	M+H	C10H8O4	-0.940659	6284.21	5668.1	6344.65	5173.76	5025.78	5306.15	4095.26	5794.97	6666.86	5330.32	10488.7	13270.2	4430.15	6522.25	8529.11	11542.7	6383.03	5847.33	6526.9	5758.62	8019.06	7426.72	9065.1	7334.37	8326.77	11157.3	6012.48	7820.21	11186	11071.6	6601.17	4821.79	6558.53	6430.92
8.57_210.1849m/z	210.185	8.56732	pos	(E)-5,8-Megastigmadien-4-one	HMDB0034671	Organic oxygen compounds	Organooxygen compounds	Carbonyl compounds	*		49.2	56.7	M+NH4	C13H20O	-1.96703	4868.3	4379.18	6328.72	6333.42	4123.27	5243.84	4367.22	8090.34	8678.54	6607.81	11167.2	10924.3	6823.76	6729.11	10067.9	16289.4	10450.9	5756.31	7014.22	5419.55	6251.62	9001.28	10803.4	7940.8	10185.2	12882	7298.76	6399.53	12600.9	16083	9078.59	5003.74	7187.35	5376.23
8.60_200.1046n	201.112	8.59972	pos	(1R,2R,3S,1'R)-Nepetalinic acid	HMDB0034971	Lipids and lipid-like molecules	Prenol lipids	Monoterpenoids	*		49.2	50.1	M+H-H2O, M+H	C10H16O4	-1.30694	206639	213536	247492	242477	230659	231623	211124	158805	90691.5	268417	239921	371643	373394	277927	89558.7	17555.2	9773.18	7266.86	9302.1	6586.56	8463.67	9492.39	12317.8	10901.8	13823.6	19255.3	8972.53	8905.8	15538.7	17985.1	194662	456436	198055	257921
8.78_497.2764m/z	497.276	8.78218	neg	L-Olivosyl-oleandolide	LMPK04000032	Lipids and lipid-like molecules	Polyketides	Macrolides and lactone polyketides	**	C11991	49.2	55.3	M-H2O-H	C26H44O10	1.521	15369.3	17336.4	17290	17594.2	18558.4	17893.2	17025.5	10471.3	12480	22304.6	6843.53	4846.68	17671.8	22747.1	8059.21	5794.78	13694.5	9562.09	13421	7712.6	12878.6	29358.3	6720.4	11823.7	13172	19573.6	24065	9682.96	8903.35	19911.2	10233	12425.5	17083.8	20225.8
9.68_271.1555m/z	271.155	9.6807	neg	Riesling acetal	HMDB0037562	Organoheterocyclic compounds	Tetrahydrofurans	Unclassified	*		49.2	50.6	M+FA-H	C13H22O3	1.74962	2475.68	2866.64	3227.92	3093.85	3276.2	2746.51	2989.89	1553.29	582.949	2724.78	2014.84	2458.05	5495.81	3850.32	563.926	117.755	7.17076e-08	80.1597	37.7998	72.6588	93.7118	63.292	59.0446	113.971	35.489	27.9945	26.3637	49.5174	33.1699	105.796	1532.88	7249.88	1921.82	3403.46
11.34_452.2789m/z	452.279	11.3359	neg	1-(2-methoxy-13-methyl-6Z-tetradecenyl)-sn-glycero-3-phosphoethanolamine	LMGP02060010	Lipids and lipid-like molecules	Glycerophospholipids	Glycerophosphoethanolamines			49.1	49.5	M-H	C21H44NO7P	1.40003	66274.8	75183.1	71501.9	72126.3	74071.6	75062	69013.3	69256.5	67012.6	28788.2	59056.5	35169.6	75109.2	54311.6	56350.4	86368.5	75559.9	99947.8	58950	57078.8	64358.4	66700.1	65897.3	88117.1	106918	74083.4	74504.7	60236.8	33058.4	74173.6	37848.4	65410.2	59784.6	45773.4
12.08_489.3592m/z	489.359	12.0774	neg	Alisol A	71704	Unclassified	Unclassified	Unclassified			49.1	52	M-H	C30H50O5	1.24862	9009.12	9562.25	8778.14	10424.4	10517.8	10221.5	10461.5	11303	8893.56	3269.12	5849.28	3784.83	7807.9	9615.79	3901.53	7373.2	8052.76	10105.1	11342.5	5011.68	11388.4	8170.31	5796.05	9005.44	4153.72	12640.1	8345.28	6265.71	9437.97	3006.49	6340.75	8582.3	10586	8345.61
6.10_243.0873m/z	243.087	6.09935	pos	Lumichrome	64742	Unclassified	Unclassified	Unclassified	***		49.1	53.5	M+H	C12H10N4O2	-1.4932	2309.26	1963.92	2103.95	2283.28	2382.13	2363.54	2234.89	1684.47	1309.99	1929.49	6040.86	2132.65	1750.32	2024.6	1381.56	3104.08	2119.43	1546.34	2022.94	1097.63	3872.65	14842.5	2286.41	1599.28	1969.2	3067.07	1724.98	1602.71	1433.47	1667.26	2788.09	1291.11	5225.16	1140.48
6.20_151.0391m/z	151.039	6.20203	neg	p-Hydroxyphenylacetic acid	HMDB0000020	Benzenoids	Phenols	1-hydroxy-2-unsubstituted benzenoids	***	C00642	49.1	56.9	M-H	C8H8O3	-6.6835	2495.51	2541.08	2427.92	2179.64	2288.34	2051.8	2130.55	1320.32	951.292	803.193	697.945	931.654	668.196	866.871	748.845	7422.39	999.614	4125.92	26130.1	969.998	1974.27	742.641	901.619	817.368	1139.72	5159.36	5578.34	922.238	10848.8	882.059	1332.65	1163.56	1260.52	1074.21
8.16_232.1903m/z	232.19	8.16415	pos	12-hydroxy-10-dodecenoic acid	LMFA01050168	Lipids and lipid-like molecules	Fatty Acyls	Fatty Acids and Conjugates			49.1	50.6	M+NH4	C12H22O3	-1.77915	9773.77	11646.1	11451.2	12129.1	11824.8	13952.9	12501.8	15431.6	17296.3	13869.6	19023	20144.6	13027.2	12215.8	20192	27252.1	15864.5	11375.9	15423.7	11870.3	12884.6	15618.4	20629.3	17691	18788.7	23456.1	12969.3	12449	22435.2	25654.8	16525.7	9921.59	12492.9	11183.9
0.81_191.0553m/z	191.055	0.81025	neg	Quinic acid	HMDB0003072	Organic oxygen compounds	Organooxygen compounds	Alcohols and polyols	***	C00296	49	53.8	M-H	C7H12O6	-4.08656	4830.8	4999.47	4871.2	4766.04	4909.81	5371.63	4908.47	88.2002	2945.41	1964.56	7.17076e-08	7.17076e-08	1584.85	712.726	7.17076e-08	359.04	31.0619	1792.23	133835	7841.74	3540.88	774.953	7.17076e-08	1794.94	2010.4	2289.31	7.17076e-08	17.8474	807.613	5030.23	41.322	7.17076e-08	7.17076e-08	1414.74
1.02_130.0498m/z	130.05	1.01872	pos	4-Oxoproline	63471	Unclassified	Unclassified	Unclassified			49	51.8	M+H	C5H7NO3	-0.377416	176066	179126	190786	196622	220300	198343	218764	103001	102512	76591.9	130264	112368	221010	117453	82719.8	78288.6	159730	312063	109969	103721	212028	175544	75153.7	176614	154180	152926	197394	222053	157744	154787	102085	150790	99772.1	100105
1.81_253.1177m/z	253.118	1.80627	pos	Phenylalanyl-Serine	HMDB0029004	Organic acids and derivatives	Carboxylic acids and derivatives	Amino acids, peptides, and analogues	*		49	50.6	M+H	C12H16N2O4	-2.14023	16082.8	16154.9	18474	17512.2	18038.3	17878.1	19425.3	14799.1	31485.6	15714.3	6825.36	11267.5	8648.44	5236.87	16634	41167.2	42276.8	11613.5	27425.8	13115.2	21948.4	15999.1	19877.3	12396	19501.1	19814	17777.7	12642.7	18252.6	22452.3	6831.82	4586.23	80.1915	6071.52
12.04_269.1379m/z	269.138	12.0357	pos	3-carboxy-4-methyl-5-pentyl-2-furanpropanoic acid	HMDB0061643	Lipids and lipid-like molecules	Fatty Acyls	Fatty acids and conjugates	*		49	52.9	M+H	C14H20O5	-1.7161	5416.1	5807.83	5769.87	6654.38	6050.66	5710.56	5896.82	2789.22	2127.8	8563.22	4798.69	31539.8	12409.5	6413.95	4210.44	7.17076e-08	7.17076e-08	7.17076e-08	7.17076e-08	7.17076e-08	7.17076e-08	7.17076e-08	7.17076e-08	7.17076e-08	7.17076e-08	7.17076e-08	7.17076e-08	7.17076e-08	7.17076e-08	7.17076e-08	7756.97	9434.99	4306.17	10708
3.58_152.0704m/z	152.07	3.58182	pos	N-(Acetyloxy)benzenamine	65815	Unclassified	Unclassified	Unclassified			49	50.5	M+H	C8H9NO2	-1.29031	8191.07	8835.77	8947.33	9194.1	9244.95	8967.64	8734.46	2870.12	2663.37	2039.28	3118.21	2925.31	2210.53	1623.28	2423.1	3483.12	2851.01	2198.12	2878.45	2216.65	2777.98	3135.77	3819.1	2876.85	2796.07	4019.95	2299.27	2643.97	3696.96	4379.99	3293.97	1841.73	2200.03	1928.24
4.65_227.9970m/z	227.997	4.64548	neg	2-Hydroxyacetaminophen sulfate	HMDB0062547	Organic acids and derivatives	Organic sulfuric acids and derivatives	Arylsulfates	*		49	56.9	M-H2O-H	C8H9NO6S	-0.873778	806.218	880.326	945.225	934.064	908.66	892.278	835.128	1938.71	519.557	869.502	435.901	726.941	268.563	754.591	878.618	2390.47	776.28	669.94	850.387	383.592	889.51	483.734	429.532	922.304	722.631	299.789	428.038	552.373	702.838	645.602	330.355	1016.18	524.145	555.741
4.75_268.1539m/z	268.154	4.75058	pos	2-[2,4-dihydroxy-3-(3-methylbut-2-en-1-yl)phenyl]propanoic acid	HMDB0134155	Phenylpropanoids and polyketides	Phenylpropanoic acids	Unclassified	*		49	50.6	M+NH4	C14H18O4	-1.64785	3979.21	3560.27	3654.22	4052.68	4844.08	3919.38	4405.24	7.17076e-08	7.17076e-08	7.17076e-08	7.17076e-08	441.491	290.356	278.121	7.17076e-08	7.17076e-08	7.17076e-08	566.625	7.17076e-08	7.17076e-08	323.793	389.519	7.17076e-08	7.17076e-08	493.675	705.696	1454.86	615.647	1647.08	907.651	7.17076e-08	462.176	7.17076e-08	7.17076e-08
5.10_280.1546m/z	280.155	5.10108	pos	(+)-Marmasmic acid	LMPR0103620002	Lipids and lipid-like molecules	Prenol lipids	Isoprenoids			49	49.7	M+NH4	C15H18O4	1.01947	2356.12	2795.92	3296.36	2784.54	2986.88	2685.29	2809.48	3495.67	321.87	1971.24	4509	489.743	1080.39	1116.75	291.432	725.87	557.478	952.065	1273.53	1310.62	1853.93	2964.57	788.609	459.485	331.045	4665.47	600.508	889.44	924.294	12323.8	1124.07	2821.85	3969.75	12752.6
8.35_240.0994n	223.096	8.3494	pos	2-carboxyethyl-5-furanpentanoic acid	LMFA01150056	Lipids and lipid-like molecules	Fatty Acyls	Fatty Acids and Conjugates			49	48.7	M+H-H2O, M+H	C12H16O5	-1.5373	282223	302045	294678	300743	312429	296261	311226	662505	239480	631964	63492.3	93979.7	118054	105743	302683	374593	247247	448693	486419	570444	435707	264813	288118	229867	407356	722555	725927	163730	103823	703502	203036	453198	595529	99182.9
1.69_181.0359m/z	181.036	1.68673	neg	1-Methyluric acid	2821	Organoheterocyclic compounds	Imidazopyrimidines	Purines and purine derivatives	**	C16359	48.9	57.6	M-H	C6H6N4O3	-4.21078	2023.95	2324.19	2452.52	2364.41	2532.5	2270.88	2353.49	769.607	3929.26	885.116	627.578	613.882	452.22	848.39	816.561	458.247	1837	1490.29	7919.61	3199.8	1530.82	4838.01	691.389	2635.93	6276.3	482.871	516.091	496.639	5300.21	751.094	882.683	803.647	2489.03	521.529
3.90_185.1282m/z	185.128	3.89783	pos	N-Acetylisoputreanine	HMDB0094713	Organic acids and derivatives	Carboxylic acids and derivatives	Amino acids, peptides, and analogues			48.9	56.6	M+H-H2O	C9H18N2O3	-1.25904	52333.5	59267.2	60660.2	59567.1	64170.8	63619.4	62251.9	48936	102242	28452.7	40681.8	49462.3	58912.8	28837.3	29987.2	49976.9	50821.5	54493.5	41983.6	36200.3	41758.7	44120.1	44451.7	52123.7	79981.4	48258.6	31250.9	64757.7	65129.1	62527.5	121010	52595.1	27777.8	59754.8
4.35_199.0394n	198.032	4.35415	neg	p-CHLOROPHENYLALANINE	44308	Phenylpropanoids and polyketides	2-arylbenzofuran flavonoids	Unclassified			48.9	73.4	M-H, M+FA-H	C9H10ClNO2	-3.12698	194314	223095	209912	216584	220356	212958	202787	192642	152505	154524	145830	157242	131606	205355	159347	160198	192496	144679	143903	157000	174122	203784	188541	136999	375666	189982	127096	219608	145093	188820	180543	159961	137771	142545
4.65_305.0340m/z	305.034	4.64548	neg	4-Hydroxy-5-(dihydroxyphenyl)-valeric acid-O-sulphate	HMDB0059978	Benzenoids	Phenols	Benzenediols	*		48.9	50.4	M-H	C11H14O8S	0.969087	2887.69	3318.95	3486.68	3475.48	3312.83	3218.71	3573.41	3105.64	2746.66	497.625	7.17076e-08	54.8117	658.47	7.17076e-08	389.187	40.2888	1777.23	1649.1	3401.07	4698.69	258.504	14619.7	55.5215	14858.8	6855.61	246.691	16.4199	7.17076e-08	4056.61	1428.79	7.17076e-08	7.17076e-08	1088.06	43.3473
7.06_337.0389m/z	337.039	7.06412	neg	{5-[(E)-2-(3,5-dihydroxyphenyl)ethenyl]-2-methoxyphenyl}oxidanesulfonic acid	HMDB0134587	Phenylpropanoids and polyketides	Stilbenes	Unclassified	*		48.9	57.4	M-H	C15H14O7S	0.494093	409.473	291.489	368.355	357.66	420.13	426.656	414.361	662.278	877.215	187.5	216.168	168.025	215.483	115.882	147.547	124.678	2397.7	289.017	481.641	268.817	211.447	163.619	238.652	172.834	2733.07	215.912	104.256	375.657	192.8	139.339	87.1872	137.681	166.679	132.469
7.23_314.2320m/z	314.232	7.23493	pos	(1(10)E,4a,5E)-1(10),5-Germacradiene-12-acetoxy-4,11-diol	HMDB0038798	Lipids and lipid-like molecules	Prenol lipids	Sesquiterpenoids	*		48.9	54.3	M+NH4	C17H28O4	-2.05945	2209.8	2062.47	2336.7	2319.14	2383.66	2344.8	2492.06	2967.26	569.731	2249.95	2127.98	1695.62	2303.93	1459.17	1692.44	3111.58	6788.22	5485.88	3043.09	2274.38	2995.71	1419.38	3342.58	1341.11	4149.41	2934.53	992.497	1286.84	2830.63	2635.71	3335.92	1043.84	1418.21	1769.96
7.37_490.2065m/z	490.207	7.37123	pos	3,4,5-trihydroxy-6-{3-hydroxy-5-[(E)-2-(4-hydroxyphenyl)ethenyl]-2-[(1E)-3-methylbut-1-en-1-yl]phenoxy}oxane-2-carboxylic acid	HMDB0128994	Phenylpropanoids and polyketides	Stilbenes	Stilbene glycosides	*		48.9	54	M+NH4	C25H28O9	-1.33765	4838.58	4894.92	5112.79	4763.2	5185.85	4235.76	5350.74	7226.29	4646.21	1405.33	7.17076e-08	7.17076e-08	7.17076e-08	5043	3238.52	283.877	24193.3	7.17076e-08	5518.99	7729.09	6879.94	12547.6	9849.41	7.17076e-08	4991.72	1040.95	36905.2	4134.05	12119.6	31677.7	7.17076e-08	7.17076e-08	10237.1	390.95
9.25_342.2633m/z	342.263	9.24802	pos	2-Hydroxylauroylcarnitine	LMFA07070032	Lipids and lipid-like molecules	Fatty Acyls	Fatty acid esters	*		48.9	52	M+H-H2O	C19H37NO5	-1.71355	15448.1	14029.8	14789.7	15172.2	14335.5	14503.5	15149.1	10565	9713.49	11759.6	24311.4	10558.8	3372.61	16108.5	9869.26	21564.5	11470.4	10556.5	23265.6	36713.7	36669.5	20153.7	9582.02	16008.3	19411.7	26366.5	19398.4	14730.9	39996.8	26171	17046.5	7744.09	16930.3	21871.6
0.83_260.1731n	261.18	0.834317	pos	Carisoprodol	HMDB0014539	Organic acids and derivatives	Carboxylic acids and derivatives	Amino acids, peptides, and analogues		C07927	48.8	51.1	M+H, M+Na	C12H24N2O4	-2.05602	41675	44105.1	47514.9	37653.4	44626.1	45377.8	47166.1	1290.37	48953	652.39	46458.6	39384.8	39245	60871.1	2321.5	37323.4	119012	6395.82	58741.9	11905.1	22379.2	2778.3	40143.6	51941.2	93238.6	14102.9	1102.32	24733	7.17076e-08	12352.9	37177.3	16599.7	740.381	11872.4
0.87_185.0559m/z	185.056	0.867183	neg	Glutamylglycine	HMDB0028819	Organic acids and derivatives	Carboxylic acids and derivatives	Amino acids, peptides, and analogues	*		48.8	51.7	M-H2O-H	C7H12N2O5	-4.07657	21082.9	22559.6	23010.4	22012	23143.8	22090.7	22208.2	12195.8	9129.98	13932.1	5837.28	4881.71	16627	7904.47	4665.73	4010.57	4735.25	13682.2	2743.91	3551.48	21880.6	20439.3	2648.48	14059.8	8155	5923.33	24715.8	14409.2	16170.3	27696.9	17598.8	64651.4	76762.7	39354.8
12.06_480.3101m/z	480.31	12.0601	neg	LysoPE(0:0/18:0)	HMDB0011129	Lipids and lipid-like molecules	Glycerophospholipids	Glycerophosphoethanolamines	*		48.8	52.4	M-H	C23H48NO7P	1.11226	6202.27	5918	6381.44	6847.94	6792.44	6428.2	7141.94	5472.85	3463.05	2022.19	4627.04	1770.61	4372.67	4299.56	2232.5	5163.94	5570.85	13169.8	4835.37	4302.18	5386.94	5629.18	4984.52	5957.69	7251.57	6437.95	8723.72	4964.4	2547.42	8493.34	1679.85	5165.11	4819.35	3114.35
4.50_208.1306n	209.138	4.49865	pos	5S,6S-epoxy-15R-hydroxy-ETE	HMDB0062236	Organic oxygen compounds	Organooxygen compounds	Ethers			48.8	48.9	M+NH4, M+Na, M+H	C9H20O5	-2.25883	3232.51	3728.16	3908.97	3756.34	3369.05	4296.57	3909.34	41093.6	72073	47587.4	75648.7	67655.5	51839.1	46414.5	72687.8	101868	84163.5	68435.4	79652.8	69632.6	96016.2	84128.9	80326.1	65077.8	75084.3	131188	73476.6	82189.1	48198.3	90513.9	40661.4	20992.5	46105.5	27406.6
4.82_188.1280m/z	188.128	4.81797	pos	7-oxo-8-amino-nonanoic acid	LMFA01060168	Lipids and lipid-like molecules	Fatty Acyls	Fatty Acids and Conjugates	**	C01092	48.8	48.7	M+H	C9H17NO3	-0.788625	2105.25	2216.57	2442.68	2242.06	2304.06	2059.17	2059.12	945.896	539.211	1541.59	2512.79	4851.72	4915.98	2842.64	380.781	599.835	231.94	33.7546	267.036	209.001	268.967	238.65	482.546	306.461	352.148	443.562	155.03	171.975	315.625	177.33	1541.35	4126.22	1056.33	3409.37
4.99_245.1160n	246.123	4.98562	pos	ACETYLTRYPTOPHANAMIDE	44265	Unclassified	Unclassified	Unclassified			48.8	47.5	M+H-H2O, M+H	C13H15N3O2	-1.69986	11698.4	12110	13657.6	11182.7	11765.2	11622.5	13083.1	7.17076e-08	3.54656	7.17076e-08	5.05572	7.17076e-08	7.17076e-08	7.17076e-08	10.6978	7.17076e-08	7.17076e-08	7.12921	7.17076e-08	7.17076e-08	281.103	7.17076e-08	7.17076e-08	7.17076e-08	7.17076e-08	7.17076e-08	3.76445	7.17076e-08	4.77072	7.17076e-08	7.17076e-08	7.17076e-08	317010	279.201
5.53_350.1512m/z	350.151	5.53368	neg	Tryptophyl-Phenylalanine	HMDB0029090	Organic acids and derivatives	Carboxylic acids and derivatives	Amino acids, peptides, and analogues	*		48.8	49.5	M-H	C20H21N3O3	0.622159	20621.9	25082.7	26356.1	27036	26241.8	26035.8	26573.7	19615.1	18131.5	18356.2	26945.5	22438.6	14237.7	27393.1	23200.1	11217.8	17819.1	36026.2	16184.2	13484.3	21836.8	15093.8	11346.8	17195.2	24788.8	24240.6	30381.9	25617.9	16928.5	24180	9303.12	7130.86	10638.2	3425.58
6.46_589.3041m/z	589.304	6.46027	neg	I-Urobilin	HMDB0004160	Organoheterocyclic compounds	Tetrapyrroles and derivatives	Bilirubins	**	C05794	48.8	57.9	M-H	C33H42N4O6	1.67365	2317.19	2708.32	2629.25	2734.72	2920.59	2765.73	3175.97	3856.82	1095.15	2417.21	7.17076e-08	1692.11	84.7838	3477.91	3780.54	736.092	629.81	749.726	48.9574	7.17076e-08	461.983	3963.95	304.743	2900.85	7.17076e-08	7.17076e-08	170.602	1620.56	1984.04	259.859	2992.89	1743.25	5309.66	3363.39
7.51_246.2423m/z	246.242	7.50725	pos	Myristic acid	LMFA01010014	Lipids and lipid-like molecules	Fatty Acyls	Fatty acids and conjugates	**	C06424	48.8	51.3	M+NH4	C14H28O2	-1.79832	4170.03	4605.93	4551.35	5084.9	4992.75	5113.5	5037.49	3839.47	3970.82	2654.87	4567.78	4089.79	3152.9	3012.4	4668.92	6530.35	5141.81	3106.92	5514.28	4342.33	3616.29	4542.74	5510.51	4268.42	4957.14	6450.83	3318.77	3928.9	5272.65	5719.43	4611.41	3131.62	2811.88	2502.38
10.68_498.2634m/z	498.263	10.6811	neg	LysoPE(20:5(5Z,8Z,11Z,14Z,17Z)/0:0)	HMDB0011519	Lipids and lipid-like molecules	Glycerophospholipids	Glycerophosphoethanolamines	*		48.7	54	M-H	C25H42NO7P	1.52805	6190.91	6684.27	7066.48	6707.94	7190.47	7083.66	6776.82	4032.84	6983.98	2194.77	4307.76	911.188	3912.98	5743.52	2682.49	12677.2	10073.4	19905.2	11784.6	7527.68	8091.53	7937.26	7889.84	4817.85	6401.4	8106.37	5339.8	5318.67	1213.46	8199.19	3857.33	5152.32	2220.21	1139.1
11.34_502.2943m/z	502.294	11.3359	neg	LysoPE(0:0/20:3(11Z,14Z,17Z))	HMDB0011484	Lipids and lipid-like molecules	Glycerophospholipids	Glycerophosphoethanolamines	*		48.7	52.3	M-H	C25H46NO7P	0.669795	6156.21	6951.22	5593.29	6896.78	7024.39	6838.17	6353.42	4932.39	8068.37	2046.06	5201.03	2364.41	3937.42	7139.63	5250.58	6342.07	8649.52	8030.78	6649.39	3822.29	6640.57	5964.69	4564.4	8080.33	14944.8	7912.74	4764.66	8693.99	2180.41	3871.12	2084.86	7965.9	4333.2	2358.51
14.22_339.2159m/z	339.216	14.2235	pos	5,7-Megastigmadien-9-ol glucoside	HMDB0041044	Lipids and lipid-like molecules	Fatty Acyls	Fatty acyl glycosides	*		48.7	52	M+H-H2O	C19H32O6	-1.8947	5792.73	4726.48	3474.47	4752.26	4683.07	5073.97	4713.67	3033.69	696.535	4066.2	6097.57	8666.39	8917.44	8329.41	657.282	7.17076e-08	7.17076e-08	7.17076e-08	7.17076e-08	7.17076e-08	7.17076e-08	7.17076e-08	7.17076e-08	7.17076e-08	7.17076e-08	7.17076e-08	7.17076e-08	7.17076e-08	7.17076e-08	7.17076e-08	3160.76	17088.3	5226.89	6709.77
4.50_158.1174m/z	158.117	4.49865	pos	Tranexamic Acid	HMDB0014447	Organic acids and derivatives	Carboxylic acids and derivatives	Amino acids, peptides, and analogues		C12535	48.7	47.3	M+H	C8H15NO2	-1.08104	14391.6	14507	14636.4	14568.7	14881.6	15399.5	15092.4	4760.29	7838.05	4224.46	5898.92	4557.46	4875.44	4458.15	2455.41	4340.39	11334.1	349766	7123.76	2604.34	6462.92	7760.76	7426.01	5979.6	10211.7	7337.56	16452.1	6135.1	6526.81	5987.53	5642.83	3920.71	3646.31	4406.76
4.80_303.0181m/z	303.018	4.80038	neg	5-(3',4',5'-Trihydroxyphenyl)-gamma-valerolactone-3'-O-sulphate	HMDB0059985	Organic acids and derivatives	Organic sulfuric acids and derivatives	Arylsulfates	*		48.7	51.7	M-H	C11H12O8S	0.222652	481.316	583.948	662.843	640.844	742.443	579.937	593.949	7.17076e-08	48.5133	7.17076e-08	289.034	500.484	40.8194	998.203	8729.03	5.85019	2057.98	44.0484	52.9722	7.98458	7.17076e-08	84.8174	21.9239	4236.16	6.71266	20.1325	7.17076e-08	7.17076e-08	7.17076e-08	5.12398	39.1777	7.17076e-08	7.17076e-08	7.17076e-08
5.33_243.1349m/z	243.135	5.33195	neg	Hydroxyprolyl-Isoleucine	HMDB0028866	Organic acids and derivatives	Carboxylic acids and derivatives	Amino acids, peptides, and analogues	*		48.7	46.3	M-H	C11H20N2O4	-0.376975	2582.13	3068.22	3219.03	3250.49	3071.3	3136.28	3204.19	1223.54	572.018	2666.15	936.494	2023.83	1054.63	1608.55	3595.98	855.453	1032.67	1906.3	1662.07	1136.53	790.479	1603.74	487.499	895.275	1200.96	929.256	2026.4	3246.75	2118.11	2124.24	3919.75	1106.58	2265.67	2432.47
6.91_464.1910m/z	464.191	6.9136	pos	Dihydromorphine-3-glucuronide	HMDB0060821	Alkaloids and derivatives	Morphinans	Unclassified	*		48.7	49.9	M+H	C23H29NO9	-1.00961	6234.71	5830.23	6481.44	6104.81	6153.36	6602	6707.14	285.954	778.673	7.17076e-08	7.17076e-08	7.17076e-08	7.17076e-08	6928.54	1462.18	393.586	8336.65	7.17076e-08	2963.89	8924.65	33756.2	25329.2	16559.4	7.17076e-08	840.526	248.266	40772	816.716	13480.9	29183.4	7.17076e-08	7.17076e-08	39022.8	7.17076e-08
7.39_215.1882n	216.195	7.38817	pos	12-amino-dodecanoic acid	LMFA01100005	Lipids and lipid-like molecules	Fatty Acyls	Fatty Acids and Conjugates			48.7	48.8	M+H, M+Na, M+H-H2O	C12H25NO2	-1.54377	25739	28379	28507.6	30815.9	27678.5	31024.5	28746.6	34428.5	39451.4	28207.2	44595	40239.2	29517.9	26166.4	42228.7	53476.2	37915.1	27715.6	37711.2	29299.7	31176.3	35033.3	44609.1	38742.6	40437.7	56295.1	30792.4	32454.6	49663.9	65284.2	38097.5	23217.5	28743.7	24593.1
7.75_369.2286m/z	369.229	7.7547	neg	delta9-11-IsoF	LMFA03130006	Lipids and lipid-like molecules	Fatty Acyls	Eicosanoids			48.7	52.9	M-H	C20H34O6	0.912125	6112.68	6690	7264.23	7137.41	7161.9	6805.55	7391.91	963.129	4862.06	326.406	2784.51	3112.7	8753.02	5609.71	14625.7	303.582	5387.39	8017.6	1014.03	664.587	7325.86	7561.02	120.3	3528.64	3845.38	3939.65	5802.97	4450.77	8963.91	13547.8	7.17076e-08	1779.68	153.246	13626.7
9.38_342.2633m/z	342.263	9.38142	pos	3-hydroxydodecanoyl carnitine	HMDB0061638	Lipids and lipid-like molecules	Fatty Acyls	Fatty acid esters	*		48.7	51.3	M+H-H2O	C19H37NO5	-1.63784	12802.8	12395.2	11933.3	12098.8	11706.2	11738.9	11948.2	9018.13	7084.84	10360.9	20036.2	10202.3	3767.45	15023.2	7866.68	14674.3	8977.98	11415	19067.6	27532.2	33656.3	17199.4	5432.74	13351.1	18825	22239.5	16687.8	9307.42	28217.1	18603.6	15086.3	6084.31	14968	18106.2
0.90_146.0204n	191.019	0.897717	neg	Oxoglutaric acid	HMDB0000208	Organic acids and derivatives	Keto acids and derivatives	Gamma-keto acids and derivatives	***	C00026	48.6	51.8	M-H, M+FA-H	C5H6O5	-7.53521	361015	417828	431845	421293	437436	402460	405337	292466	254733	166105	193535	175256	202114	283773	193374	141377	156053	248658	269378	259877	254354	207781	211366	299724	197415	250928	134124	140859	122604	137894	145010	297855	195344	164131
11.51_462.9643m/z	462.964	11.5076	neg	Perfluorononanoic acid	HMDB0061739	Organohalogen compounds	Alkyl halides	Alkyl fluorides			48.6	50.6	M-H	C9HF17O2	2.26678	5320.33	6753.1	6540.13	5816.87	6725.56	5566.57	6192.57	3987.17	2734.13	3622.95	300.922	1768.81	11872.6	2025.97	4236.06	2461.7	2195.56	16364.3	2878.95	5856.7	9792.81	6121.54	998.203	2255.9	3322.32	4905.13	6674.45	4374.41	1166.05	5195.63	11153.6	2405.86	2845.66	14305.3
2.38_100.0760m/z	100.076	2.38222	pos	δ-Valerolactam	62467	Organoheterocyclic compounds	Piperidines	Piperidinones	*		48.6	49.1	M+H	C5H9NO	2.66395	40654.9	52048.1	55878.2	57011.5	57963.2	59885.3	58810.7	285089	57755.9	29521.1	10998.9	93672.4	13219.4	92986.8	32093.9	59983.2	26017.6	33650.7	26709.2	31065.4	108800	70372	105232	42326.4	13316.5	20626	14985.6	21502.9	69336.9	131726	35050.1	21198.5	9137.16	55647.4
6.24_245.0125m/z	245.012	6.23638	neg	{[3-(2-hydroxyphenyl)oxiran-2-yl]methoxy}sulfonic acid	HMDB0134080	Benzenoids	Phenols	1-hydroxy-4-unsubstituted benzenoids	*		48.6	47.6	M-H	C9H10O6S	-0.172161	3007.77	3446.03	3432.16	3414.74	3504.1	3240.69	3292.41	2019.27	13.5826	52.6688	59.7271	44.5983	2175.94	71793.5	7263.97	117.807	65.2354	1946.36	644.909	42.7438	130.782	75.7144	4772.27	62.8351	2115.39	74.1672	38.1921	51.4737	3506.75	191.49	41.0968	35.2811	287.698	64.8116
6.47_178.0628n	161.059	6.47173	pos	(Z)-10-Hydroxy-8-decene-4,6-diynoic acid	HMDB0031055	Lipids and lipid-like molecules	Fatty Acyls	Fatty acids and conjugates	*		48.6	50.2	M+H-H2O, M+H	C10H10O3	-1.28446	5803.23	6064.86	6401.95	5960.8	6037.96	6365.37	6321.58	5238.21	4381.75	5749.97	7548.27	11107.3	10016.4	6302.88	3966.15	3251.15	2018.6	1568.15	2428.92	1471.76	2056.35	2094.6	2952.55	2436.75	2846.57	3132.66	2012.94	1971.02	3329.73	3922.48	5885.99	9937.65	7898.29	7358.93
6.84_201.1127m/z	201.113	6.83958	neg	2-amyl 3-butenoic acid	LMFA01020127	Lipids and lipid-like molecules	Fatty Acyls	Fatty Acids and Conjugates			48.6	49.9	M+FA-H	C9H16O2	-3.69382	11340.8	11988.7	12040.8	12011.7	12372.6	11730	11739.6	8049.98	6326.5	7776.48	7041.28	6016.29	5719.37	6083.63	6533.44	5178.15	6211.65	5685.69	7484.48	6000.16	6271.99	6263.32	6228.79	6158.83	8033.21	6136.86	5940.05	14771.5	6303.22	6995.62	7978.83	6808.59	5752.45	10306.1
9.58_335.2232m/z	335.223	9.57702	neg	PGA1	407	Lipids and lipid-like molecules	Fatty Acyls	Eicosanoids	*	C04685	48.6	51.5	M-H	C20H32O4	1.30707	1292.63	1475.43	1383.3	1442.47	1510.04	1271.65	1556.69	886.949	150.3	212.158	522.056	327.593	521.008	969.879	449.365	291.71	424.098	8506.94	500.719	250.719	2614.46	3079.35	300.366	2852.88	866.683	2234.22	1312.51	3148.29	1699.72	793.536	358.706	230.327	287.46	462.18
0.88_147.0895n	130.086	0.87585	pos	(2R,3R,4R)-2-Amino-4-hydroxy-3-methylpentanoic acid	HMDB0029449	Organic acids and derivatives	Carboxylic acids and derivatives	Amino acids, peptides, and analogues	*		48.5	50.1	M+H-H2O, M+H	C6H13NO3	-0.612809	187841	201644	203702	212570	202472	228406	200568	132176	294403	139331	475352	237761	326855	207162	188451	392839	326479	560753	352342	164569	289648	204676	287376	302930	396458	239528	178182	139491	173008	232234	208747	175742	120221	131942
0.95_146.0268m/z	146.027	0.945517	pos	3,4-Dehydrothiomorpholine-3-carboxylate	66183	Unclassified	Unclassified	Unclassified			48.5	49.8	M+H	C5H7NO2S	-1.46924	25037.5	29663.9	29412.8	31165.2	27305.9	32279.1	27940.5	52865.7	39629.6	26033.1	41189.1	63870	17483.4	29558.8	76757.3	70124.2	38018	27178.1	39923.8	44857.5	37243.8	41780	58673.4	39645.9	45236.7	62533.1	42711	30826.1	73965.4	73590.9	18781.9	13125.1	33449.5	11789.8
3.37_208.1329m/z	208.133	3.36743	pos	Ajenoic acid	LMFA01031028	Lipids and lipid-like molecules	Fatty Acyls	Fatty Acids and Conjugates			48.5	47.8	M+NH4	C12H14O2	-1.74196	16271.6	16281.1	17281.6	15716.7	18260.9	17342.5	17501.9	1921.85	4795.05	10777.9	14509.3	1980.1	51053.8	1884.75	6078.61	12102.7	18883.8	34694.3	169985	2820.61	14398	31387.5	13659.8	11349.3	5152.69	2238.75	5253.37	2965.99	6080.19	29855.2	1605.62	9135.22	5509.21	8443.59
4.39_299.1250m/z	299.125	4.38832	neg	Midodrine	HMDB0014356	Benzenoids	Benzene and substituted derivatives	Methoxybenzenes		C07890	48.5	47.4	M+FA-H	C12H18N2O4	0.653124	2818.3	3390.67	3539.57	3407.02	3493.38	3093.65	3731.82	3257.04	586.075	1444.88	3276.43	524.914	637.329	4587	338.77	805.622	3651.93	145.081	4634.35	2143.04	1098.02	4903.26	736.199	1591.36	2472.35	666.196	5452.95	1901.66	1704.4	2455.54	1157.31	1883.79	2867.26	867.841
5.37_202.1199n	201.113	5.36653	neg	9,10-dihydroxy-2-decenoic acid	LMFA01050428	Lipids and lipid-like molecules	Fatty Acyls	Fatty Acids and Conjugates			48.5	52	M-H, M+FA-H	C10H18O4	-2.9414	4861.59	4752.44	4602.64	4824.33	4577.9	4242.36	4243.62	5662.18	5036.7	4550.56	4350.73	4175.84	4667.86	3589.3	3386.8	3987.9	4988.11	7573.37	4640.39	3778.95	4346.52	4315.41	4527.33	4145.17	4655.11	4106.25	3998.41	4754.56	4155.74	4840.01	5129.8	7255.69	5502.76	6423.74
7.34_302.1361n	285.133	7.33722	pos	Garcinia lactone dibutyl ester	HMDB0040462	Organic acids and derivatives	Carboxylic acids and derivatives	Tricarboxylic acids and derivatives			48.5	49.2	M+H-H2O, M+Na, M+NH4, M+H	C14H22O7	-1.52335	24133.1	23608.1	25271	24255.7	25114.5	23363.1	26126	20790.4	14092	31272.1	25169.5	34418.9	36060.9	38161.9	9515.93	7.17076e-08	7.17076e-08	7.17076e-08	7.17076e-08	7.17076e-08	485.95	7.17076e-08	7.17076e-08	7.17076e-08	7.17076e-08	7.17076e-08	41.4315	7.17076e-08	7.17076e-08	7.17076e-08	24802.5	41294.3	30252.9	33789.6
7.56_254.1150n	255.122	7.55833	pos	4-methyl-5-carboxyethyl-2-furanpentanoic acid	LMFA01150054	Lipids and lipid-like molecules	Fatty Acyls	Fatty Acids and Conjugates			48.5	49.6	M+H-H2O, M+H	C13H18O5	-1.83134	9095.87	8680.07	9183.86	8773.54	8869.82	9088.55	9228.9	7358.7	3318.34	15383	5099.98	5927.69	7691.72	4918.96	11575.8	3731.51	11642.1	4422.2	17454.7	6230.77	10031	16204.5	2397.87	3781.01	14990.9	8124.55	16440.2	4884.31	7216.94	33368	10328.3	7140.06	6062.63	6669.68
9.48_181.0857m/z	181.086	9.48108	pos	2-Methyl-3'-hydroxyphenylpropionic acid	1517	Unclassified	Unclassified	Unclassified			48.5	49.4	M+H	C10H12O3	-1.38647	6481.23	5836.32	5846.94	5713.42	5608.9	5423.84	5542.95	6008.46	4544.88	6371.57	7870.62	9591.08	9179.65	6446.3	4449.19	3823.88	3004.29	2392.99	2952.52	2169.05	2925.22	3208.64	4016.91	3396.04	4332.04	5220.32	2676.49	2947.49	4493.03	5233.58	6443.3	10109.6	6337.64	6536.42
9.56_255.1603m/z	255.16	9.55975	neg	3E,5E-tridecadienoic acid	LMFA01030244	Lipids and lipid-like molecules	Fatty Acyls	Fatty Acids and Conjugates			48.5	46	M+FA-H	C13H22O2	0.781692	5223.77	5777.46	5543	5684.67	5633.2	5459.41	5463.1	4846.12	3391.65	9442.94	4817.64	3158.53	3328.37	4055.79	3237.32	1634.57	6366.35	2064.47	4523.99	2137.69	3534.11	4861.14	1338.23	2301.22	6034.64	2798.76	3093.66	37493.5	3511.14	2560.91	2335.74	3000.31	2361.77	4147.07
9.87_284.1255n	267.122	9.86598	pos	2-Phenylethyl beta-D-glucopyranoside	HMDB0029819	Organic oxygen compounds	Organooxygen compounds	Carbohydrates and carbohydrate conjugates			48.5	48.3	M+H-H2O, M+H	C14H20O6	-1.64998	33147	33926.7	37123.8	35394.4	35590.2	35148.6	34108.6	31122.7	29856.5	21074.7	33660.2	28428.8	25374	21211.1	14046	34579.1	33243.7	19399.8	35454	24249.5	42818.4	34007.6	39640	20716.4	40925.3	43021.1	22037.7	33103.6	27399.2	29360.4	31047.5	24687.3	16028.5	19348.3
6.31_255.1140m/z	255.114	6.30543	neg	Imazamethabenz	HMDB0034885	Organic acids and derivatives	Carboxylic acids and derivatives	Amino acids, peptides, and analogues			48.4	45.6	M-H2O-H	C15H18N2O3	0.330293	23551.2	27680.8	28637.9	29876.7	31831.6	31149	32341.2	2683.19	3547.96	25867.9	27263.8	30588.9	21460.2	50228.5	46784.5	16071.2	32691.4	4390.26	25602.7	6773.79	7487.96	22869.5	4321.4	33842.4	7977	11063.2	28467.7	19930.4	19669.1	21996.6	20381	26647.6	22248.4	23941.7
6.67_381.0289m/z	381.029	6.6667	neg	[5,7-dihydroxy-2-(3-methoxyphenyl)-4-oxo-3,4-dihydro-2H-1-benzopyran-3-yl]oxidanesulfonic acid	HMDB0126592	Phenylpropanoids and polyketides	Flavonoids	Sulfated flavonoids	*		48.4	48.1	M-H	C16H14O9S	0.761065	17530.7	19596	19929.6	20592.4	19884.2	20590.4	20060.1	1145.05	1121.4	1194.28	65906.3	1073.3	1015.93	11970.3	1015.21	29956.3	129125	1088.98	5496.67	1241.63	2244.79	954.25	37561.7	25970.4	2290.5	1061.76	957.092	4840.77	1174.84	1134.9	38609.3	1109.29	891.576	1069.14
8.28_625.3451n	643.379	8.28327	pos	(3a,5b,7b)-24-[(carboxymethyl)amino]-7-hydroxy-24-oxocholan-3-yl-b-D-glucopyranosiduronic acid,	6724	Unclassified	Unclassified	Unclassified			48.4	52.4	M+NH4, M+Na, M+H, M+H-H2O	C32H51NO11	-1.84946	29049.3	31853.2	32027	31548.5	32288.5	29394.7	33215	3631.81	38209.5	24893	4416.32	54668.2	10475.7	12302.7	31813.6	7427.53	23885.5	13147.4	3172.03	9320.09	22899.7	36071.3	4042.68	13795.8	1800.55	802.895	17991.8	10669.8	26728.2	31335.5	9074.05	45422.8	88701.4	40667.1
8.76_512.2671m/z	512.267	8.7646	pos	glycochenodeoxycholic acid 7-sulfate	LMST05030005	Lipids and lipid-like molecules	Steroids and steroid derivatives	Bile acids, alcohols and derivatives	*	C15559	48.4	51.2	M+H-H2O	C26H43NO8S	-0.970428	61431.7	63927	64204.4	61777.4	66974.5	61010.9	63657.4	54617.8	73764.5	68050.3	39946.3	94801.9	56226.9	25636.8	36608.4	50791.1	65732.9	24112.6	37013.3	29900.9	53892.1	50654.3	28798.4	57637.8	31374.1	36345.3	42474.8	35202	43400.1	54196.3	94866.5	61253.5	48469.5	108542
10.25_361.2342m/z	361.234	10.2514	pos	5,6-DHET	HMDB0002343	Lipids and lipid-like molecules	Fatty Acyls	Eicosanoids	**	C14772	48.3	50.9	M+Na	C20H34O4	-2.26099	7051.63	6058.92	6728.89	6233.21	7293	7042.95	6359.26	26188.7	2420.71	674.189	695.103	412.17	7.17076e-08	1121.16	7.17076e-08	1475.04	30899	7.17076e-08	1558.96	271.95	8328.85	2804.57	4742.11	9636.94	17350.1	7.17076e-08	7670.98	301.951	4227.73	55631	163.869	2736.25	5050.25	145.17
12.72_510.3913m/z	510.391	12.7188	pos	PC(O-18:0/0:0)	LMGP01060014	Lipids and lipid-like molecules	Glycerophospholipids	Glycerophosphocholines	**	C04317	48.3	46.2	M+H	C26H56NO6P	-0.962157	51109.5	54665.9	56474.4	53679.8	54975.7	58248.6	56469.5	29651	39676.6	16819.2	57103.8	39285.4	48088.6	47365.5	40376.8	64654.3	90490.2	83682.4	74225.4	61702.4	74719.8	82460.8	56350.1	70877.2	53298.4	60966.1	68840.1	73414.5	79118.1	91850.8	40428.8	52170.1	65960.2	31226.1
4.78_371.0986m/z	371.099	4.78317	neg	3,4,5-trihydroxy-6-[(3-phenylpropanoyl)oxy]oxane-2-carboxylic acid	HMDB0125172	Organic oxygen compounds	Organooxygen compounds	Carbohydrates and carbohydrate conjugates	*		48.3	47	M+FA-H	C15H18O8	0.648597	2440.42	2748.6	3000.27	3154.25	3104.25	2820.12	2785.95	1432.05	4730.91	656.886	382.309	1117.96	1679.24	2601.81	6693.58	855.093	5191.47	3178.21	768.386	1414.88	2028.06	1485.29	1373.43	11460	4822.06	52.671	601.006	1080.36	2043.03	817.664	637.731	1969.88	1020.87	49.4447
8.58_347.0922m/z	347.092	8.58428	pos	Gancaonin F	LMPK12090043	Lipids and lipid-like molecules	Polyketides	Flavonoids			48.3	57.8	M+H-H2O	C21H16O6	2.075	785166	813493	879463	880267	858050	856313	811458	771702	797229	592444	911463	848246	734804	635798	778025	1.23382e+06	1.33435e+06	784737	1.34372e+06	790873	1.06068e+06	926288	1.09577e+06	867012	1.3092e+06	1.38654e+06	737421	892345	981015	1.56702e+06	1.06152e+06	608005	690339	593367
0.82_146.1173m/z	146.117	0.820483	pos	Acetylcholine	57	Organic nitrogen compounds	Organonitrogen compounds	Quaternary ammonium salts	**	C01996	48.2	45.2	M+H	C7H15NO2	-1.80214	57784.2	61353.9	59851.4	54468.2	58381.9	64239.8	64372.1	53338.7	57855.8	58916.7	62312.5	98650.5	44626.1	61540.8	79984.5	84743.9	45229	64529.9	53877.9	74997.8	86960.3	65525.8	63523.4	66116	51753.9	79451.9	62083.7	74277.7	108424	93990.8	62984.1	63192.9	69296.7	56313.2
1.60_219.0771m/z	219.077	1.60052	neg	Tyrosyl-Glycine	HMDB0029105	Organic acids and derivatives	Carboxylic acids and derivatives	Amino acids, peptides, and analogues	*		48.2	49.6	M-H2O-H	C11H14N2O4	-1.80061	3507.11	3740.76	3794.09	3812.61	3761.35	3599.97	3691.74	2626.72	2648.61	3224.3	2141.87	2421.83	3472.72	2805.05	2254.9	2839.75	2442.36	2503.34	2287.03	2081.66	2945.99	3901.41	2258.18	3870.56	2334.43	2724.53	2563.04	2429.81	2748.93	2001.06	4369.73	3393.14	2909.91	8611.25
14.07_467.3744m/z	467.374	14.0737	neg	(5Z,9Z)-2-methoxy-hexacosadienoic acid	LMFA01080023	Lipids and lipid-like molecules	Fatty Acyls	Fatty Acids and Conjugates			48.2	48.5	M+FA-H	C27H50O3	0.565016	6912.88	6283.46	5607.98	7064.68	4523.1	5433.57	6335.24	8429.96	4349.25	3036.76	2971.06	2587.18	3275.27	7387.67	5392.02	8987.76	7702.06	4257.6	7312.52	3841.15	7149.23	4410.48	3959.15	5618.2	5283.32	7260.57	5274.71	4737.38	6923.52	1576.74	4264.72	6301.23	3850.31	3293.79
9.68_408.2882n	453.286	9.6807	neg	Allocholic acid	5491	Lipids and lipid-like molecules	Steroids and steroid derivatives	Bile acids, alcohols and derivatives	*	C17737	48.2	45.1	M+FA-H, 2M-H, M-H	C24H40O5	1.50678	71601.6	79246.6	81731.3	85700.1	86545.9	80134.7	81036.8	8928.76	89441.9	31045.7	133573	369231	213243	9098.56	13015.7	7112.06	10004.3	55640.2	9497.52	21797.7	35953.2	7523.5	17103.8	34032.1	23791.8	3635.65	16426.8	11628.7	12136.8	2330.49	5274.27	49771.6	16792.4	14940.6
0.54_142.0994n	143.106	0.542833	pos	cis-ε-octenoic acid	34714	Unclassified	Unclassified	Unclassified			48.1	43.7	M+H-H2O, M+H	C8H14O2	-0.174116	100965	109795	104971	106855	84858.6	100141	94162.1	152902	173838	120870	185436	174389	116517	97844	160652	203802	143010	102177	149293	111616	128014	151175	192092	167580	170850	234761	130670	129680	220844	249032	158186	101332	123049	106232
10.05_268.1306n	251.127	10.0475	pos	3,4-dimethyl-5-carboxyethyl-2-furanpentanoic acid	LMFA01150055	Lipids and lipid-like molecules	Fatty Acyls	Fatty Acids and Conjugates			48.1	45.5	M+H-H2O, M+H	C14H20O5	-1.595	111820	109572	111911	113401	114529	115890	113084	130380	80629	158782	65786.5	66314.2	53923.3	49478.6	62952.7	127424	198118	290192	301768	68113.4	292393	199794	163178	106134	105152	186527	146262	120219	186290	358439	87328.3	124003	83368.8	60981
10.25_329.1609m/z	329.161	10.2481	neg	Tetranor-PGFM	36188	Lipids and lipid-like molecules	Fatty Acyls	Eicosanoids			48.1	46.2	M-H	C16H26O7	1.00384	18361	20319.9	20418.7	20197.6	21129.7	20532.5	20408.4	11575.9	5879.42	24355	15937.3	23892.6	29514.4	27577.5	3636.6	1536.88	1185.97	1454.14	1819.73	1270.51	1605.38	1451	1755.51	1580.6	1051.85	1803.74	1533.44	1792.97	1765.97	1625.7	13047.1	34392.5	15005.7	24934.8
11.23_526.2945m/z	526.294	11.232	neg	LysoPE(22:5(4Z,7Z,10Z,13Z,16Z)/0:0)	HMDB0011524	Lipids and lipid-like molecules	Glycerophospholipids	Glycerophosphoethanolamines	*		48.1	50.8	M-H	C27H46NO7P	1.09379	6214.64	7306.91	6790.12	6854.56	6141.55	6853.8	5798.23	4790.93	5323.62	1919.39	5143.37	2477.64	2994.13	8609.85	5121.46	7811.6	5635.02	7838.42	6490.64	4747.27	6246.33	7174.53	5557.08	6840.85	6749.14	7251.44	7654.14	5289.26	2730.63	4941.12	2950.6	5517.21	4429.75	975.053
12.04_149.0232m/z	149.023	12.0357	pos	Benzoquinoneacetic acid	HMDB0002334	Organic oxygen compounds	Organooxygen compounds	Carbonyl compounds	*		48.1	48.8	M+H-H2O	C8H6O4	-0.976716	33044.2	36405.1	33319.5	34868.5	31901.6	34718.8	33401.7	50000.2	51208.3	38090.9	58769.9	55730.3	37061	33784.9	56657.8	76681.2	47372.2	33781.4	47907.6	34058.3	40655.9	44720.2	61677.9	50170.7	58850	80855.9	39271.9	42030.5	69492.3	81808.7	53515.4	35845.5	41438.6	36029.5
2.37_148.0523n	166.086	2.36762	pos	3,4-Dihydro-2H-1-benzopyran-2-one	HMDB0036626	Phenylpropanoids and polyketides	3,4-dihydrocoumarins	Unclassified	***	C02274	48.1	50.5	M+H-H2O, M+H, M+NH4	C9H8O2	-0.683714	4.41826e+06	4.51023e+06	4.66393e+06	4.6636e+06	4.86279e+06	4.70428e+06	4.79155e+06	3.81374e+06	3.61324e+06	3.07474e+06	4.165e+06	3.86664e+06	4.29231e+06	3.35301e+06	3.50147e+06	3.61074e+06	4.59417e+06	3.70127e+06	4.29085e+06	3.42751e+06	5.5118e+06	4.92473e+06	3.50084e+06	4.76698e+06	4.19225e+06	5.02792e+06	4.77408e+06	4.0738e+06	5.47077e+06	5.88209e+06	5.4588e+06	5.0241e+06	5.08912e+06	5.82408e+06
4.89_326.1934n	344.227	4.88588	pos	Heptaethylene glycol	HMDB0061835	Organic oxygen compounds	Organooxygen compounds	Ethers			48.1	49.6	M+H, M+NH4	C14H30O8	-2.08647	5380.01	5730.2	5785.16	6348.45	6152.34	5839.99	6518.44	9301.75	4473.39	3147.89	4240.49	3401.23	5299.79	3666.3	5337.7	5139.41	3245.56	7147.79	4369.83	3054.27	8685.46	5864.55	4328.31	6236.63	12719.8	17105.2	11897.5	8827.97	7765.39	67012.3	7486.93	4798.97	4902.44	7968.66
4.90_183.0292m/z	183.029	4.90343	neg	Ethyl aconitate	HMDB0040275	Organic acids and derivatives	Carboxylic acids and derivatives	Tricarboxylic acids and derivatives			48.1	46.5	M-H2O-H	C8H10O6	-3.54778	10188.1	11945.6	11664.1	12352.7	12229.9	12685.2	11972.5	10196.5	8060.23	5071.82	2983.52	11208	6953.32	5144.84	60816.7	4559.48	4211.85	4187.08	12957	1878.87	11811.9	8766.01	5417.1	2742.64	4167	1415.39	2271.17	7816.02	5606.04	1127.82	4245.13	33003.7	7403.33	714.983
5.88_197.0813m/z	197.081	5.87513	neg	2,3-Methylene suberic acid	HMDB0059779	Lipids and lipid-like molecules	Fatty Acyls	Fatty acids and conjugates	*		48.1	46.5	M-H	C10H14O4	-3.20942	7498.79	7805.22	7812.83	7748.52	7646.8	7430.09	7478.56	4077.99	6216.52	12413.4	3932.16	8552.21	3440.35	5176.5	3545.15	2181.43	3458.58	2632.68	4836.19	3028.02	8925.64	8042.14	1488.89	3547.28	5605.84	3074.72	3496	5834.77	8560.46	3799.56	4884.54	7555.59	10790	4323.17
7.25_251.0923m/z	251.092	7.25413	neg	(1E)-1-(2-hydroxy-4-methoxyphenyl)pent-1-en-3-one	HMDB0132974	Phenylpropanoids and polyketides	Cinnamic acids and derivatives	Hydroxycinnamic acids and derivatives	*		48.1	44.5	M+FA-H	C12H14O3	-0.877996	305.418	320.73	303.414	274.044	301.485	251.961	296.252	74.7848	267.259	77.9755	56.9938	19.1245	884.706	7.17076e-08	51.6046	17.6107	109.963	257.652	28.9977	12.7225	29.1588	11.4619	7.17076e-08	7.17076e-08	1423.32	181.782	7.17076e-08	49.1066	7.17076e-08	172.342	34.4898	94.7708	36.6383	684.703
8.12_273.1712m/z	273.171	8.11663	neg	Menthone 1,2-glyceryl ketal	HMDB0036139	Lipids and lipid-like molecules	Prenol lipids	Monoterpenoids	*		48.1	46.1	M+FA-H	C13H24O3	1.83829	1636.89	1710.63	1515.4	1717.02	1828	1708.17	1834.99	972.347	327.108	1387.17	892.187	1777.55	3707.51	2129.65	310.541	7.17076e-08	7.17076e-08	7.17076e-08	7.17076e-08	7.17076e-08	7.17076e-08	7.17076e-08	7.17076e-08	7.17076e-08	7.17076e-08	7.17076e-08	7.17076e-08	7.17076e-08	7.17076e-08	7.17076e-08	592.692	5025.08	1609.73	1386.74
8.31_501.1750m/z	501.175	8.30705	neg	Lupinisoflavone M	LMPK12050183	Lipids and lipid-like molecules	Polyketides	Flavonoids			48.1	51.9	M+FA-H	C25H28O8	-3.58837	4429.59	5627.76	4971.04	5167.48	5207.33	5155.46	5109.18	14733.8	1057.34	14185.2	7.17076e-08	71.3694	458.213	433.145	3572.27	2571.31	1143.18	7713.95	4941.69	10485.8	4246.87	2339.59	1902.96	1483.98	3844.35	7565.55	13071.2	629.103	59.9419	5826.93	1049.97	11703.1	13713	520.206
8.41_465.3095n	464.302	8.41127	neg	3a,7b,12a-Trihydroxyoxocholanyl-Glycine	HMDB0000331	Lipids and lipid-like molecules	Steroids and steroid derivatives	Bile acids, alcohols and derivatives	*		48.1	42.4	M-H, 2M-H	C26H43NO6	0.892034	84359.3	94570.8	96550.2	98016.6	97034.3	97794	96255.6	15069.8	41863.7	48025.5	56719.1	152920	100405	26448.7	61661.9	10774.6	10164.5	30077.6	62900.8	37325.4	83605.6	35981	25297.2	101464	17670.8	18036.5	16791.3	34124.8	27767.4	7540.79	66781.4	76456.4	134530	975335
1.15_217.0824m/z	217.082	1.14873	neg	Hydroxyprolyl-Serine	HMDB0028872	Organic acids and derivatives	Carboxylic acids and derivatives	Amino acids, peptides, and analogues	*		48	47.1	M-H	C8H14N2O5	-2.63166	2248.38	2174.29	2019.83	1802.41	1776.27	1858.03	1866.56	2694.69	3095.92	1501.96	1471.96	2457.04	2440.69	4649.06	3083.52	1570.59	2868.57	2128.76	1157.16	3461.96	4088.98	2018.48	1328.99	4282.89	2115.64	2773.41	3455.33	3791.91	2785.5	1460.25	1567.95	5615.87	5387.25	2565.84
11.40_330.2400n	331.247	11.3988	pos	5,8,12-Trihydroxy-9-octadecenoic acid	HMDB0030936	Lipids and lipid-like molecules	Fatty Acyls	Fatty acids and conjugates	*		48	52.5	M+H, M+Na	C18H34O5	-2.00178	7679.29	9645.41	8779.61	11643	10260	12943.9	10282.7	3031.32	1183.68	18143.7	13638	36369.1	23814.5	13890.7	7.17076e-08	7.17076e-08	7.17076e-08	7.17076e-08	7.17076e-08	7.17076e-08	7.17076e-08	7.17076e-08	7.17076e-08	7.17076e-08	7.17076e-08	7.17076e-08	7.17076e-08	7.17076e-08	7.17076e-08	7.17076e-08	11653.3	20519.3	1720.56	20938.1
14.21_500.3343n	523.323	14.2066	pos	(25S)-5alpha-cholestan-3beta,4beta,6alpha,7alpha,8beta,15beta,16beta,26-octol	LMST01010322	Unclassified	Unclassified	Unclassified			48	49	M+NH4, M+Na, M+H	C27H48O8	-1.19393	29297.9	21705.5	13551.3	23031.1	22235.9	21312.3	20680.1	11199.2	3459.63	15009.2	24828.8	28709.2	30515.6	37513	1056.66	7.17076e-08	7.17076e-08	7.17076e-08	7.17076e-08	7.17076e-08	7.17076e-08	7.17076e-08	7.17076e-08	7.17076e-08	7.17076e-08	7.17076e-08	7.17076e-08	7.17076e-08	7.17076e-08	7.17076e-08	13440.2	72872	22014.7	29376.4
4.51_246.9917m/z	246.992	4.50772	neg	Vanillic acid 4-sulfate	HMDB0041788	Benzenoids	Benzene and substituted derivatives	Benzoic acids and derivatives	*		48	47.4	M-H	C8H8O7S	-0.213387	420.646	550.79	550.51	523.602	581.642	607.184	512.149	54.2681	318.042	97.0003	7.17076e-08	7.17076e-08	14.8365	998.126	32.804	94.8709	2955.18	494.636	1529.98	69.6949	230.731	788.705	7.17076e-08	2079.41	629.915	7.17076e-08	7.17076e-08	628.443	217.826	319.549	295.193	50.2295	90.0512	7.17076e-08
8.19_479.1363m/z	479.136	8.18572	neg	Artobiloxanthone	HMDB0034021	Benzenoids	Benzene and substituted derivatives	Phenylpropanes			48	55.2	M+FA-H	C25H22O7	3.57951	8521.97	8501.04	8176.83	7961.63	7528.13	7635.27	6486.52	4711.97	11459.9	1958.31	3289.66	8220.4	3725.84	2813.98	8072.84	5192.84	5244.45	8941.52	8085.12	6239.69	3796.69	8647.71	4244.35	11363.6	6918.32	4566.33	11054.7	11850.3	17144	9636.85	6673.86	6160.68	6009.78	5983.29
9.00_366.2632m/z	366.263	8.99927	pos	(5Z,8Z)-3-hydroxytetradecadienoylcarnitine	LMFA07070019	Lipids and lipid-like molecules	Fatty Acyls	Fatty acid esters	*		48	49	M+H-H2O	C21H37NO5	-1.82885	9759.57	7987.91	9731.4	8788.93	9572.56	8643.98	9206.84	4874.64	3367.23	6063.48	10538.4	7059.1	1692.09	6119.54	1443.2	4837.84	13772.3	26058.3	12163.5	17074.7	19111.1	10632	2159.64	5115.83	22552.4	12868.6	14270.5	45767.7	12897.2	9872.96	8689.68	5947.68	9016.97	6536.27
10.20_309.1711m/z	309.171	10.196	neg	12-Oxo-2,3-dinor-10,15-phytodienoic acid	HMDB0032090	Lipids and lipid-like molecules	Fatty Acyls	Eicosanoids	*		47.9	44	M+FA-H	C16H24O3	1.27906	17974.2	19827	19397.3	20121.7	19648.8	19601.5	19355.4	12414.4	14704	13354.5	13233.2	12137.8	15893	13053.1	13642.1	13632.8	19173.3	16853	13721.5	12815.3	15327.8	12527.2	16785.5	14083.7	16028.9	14043.2	12783.6	14579.5	12674.2	11876.2	11733	9189.08	14510.8	13487.1
10.25_316.1880n	299.185	10.2514	pos	2,3,4,5-tetranor-thromboxane B1	LMFA05000605	Lipids and lipid-like molecules	Fatty Acyls	Fatty alcohols			47.9	48.7	M+NH4, M+Na, M+H, M+H-H2O	C16H28O6	-1.94169	6549.02	5741.42	6245.72	6312.56	6124.63	5731.62	6494.28	2063.84	126.874	6180.7	5316.02	8122.26	13697.3	7318.13	135.315	7.17076e-08	214.889	7.17076e-08	7.17076e-08	7.17076e-08	7.17076e-08	7.17076e-08	7.17076e-08	7.17076e-08	7.17076e-08	7.17076e-08	61.3669	7.17076e-08	146.579	97.1977	3651.65	16097.5	3866.25	6811.52
12.33_527.3821m/z	527.382	12.3343	pos	PE(20:0/0:0)	LMGP02050012	Lipids and lipid-like molecules	Glycerophospholipids	Glycerophosphoethanolamines	*		47.9	56.7	M+NH4	C25H52NO7P	0.179724	119494	132362	128920	121681	125074	111146	125269	112893	112316	101728	119641	98122	107141	109260	112475	135115	152177	158877	127975	116610	124124	147648	120125	129952	138569	135265	161833	125871	110331	165929	104851	118648	135686	108401
4.66_375.1300m/z	375.13	4.6627	neg	(±)-3-(4-Hydroxyphenyl)-1,2-propanediol 4'-O-glucoside	HMDB0033082	Organic oxygen compounds	Organooxygen compounds	Carbohydrates and carbohydrate conjugates			47.9	44.3	M+FA-H	C15H22O8	0.914582	928.524	1018.43	1027.56	1162.83	1182.25	1069.36	1218.96	7.17076e-08	142.32	25.1448	7.17076e-08	7.17076e-08	24620.9	2265.92	7.17076e-08	401.543	331.276	7.17076e-08	646.126	7.17076e-08	58.6774	212.833	96.4069	595.801	3656.07	7.17076e-08	272.576	177.211	193.176	48.4067	7.17076e-08	7.17076e-08	70.2019	25.2432
6.95_168.0421n	169.049	6.94747	pos	Quinolacetic acid	HMDB0240257	Organic oxygen compounds	Organooxygen compounds	Alcohols and polyols			47.9	41.8	M+H-H2O, M+H	C8H8O4	-1.18901	276619	264340	267652	266357	276148	281489	281993	589590	264226	85703	491939	418022	162763	42574.6	886572	164659	194308	285605	699017	35905.1	710050	345247	265623	260010	170707	31765.2	50782.6	80790.6	154856	36163.5	120519	905224	143711	10820.5
8.35_534.1174m/z	534.117	8.3494	pos	Indomethacin acyl glucuronide	HMDB0060922	Organoheterocyclic compounds	Indoles and derivatives	Benzoylindoles	*		47.9	69.9	M+H	C25H24ClNO10	2.42094	11385.8	10932.3	11451.7	10629.7	12763.7	12126.6	13255.2	31933.5	5782.51	29639.5	588.886	196.575	2492.91	1596.32	8003.72	10490.5	6661.13	18575.8	19000	26471.7	16704.6	8257.74	8670.41	6226.18	14009.4	31229	36551.9	3614.37	674.563	25438.8	4226.03	20302.7	26664.6	1749.55
5.50_230.9966m/z	230.997	5.50072	neg	2,4-Dihydroxyacetophenone 5-sulfate	HMDB0041646	Organic oxygen compounds	Organooxygen compounds	Carbonyl compounds	*		47.8	46.9	M-H	C8H8O6S	-1.08362	2210.02	2499.48	2511.51	2663.27	2503.42	2297.39	2575.49	5447.7	309.448	26.2142	699.806	59.1117	110.313	7302.64	273.465	6466.36	1595.92	13081.9	12243.3	105.737	3492.64	681.648	1593.19	89.6759	5684.7	4201.34	122.571	1727.08	1926.58	1944.96	7.17076e-08	240.183	1277.37	1108.66
5.89_240.1491m/z	240.149	5.89445	pos	Anatalline	64434	Unclassified	Unclassified	Unclassified			47.8	45.1	M+H	C15H17N3	-1.67532	3190.8	3037.5	2985.99	3541.54	3597.68	3223.76	3468.69	7.17076e-08	208.453	2237.18	778.471	123.212	281.667	308.207	5.68728	173.654	90.6841	7.17076e-08	357.009	41.1377	84637	137.058	232.705	830.235	962.451	180.371	264.13	1236.74	7.17076e-08	244.712	101.203	92.1466	7.17076e-08	7.17076e-08
6.45_286.2008m/z	286.201	6.45463	pos	2-octenoyl-L-carnitine	LMFA07070035	Lipids and lipid-like molecules	Fatty Acyls	Fatty esters			47.8	47	M+H	C15H27NO4	-1.67826	3620.7	3364.38	3910.58	3584.99	3249.86	3323.26	3283.43	2565.21	1442.12	1851.19	4840.07	2073.49	663.651	3720.48	2176.62	3503.15	3291.49	4579.22	7409.25	10093.2	10594.8	5467.79	2216.83	5142.16	6925.23	5836.69	4259.57	3217.45	8899.46	6822.42	3913.78	1326.85	3399.47	3736.66
7.48_526.2487m/z	526.249	7.47838	neg	N-[(3a,5b,7a,12a)-3,12-dihydroxy-24-oxo-7-(sulfoxy)cholan-24-yl]-Glycine	LMST05030010	Unclassified	Unclassified	Unclassified			47.8	52.8	M-H2O-H	C26H43NO9S	1.31641	4243.49	3974.31	4318.44	4167.39	4158.69	4204.35	4032.13	2986.57	2073.16	3559.44	1905.03	2693.15	2144.23	1147.48	1832.62	1981.92	2339.13	1004.45	1922.67	2595.23	2568.66	3461.34	1347.06	1424.19	1416.27	257.947	1515.44	1556.57	1651.56	1695.61	1960.07	3594.46	6778.84	5366.14
7.50_507.2241m/z	507.224	7.49565	neg	Hydrocortisone succinate	LMST02030126	Lipids and lipid-like molecules	Sterol Lipids	Steroids		C12888	47.8	51.4	M+FA-H	C25H34O8	1.12268	1147.8	1112.36	1150.57	1219.97	966.479	1133.26	1148.3	104.201	686.065	178.628	444.718	1155.74	504.253	155.287	62.8508	289.96	568.893	705.657	887.036	102.787	428.969	1172.06	7.17076e-08	132.069	780.124	1355.85	591.431	7.17076e-08	108.99	7.17076e-08	7.17076e-08	312.571	4427.88	109.332
7.74_583.3134m/z	583.313	7.73742	neg	Cholic acid glucuronide	HMDB0002577	Lipids and lipid-like molecules	Steroids and steroid derivatives	Steroidal glycosides	*		47.8	46.7	M-H	C30H48O11	1.78405	11160.2	12514.8	13325.4	13167.4	13517.1	12904.9	12995	6027.94	4923.78	9173.8	5643.91	17402.7	11323.4	13481.3	1805.49	3283.06	9486.61	6872.28	1320.45	4488.26	17150.3	4031.97	15212.6	2766.71	3987.49	1384.37	4446.59	413.906	9343.76	2715.71	992.117	22837.2	19420.8	7684.75
7.91_273.1712m/z	273.171	7.91005	neg	Menthyl lactate	HMDB0037212	Lipids and lipid-like molecules	Prenol lipids	Monoterpenoids	*		47.8	45.8	M+FA-H	C13H24O3	1.85529	1361.34	1687.55	1589.13	1804.7	1888.9	1545.19	1671.28	1177.07	364.343	1579.89	851.553	1678.57	3327.48	2315.46	530.937	7.17076e-08	7.17076e-08	7.17076e-08	7.17076e-08	20.2803	14.2541	52.0304	7.17076e-08	18.6569	7.17076e-08	7.17076e-08	7.17076e-08	21.1258	7.17076e-08	23.6411	595.185	4828.4	1466.35	1488.35
7.93_310.1640m/z	310.164	7.92693	neg	Arginyl-Histidine	HMDB0028711	Organic acids and derivatives	Carboxylic acids and derivatives	Amino acids, peptides, and analogues	*		47.8	44.8	M-H	C12H21N7O3	2.14239	4113.92	3932.62	4042.68	4160.1	4191.62	4371.1	4176.4	4731.7	5261.52	5044.47	5218.82	5003.54	4771.66	4534.56	4293.99	5325.67	4583.08	4564.47	4289.62	5041.34	4774.37	4426.16	5066.35	4945.96	5026.61	5023.38	4236.88	4874.76	5067.62	5745.62	4770.01	3883.23	4258.12	4652.29
8.31_339.0171m/z	339.017	8.30705	neg	(2-hydroxy-2-{9-hydroxy-7-oxo-2H,3H,7H-furo[3,2-g]chromen-2-yl}propoxy)sulfonic acid	HMDB0132923	Phenylpropanoids and polyketides	Coumarins and derivatives	Furanocoumarins	*		47.8	50.1	M-H2O-H	C14H14O9S	-2.52444	4866.35	5312.6	5667.9	5950.18	6138.5	6617.03	5879.98	9604.08	3915.22	10274.7	1456.08	1826.19	2966.71	2745.46	6244.36	5746.94	3644.91	7567.53	6478.34	9109.8	6240.8	4686.52	4413.59	4295.92	5045.89	7359.25	9627.04	2878.88	1635.73	6487.35	3465.31	7323.26	8330.46	1901.05
8.33_257.2259m/z	257.226	8.33332	pos	Androstenol	HMDB0005935	Lipids and lipid-like molecules	Steroids and steroid derivatives	Androstane steroids	*		47.8	45.6	M+H-H2O	C19H30O	-1.79204	6229.75	6386.46	6856.85	6534.2	6572.84	5916.92	6304.25	4554.45	2674.74	4355.41	1057.71	7218.46	1205.56	5143.42	8155	2982.09	7691.21	2916.41	12629	6347.57	2333.15	7323.98	10454.6	4704.75	2615.29	6110.79	4175.38	8913.26	18930.3	8022.55	11578.9	7509.51	7503.81	5876.91
8.51_229.1443m/z	229.144	8.51363	neg	(Z)-3-Methyl-3-decenoic acid	HMDB0031062	Lipids and lipid-like molecules	Fatty Acyls	Fatty acids and conjugates	*		47.8	44.7	M+FA-H	C11H20O2	-1.36601	2194.18	2685.45	2684.6	2621.39	3094.01	2990.59	2522.49	13777.3	1539.71	3393.39	2740.81	1520.78	1691.33	1982.29	2102.69	1810.28	2371.95	1196.95	2857.65	1171.01	1797.87	2300.39	1261.48	1387.13	3235.98	1681.34	2159.99	8552.28	2137.42	2079.55	1836.45	1751.87	1248.87	2475.71
8.70_273.1348m/z	273.135	8.69585	neg	(-)-12-hydroxy-9,10-dihydrojasmonic acid	LMFA02020015	Lipids and lipid-like molecules	Fatty Acyls	Octadecanoids			47.8	45.1	M+FA-H	C12H20O4	2.06914	918.955	1092.85	1087.81	1124.63	1277.7	1410.94	1150.45	417.533	61.9534	966.013	431.84	2810.27	3553.71	1486.07	126.582	7.17076e-08	7.17076e-08	7.17076e-08	7.17076e-08	7.17076e-08	7.17076e-08	7.17076e-08	7.17076e-08	7.17076e-08	7.17076e-08	7.17076e-08	7.17076e-08	7.17076e-08	7.17076e-08	7.17076e-08	290.046	3168.29	796.668	1017.7
0.47_102.0916m/z	102.092	0.465233	pos	xi-2,3-Dihydro-3-methylfuran	HMDB0037788	Organoheterocyclic compounds	Dihydrofurans	Unclassified			47.7	42.5	M+NH4	C5H8O	2.74328	655216	786683	781875	698649	587902	685501	606178	1.07876e+06	1.06003e+06	838321	1.22269e+06	1.05688e+06	661874	642477	1.02718e+06	1.31879e+06	866464	649847	922584	710445	750848	859998	1.1804e+06	964941	1.30911e+06	1.66069e+06	871300	895768	1.516e+06	1.65515e+06	1.05479e+06	698313	847990	757606
1.23_245.0763m/z	245.076	1.22907	pos	5-(2'-Carboxyethyl)-4,6-Dihydroxypicolinate	HMDB0006794	Organoheterocyclic compounds	Pyridines and derivatives	Hydropyridines	**	C05655	47.7	44.3	M+NH4	C9H9NO6	-2.25852	49734.2	55497.7	50266.1	55430.9	51438.8	55101.2	52340.1	52644.9	70358.1	45693.5	47310.4	48290.8	53429.3	48849.5	57424.2	62885.3	74651.1	62712.7	86364.4	45402.4	73663.1	78836.7	71267	74993.2	84684.4	98166.4	70814.3	58223.1	90448.6	110066	57060.6	47939.9	58100.1	50903.1
4.99_369.0829m/z	369.083	4.98955	neg	6-[4-(2-carboxyethyl)-5-hydroxy-2-methoxyphenoxy]-3,4,5-trihydroxyoxane-2-carboxylic acid	HMDB0128041	Organic oxygen compounds	Organooxygen compounds	Carbohydrates and carbohydrate conjugates	*		47.7	45.9	M-H2O-H	C16H20O11	0.414508	1129.73	1350.76	1470.47	1312.32	1266.05	1213.65	1324.8	441.611	722.122	471.511	96.5433	172.688	354.72	5679.59	262.844	148.506	4894.54	1429.31	1736.56	110.245	485.711	1144.56	215.522	3820.19	1208.88	7.17076e-08	7.17076e-08	764.098	521.274	680.459	1237.74	174.79	246.158	7.17076e-08
5.07_275.0234m/z	275.023	5.07327	neg	{3-[(1E)-3-hydroxyprop-1-en-1-yl]phenyl}oxidanesulfonic acid	HMDB0135303	Organic acids and derivatives	Organic sulfuric acids and derivatives	Arylsulfates	*		47.7	45.8	M+FA-H	C9H10O5S	1.40164	1089.28	1296.73	1405.14	1274.29	1564.87	1117.33	1496.95	209.196	268.338	283.293	7.17076e-08	7.17076e-08	7.17076e-08	8630.1	7.17076e-08	140.708	11788.5	503.235	3286.26	7.17076e-08	306.269	218.408	7.17076e-08	5983.77	1321.18	14.7078	7.17076e-08	1669.18	51.5786	7.17076e-08	807.317	110.631	7.17076e-08	7.17076e-08
5.26_261.1345m/z	261.135	5.26298	neg	Phaseolic acid	LMFA01060200	Organic acids and derivatives	Keto acids and derivatives	Medium-chain keto acids and derivatives	*		47.7	45.4	M-H	C12H22O6	0.560824	1068.79	1206.49	1135.67	1230.85	1246.5	1022.25	1120.63	899.325	518.287	1428.27	915.963	1455.83	1457.32	1761.02	509.978	7.17076e-08	131.766	7.17076e-08	7.17076e-08	28.9564	22.5483	14.1413	45.3451	7.17076e-08	16.5313	15.2448	14.5465	16.3425	36.6019	17.5073	882.632	1893.83	1092.59	1582.41
6.53_439.1614m/z	439.161	6.52867	neg	Gibberellin A39	HMDB0035045	Lipids and lipid-like molecules	Prenol lipids	Diterpenoids	*		47.7	43.3	M+FA-H	C20H26O8	1.21581	5208.65	6009.12	5798.17	5898.07	6250.74	5555.3	5527.08	1122.65	6615.93	1712.38	4006.23	360.106	650.96	2398.28	1045.72	1174.42	12061.6	11246.8	3044.65	8783.99	2680.57	3449.58	2933.91	1408.74	7643.7	4743.6	2888.29	1171.6	1610.6	3783.29	179.288	1763.92	12410.5	17996
6.58_462.1777m/z	462.178	6.58073	neg	Dihydroisomorphine-3-glucuronide	HMDB0060820	Alkaloids and derivatives	Morphinans	Unclassified	*		47.7	43.4	M-H	C23H29NO9	1.60069	15787.2	17103.3	17269.1	17924.5	17608	18325.1	18066.7	2069.54	1226.74	145.808	265.18	104.379	7.17076e-08	31063.9	5490.82	2107.54	22431.9	856.498	9243	21844.9	39371.4	42876.2	21755.4	7.17076e-08	1482.65	657.648	57933.4	1255.23	16731.5	25991.1	7.17076e-08	7.17076e-08	123107	228.614
6.81_298.1410n	316.175	6.81113	pos	3,7,8,15-Scirpenetetrol	HMDB0037560	Lipids and lipid-like molecules	Prenol lipids	Sesquiterpenoids	*		47.7	46.2	M+NH4, M+Na	C15H22O6	-2.04067	7647.51	7331.04	8606.07	8600.06	8704.61	8055.99	8598.04	6180.25	6945.24	6816.56	5753.69	8305.99	6796.6	7430.11	5810.55	4451	10483.9	13112.1	10753.3	13070.4	12061.4	12199.4	5923.25	11270.8	10211.6	3782.22	6024.94	7625.86	9398.94	8559.16	5283.54	4792.84	6310.33	5514.59
9.34_255.1603m/z	255.16	9.33533	neg	9-tridecynoic acid	LMFA01030602	Lipids and lipid-like molecules	Fatty Acyls	Fatty Acids and Conjugates			47.7	42.3	M+FA-H	C13H22O2	0.779296	5548.02	5916.55	5773.71	5779.9	5692.45	5902.9	6094.1	16752.4	6268.56	4034.91	1281.34	1376.48	2327.89	2498.68	3548.88	1896.19	25411.1	11637.9	9781.03	1870.28	4769.41	9760.98	2206.28	4259.12	26967	4322.07	3057.74	4405.76	3241.64	2627.51	4370.21	2319.89	1755.07	3470.11
13.00_169.0493m/z	169.049	12.9999	pos	NORCANTHARIDIN	44424	Unclassified	Unclassified	Unclassified			47.6	42.1	M+H	C8H8O4	-1.46042	6635.84	6896.87	5759.29	6647.15	7078.22	7253.15	6969.75	6554.97	3065.5	9561.72	12397.6	18258.6	13248.9	11296.9	2872.86	7.17076e-08	7.17076e-08	7.17076e-08	87.3337	7.17076e-08	142.093	7.17076e-08	7.17076e-08	7.17076e-08	7.17076e-08	7.17076e-08	7.17076e-08	7.17076e-08	7.17076e-08	7.17076e-08	9138.1	18096.4	8680.43	12371.6
4.94_273.0078m/z	273.008	4.93792	neg	Ferulic acid 4-sulfate	HMDB0029200	Phenylpropanoids and polyketides	Cinnamic acids and derivatives	Hydroxycinnamic acids and derivatives	*		47.6	47.9	M-H	C10H10O7S	1.1369	1095.07	1284.31	1276.87	1415.17	1390.24	1243.44	1307.57	454.463	380.248	578.775	340.436	628.441	177.224	1493.6	884.59	82.806	3421.19	379.27	369.283	180.408	221.592	1868.39	187.834	4291.36	438.777	5.4554	2.24543	74.2333	356.012	80.9354	275.439	580.186	315.572	7.17076e-08
5.40_275.1041m/z	275.104	5.40035	neg	L-gamma-Glutamyl-beta-phenyl-beta-L-alanine	HMDB0038514	Organic acids and derivatives	Carboxylic acids and derivatives	Amino acids, peptides, and analogues			47.6	43.9	M-H2O-H	C14H18N2O5	1.26439	4013.38	4523.18	4322.34	4798.81	4797.86	4336	4688.37	1702.68	1322.78	3310.01	1739.14	3006.16	9178.4	2188.51	1527.37	693.463	1244.03	4217.13	766.568	897.882	3441.8	3034.13	641.747	2958.46	1256.16	1994.84	3401.43	4214.19	3450.48	2317.85	1580.59	5412.8	716.281	3557.1
5.72_203.0919m/z	203.092	5.72263	neg	Isopropyl beta-D-glucoside	HMDB0032705	Organic oxygen compounds	Organooxygen compounds	Carbohydrates and carbohydrate conjugates	*		47.6	46.3	M-H2O-H	C9H18O6	-2.56485	1672.95	1815.32	1831.19	1989.17	1969.82	1869.49	1869.92	1597.96	1275.39	2308.11	1528.29	2354.99	2127.05	2495.61	1309.66	202.453	140.697	106.844	168.234	262.972	158.259	148.414	265.535	218.736	352.952	319.539	297.543	214.441	199.024	238.96	1692.36	2745.64	1735.37	2836.08
6.79_332.2425m/z	332.242	6.79435	pos	3-hydroxydecanoyl carnitine	HMDB0061636	Lipids and lipid-like molecules	Fatty Acyls	Fatty acid esters	*		47.6	45.2	M+H	C17H33NO5	-1.97151	17896.7	16790.1	17050.3	17599.1	17016.5	16798.9	17498.7	14241.9	11299.7	9338.59	20335.7	9859.45	3941.52	18763.4	11777.5	18553.2	15449.6	20834.6	33187.6	58880.1	58603.7	25616.8	9231.25	31629	39216.4	34838.7	24793.5	13749.4	45805.3	38514	18296.1	7409.07	19002.6	19054.5
7.89_183.1019m/z	183.102	7.89272	neg	Heptylmalonic acid	HMDB0059719	Lipids and lipid-like molecules	Fatty Acyls	Fatty acids and conjugates	*		47.6	46.9	M-H2O-H	C10H18O4	-3.61301	3818.8	3043.38	2778.48	2441.32	2477.97	2278.42	2290.93	3409.59	1386.54	2108.69	1304.41	1347.73	1377.64	1104.39	851.995	1226.18	3867.09	3091.16	2555.88	1405.06	1531.3	2323.95	1595.28	1004.18	2253.04	1731.26	2495.53	2429.65	1998.62	3434.01	3246.47	8530.01	5246.22	2300.65
8.29_567.3183m/z	567.318	8.28967	neg	(3alpha,5beta,7alpha)-23-Carboxy-7-hydroxy-24-norcholan-3-yl-beta-D-Glucopyranosiduronic acid	LMST05010028	Unclassified	Unclassified	Unclassified			47.6	45.4	M-H	C30H48O10	1.42277	21744.2	24421.3	24394.5	24523.3	23837	25463.3	23040.4	7182.61	12700.5	12685.6	11582.1	11822.7	12768.2	24426.2	10389	25916.3	48525	12793.7	7598.3	7711.05	28532.4	10241.7	20085.3	6131.8	5705	15428.2	7806.05	7910.34	5330.34	65409.9	14501.5	38117.7	30664.7	27519.3
8.83_186.1247n	185.118	8.83403	neg	10-hydroxy-2E-decenoic acid	35523	Lipids and lipid-like molecules	Fatty Acyls	Fatty Acids and Conjugates			47.6	46.2	M-H2O-H, M-H	C10H18O3	-4.66386	8880.72	9860.06	10049.5	9871.99	9985.26	9666.91	9219.07	10056.3	4236.66	7117.19	5070.17	6223.53	4746.89	4611.09	5289.24	5468.33	11431.4	7862.37	11088.5	5437.54	6778.19	7343.81	6224.83	4500.99	5850.95	4741.42	6898.48	7404.72	5881.33	12794.8	4921.52	21795.4	17311.8	4803.39
1.70_203.1388m/z	203.139	1.69597	pos	Alanyl-Leucine	HMDB0028691	Organic acids and derivatives	Carboxylic acids and derivatives	Amino acids, peptides, and analogues	***		47.5	40.8	M+H	C9H18N2O3	-1.21899	13482.2	13603.5	14119.2	13905	14267.8	14300.2	14213.6	4258.48	45040.5	9330.89	4007.91	11933.6	6403.4	5094.5	26375.1	71543	88698.3	5140.9	52320.5	17579.3	8645.8	3560.01	25372.6	7295.76	11979.4	15088.6	4380.38	5042.49	7465.44	7046.58	7308.24	2864.29	591.322	2129.38
10.11_481.2813m/z	481.281	10.1099	neg	(-)-Salvisyriacolide	LMPR0105040002	Lipids and lipid-like molecules	Prenol lipids	Isoprenoids			47.5	39.7	M+FA-H	C25H40O6	1.29312	99275.4	114841	116305	115129	115359	114166	111681	116213	390390	29488.1	7049.47	5231.03	3818.12	61468.9	30686.5	8707.94	174112	153225	56102	64344.7	289297	118712	66166.7	87510.4	254508	22261.6	333831	16349.4	32806.1	416732	11228.8	37154.7	127693	192341
15.51_112.0870m/z	112.087	15.5077	pos	Betazole	85355	Organic nitrogen compounds	Organonitrogen compounds	Amines			47.5	42.9	M+H	C5H9N3	1.13051	113585	140038	88750.5	196160	144043	134552	116328	193437	174058	115443	229269	227742	178934	131744	250379	246419	231823	112804	159106	128041	119510	126877	190044	151401	246352	372118	119003	112023	243921	245456	281499	139991	115391	146705
6.41_333.1438m/z	333.144	6.4055	pos	Citpressine II	HMDB0029324	Organoheterocyclic compounds	Quinolines and derivatives	Benzoquinolines	*		47.5	43.7	M+NH4	C17H17NO5	-2.13302	167137	178099	189827	190502	206937	212086	215668	20405.7	39573.9	161701	223189	315281	148228	262196	330123	154083	286869	39554.9	239987	51154.1	68524.6	151106	43910.1	265893	52350.8	123127	222625	159454	217058	222083	161228	158358	145159	127457
7.12_356.2425m/z	356.243	7.11828	pos	O-(11-carboxyundecanoyl)carnitine	LMFA07070083	Lipids and lipid-like molecules	Fatty Acyls	Fatty esters			47.5	44.6	M+H-H2O	C19H35NO6	-1.6641	2498.29	2153.03	2179.95	2174.74	2429.79	2814.04	2702.17	191.868	7.17076e-08	7.17076e-08	7.17076e-08	7.17076e-08	7.17076e-08	7.17076e-08	7.17076e-08	7.17076e-08	2446.47	93805.5	598.773	165.847	914.747	77.3339	265.542	7.17076e-08	530.961	7.17076e-08	795.65	322.936	7.17076e-08	7.17076e-08	522.399	7.17076e-08	156.773	7.17076e-08
7.86_227.1286m/z	227.129	7.85825	neg	9-undecynoic acid	LMFA01030617	Lipids and lipid-like molecules	Fatty Acyls	Fatty Acids and Conjugates			47.5	42.2	M+FA-H	C11H18O2	-1.35553	4588.34	4446.26	4388.13	4212.8	4324.6	4021.79	3928.62	4112.22	4044.41	5307.82	2250.91	1833.09	2828.58	2173.77	3822.24	1524.75	9126.73	3092.3	7432.43	1607.73	7598.54	3502.34	1496.83	2708.72	5917.9	1957.03	3118.43	11750.4	3813.61	3632.47	5031.87	2734.85	2309.05	2734.4
8.31_229.1443m/z	229.144	8.30705	neg	(Z)-3-Methyl-4-decenoic acid	HMDB0031063	Lipids and lipid-like molecules	Fatty Acyls	Fatty acids and conjugates	*		47.5	43.7	M+FA-H	C11H20O2	-1.10072	2977.09	3294.67	3216.5	3202.3	3141.97	3283.71	3352.63	3719.67	2450.51	2898.41	1747.38	1751.9	1751.89	2836.33	2259.71	1795.23	15193.9	2344.27	6141	2051.48	2476.57	3655.78	1907.96	5342.17	3990.95	2418.13	1862.75	3978.53	2436.87	3929.93	3095.58	1894.49	1550.25	2950.07
9.09_335.0598m/z	335.06	9.09328	neg	[6-hydroxy-2-methoxy-3-(3-phenylprop-2-en-1-yl)phenyl]oxidanesulfonic acid	HMDB0130346	Phenylpropanoids and polyketides	Linear 1,3-diarylpropanoids	Cinnamylphenols	*		47.5	47.7	M-H	C16H16O6S	0.998479	183.96	137.622	115.514	147.12	194.46	194.503	166.889	35.6477	27.8107	7.17076e-08	8.42938	7.17076e-08	7.17076e-08	15.8954	37.6691	10846.2	13.402	31.1135	7.17076e-08	18.0219	26.8497	16.4981	37.2659	7.17076e-08	7.17076e-08	23.1365	35.1623	18.8968	26.8646	7.17076e-08	24.4338	15.2292	7.17076e-08	7.17076e-08
3.01_218.1029m/z	218.103	3.0127	neg	Isovalerylalanine	HMDB0000747	Organic acids and derivatives	Carboxylic acids and derivatives	Amino acids, peptides, and analogues	*		47.4	41.7	M+FA-H	C8H15NO3	-2.58223	6404.87	7384.39	7498.13	7442.6	7615.11	7513.08	7377.9	5003.43	5709.11	5623.23	4668.27	3362.04	4438.57	8774.04	6652.12	17307.4	5247.69	5580.22	5628.31	3789.52	7550.23	7995.57	5849.57	4082.68	5750.3	6364.3	7253.46	4781.92	4740.47	3428.32	4122.21	8207.99	5841.85	7115.63
4.27_230.9966m/z	230.997	4.26935	neg	2-[3-(sulfooxy)phenyl]acetic acid	HMDB0125163	Organic acids and derivatives	Organic sulfuric acids and derivatives	Arylsulfates	*		47.4	47.5	M-H	C8H8O6S	-1.20677	1437	1697.3	1728.31	1600.56	1557	1703.02	1829.3	3214.88	480.924	1098.81	387.27	623.249	358.74	565.96	647.847	715.851	1324.47	625.153	1005.83	541.643	1256.34	1049.7	351.823	628.813	600.406	488.727	457.354	755.357	389.531	1069.17	520.501	6275.25	878.473	1077.92
1.28_229.0827m/z	229.083	1.27697	neg	(2S,3'S)-alpha-Amino-2-carboxy-5-oxo-1-pyrrolidinebutanoic acid	HMDB0039110	Organic acids and derivatives	Carboxylic acids and derivatives	Amino acids, peptides, and analogues			47.3	42	M-H	C9H14N2O5	-1.3055	1907.89	1943.58	1916.35	1883.68	1868.93	1984.37	1809.48	1915.78	1381.69	1830.91	885.448	1880.33	2289.6	1652.64	1824.11	1438.72	1536.22	2142.65	1433.87	919.967	2040.14	1380.29	1244.64	1245.12	881.447	1437.67	1590.33	2167.83	2089.28	1337.93	1206.99	2071.98	861.487	2108.72
5.61_347.1595m/z	347.16	5.60603	pos	N-[2-hydroxy-2-(4-hydroxyphenyl)ethyl]-3-(4-hydroxy-3-methoxyphenyl)prop-2-enimidic acid	HMDB0136405	Phenylpropanoids and polyketides	Cinnamic acids and derivatives	Hydroxycinnamic acids and derivatives	*		47.3	43.4	M+NH4	C18H19NO5	-1.92693	9759.2	11169.8	11122.9	10260.8	11858.5	12554.4	13217.6	2577.99	5819.85	10011.7	19673.8	13341.9	6415.3	17385	21794.5	17334.8	16803	6104.3	27363	6965.15	10335.7	11870.7	4504.71	15537	5397.77	13910.1	11276.6	20055	18056.9	13415.1	13021	6210.37	10640.6	8226.85
6.46_199.0970m/z	199.097	6.46027	neg	cis-4-Decenedioic acid	HMDB0000603	Lipids and lipid-like molecules	Fatty Acyls	Fatty acids and conjugates	*		47.3	46.3	M-H	C10H16O4	-2.95504	7465.58	7041.31	6415.59	6401.46	6146.56	6064.88	6015.83	5420.63	3978.23	6461.08	4335.14	3886.89	3845.65	3869.81	4704.35	3448.51	4790.8	3731.11	5966.96	4175.39	4082.98	4864.01	3420.97	3727.56	5727.62	4183.26	4722.73	11791.2	4973.49	5224.4	6844.58	5628.19	4926.1	7080.64
6.76_377.1336m/z	377.134	6.7605	pos	5-hydroxy-2-{[1-hydroxy-3-(4-hydroxy-3-methoxyphenyl)prop-2-en-1-ylidene]amino}-4-methoxybenzoic acid	HMDB0137670	Phenylpropanoids and polyketides	Cinnamic acids and derivatives	Hydroxycinnamic acids and derivatives	*		47.3	43.6	M+NH4	C18H17NO7	-2.03932	14440	16179.3	16762.9	16300.9	18173.4	18698	17971.5	2940.63	6425.88	11716.4	20457.3	14797.6	6743.21	23463.6	26725.9	19963.4	32822.9	7086.53	33654.1	7587.68	10665.4	16925.8	5472.02	19361.9	3110.22	16827.1	15782.8	22285.7	23902.9	20483.3	14347.7	9077.26	16121.8	10815.4
7.03_269.1034m/z	269.103	7.02952	neg	Dhelwangin	HMDB0030703	Organic oxygen compounds	Organooxygen compounds	Carbonyl compounds	*		47.3	42.5	M+FA-H	C12H16O4	1.51473	422.207	425.642	417.973	499.538	512.119	498.513	531.83	2696.38	361.026	585.287	211.334	581.118	1085.5	270.426	1638.96	800.483	640.568	2523.83	1481.29	3524.4	1612.46	954.951	1069.48	565.337	867.139	1012.58	1850	807.625	467.375	1372.11	721.867	794.956	1891.02	191.281
7.96_605.2391m/z	605.239	7.96137	neg	Isomorellic acid	HMDB0030734	Organoheterocyclic compounds	Benzopyrans	1-benzopyrans			47.3	44.5	M+FA-H	C33H36O8	-0.166135	5200.85	6570.74	6391.81	5929.67	6425.6	6870.54	6583.97	12605	3092.42	5737.15	6809.68	9786.94	2237.59	9730.32	8154.27	3613.05	2573.94	3599.08	9309.37	3395.02	4795.14	1943.31	4305.27	3508.13	609.37	5859.31	3231.95	7407.52	6141.88	880.807	5106.39	2042.08	5969	3895.23
8.63_253.1446m/z	253.145	8.62667	neg	Eremopetasinorol	HMDB0029668	Organic oxygen compounds	Organooxygen compounds	Alcohols and polyols	*		47.3	41.1	M+FA-H	C13H20O2	0.437318	2770.71	3005.5	2864.59	3032.29	3086.47	2774.36	2914.32	3117.63	1474.6	6493.28	2564.27	3793.59	1619.69	2513.92	1214.49	725.731	3330.3	1082.83	2411.7	976.094	2635.12	3106.38	684.191	1419	3801.68	1308.71	2137.22	3781.46	2042.87	1014.63	1507.73	2298.87	2858.5	1694.76
8.90_321.1710m/z	321.171	8.90322	neg	11-dehydro-2,3-dinor-TXB2	LMFA03030013	Lipids and lipid-like molecules	Fatty Acyls	Eicosanoids			47.3	43.9	M-H2O-H	C18H28O6	0.709391	2247.1	2511.64	2646.93	2542.03	2801.93	2758.49	2619.96	1825.15	2028.41	1603.61	1186.07	886.41	1273.83	1471.28	3229.37	494.615	1318.85	982.273	1898.11	4072.41	1877.86	3421.98	1130.06	7173.16	716.602	762.299	2685.31	1978.18	2803.01	3151.96	3177.99	2518.78	2979.05	1415.77
9.87_105.0701m/z	105.07	9.86598	pos	2-Phenylethanol	64740	Benzenoids	Benzene and substituted derivatives	Unclassified	**	C05853	47.3	42.2	M+H-H2O	C8H10O	1.99951	8765.4	8824.44	9324.82	9287.9	9122.56	9021.26	9213.13	8902.17	8695.62	6141.9	9492.83	8736.27	7042.82	6017.01	5169.41	10174.9	9229.37	5688.9	9501.23	6419.47	10414.3	9107.91	10859.5	6474.26	11258.9	12774.2	6862.73	8824.17	9246.4	9439.71	8621.24	6697.87	5566.33	5625.63
10.13_179.1064m/z	179.106	10.1319	pos	2-Ethoxy-5-(1-propenyl)phenol	95265	Benzenoids	Phenol ethers	Unclassified			47.2	42.5	M+H	C11H14O2	-1.4303	8549.7	9062.31	8905.51	8924.84	7960.04	8924.24	8501.46	13354.8	13384.6	10156.2	15319.7	14707.6	9677.47	8024.98	14448.7	19915.6	12133.9	8764.97	12407.7	9304.57	11361.6	12483.2	16947.2	12741.7	15438.8	21183.6	10380.1	11336.7	18481.1	22633.1	14247.5	8211.06	10701.2	9005.73
10.71_316.1880n	317.195	10.7089	pos	Perilloside C	HMDB0040563	Lipids and lipid-like molecules	Prenol lipids	Terpene glycosides	*		47.2	41.1	M+H, M+Na, M+NH4, M+H-H2O	C16H28O6	-1.76097	654229	648554	680335	650553	662495	650290	686583	364677	165715	587935	615078	855255	1.38815e+06	806847	122863	7.17076e-08	129.537	7.17076e-08	7.17076e-08	7.17076e-08	7.17076e-08	165.153	7.17076e-08	7.17076e-08	221.042	7.17076e-08	7.17076e-08	7.17076e-08	7.17076e-08	189.334	428319	1.50602e+06	509994	603734
10.98_198.0525n	181.049	10.981	pos	Vanillylmandelic acid	697	Benzenoids	Phenols	Methoxyphenols	**	C05584	47.2	41.6	M+H-H2O, M+H	C9H10O5	-1.42747	30252.9	30264.2	31223.2	31481.2	30147.4	30872.2	28396	17282.7	8061.2	28903.5	27982.7	43152.6	65887	39255.9	5810.45	7.17076e-08	7.17076e-08	7.17076e-08	7.17076e-08	7.17076e-08	7.17076e-08	7.17076e-08	7.17076e-08	7.17076e-08	7.17076e-08	7.17076e-08	7.17076e-08	7.17076e-08	7.17076e-08	7.17076e-08	16685.1	78087.4	24935.2	26196.4
12.22_427.2322m/z	427.232	12.219	pos	Cinnzeylanine	HMDB0036011	Lipids and lipid-like molecules	Prenol lipids	Diterpenoids	*		47.2	45.4	M+H	C22H34O8	-1.12454	13067.7	14020.5	15099.3	12032	12868.7	11946.9	13426.7	11782.9	4926.66	14848.5	16261.4	20866.6	19309.5	13259.3	2562.91	7.17076e-08	7.17076e-08	7.17076e-08	7.17076e-08	7.17076e-08	7.17076e-08	7.17076e-08	7.17076e-08	7.17076e-08	7.17076e-08	7.17076e-08	7.17076e-08	7.17076e-08	7.17076e-08	7.17076e-08	25833.3	25125.7	11249.8	33681.5
5.04_170.1173m/z	170.117	5.035	pos	Piperidione	71886	Unclassified	Unclassified	Unclassified			47.2	41.1	M+H	C9H15NO2	-1.50091	4604.16	5181.26	5031.17	5254.96	4973.03	5096.29	5222.85	1967.5	819.355	3930.75	5608.76	10134.5	10773.2	6259.49	1005.97	849.719	367.74	397.695	552.848	505.549	721.175	821.091	681.744	750.116	697.142	922.477	656.025	741.04	1303.34	1172.36	3891.65	8777.97	2692.02	7629.75
5.19_747.3699m/z	747.37	5.19403	neg	Spinochalcone C	LMPK12120014	Lipids and lipid-like molecules	Polyketides	Flavonoids			47.2	49.3	2M-H	C25H26O3	1.02351	82692.5	94188	95246.7	92695.6	96582.1	93479.5	96950.2	35981	75561.7	93359.7	18282.3	50720.2	20771	57916	104563	197425	144770	23155.4	119014	89887.7	51501.3	22224.1	69497.8	53233.9	68879.7	92623.6	24086.2	21110.5	36677	14233.4	224067	7560.86	2776.02	183190
6.41_432.2738m/z	432.274	6.4055	pos	Hydroxysalmeterol	2388	Unclassified	Unclassified	Unclassified			47.2	42.8	M+H	C25H37NO5	-1.53778	193574	192047	199286	204624	195675	194000	198897	169085	186175	204250	171286	270706	234345	269455	132847	7.17076e-08	7.17076e-08	7.17076e-08	7.17076e-08	7.17076e-08	7.17076e-08	7.17076e-08	7.17076e-08	7.17076e-08	7.17076e-08	7.17076e-08	7.17076e-08	7.17076e-08	7.17076e-08	7.17076e-08	233231	339948	203355	449280
6.98_347.1595m/z	347.159	6.98158	pos	(2E)-N-[2-(3,4-dihydroxyphenyl)ethyl]-3-(4-hydroxy-3-methoxyphenyl)prop-2-enimidic acid	HMDB0137055	Phenylpropanoids and polyketides	Cinnamic acids and derivatives	Hydroxycinnamic acids and derivatives	*		47.2	42.9	M+NH4	C18H19NO5	-1.9831	11265.6	13097	13256.9	13386.2	14719.6	15324.6	14257.9	709.396	1313.09	13043.5	16392	22780.4	12222.9	17166.4	22434.1	8721.39	24682.3	1513.55	10618	3058.08	2748.74	10667.2	1369.75	20179.8	1432.85	5909.1	19887.4	10749.3	15197.6	18394	13013.5	13392.2	10691.8	10000.2
7.25_276.1438m/z	276.144	7.25185	pos	1,1'-(Tetrahydro-6a-hydroxy-2,3a,5-trimethylfuro[2,3-d]-1,3-dioxole-2,5-diyl)bis-ethanone	HMDB0032527	Organic oxygen compounds	Organooxygen compounds	Ethers	*		47.2	45.6	M+NH4	C12H18O6	-1.51863	1892.08	2031.78	2056.46	2330.61	2290.93	2306.72	2332.33	1146.89	794.248	2203.9	1917.51	3874.19	2921.72	2520.77	620.591	175.203	44.188	100.718	57.2957	49.7841	44.097	92.4141	109.684	7.17076e-08	7.17076e-08	7.17076e-08	82.1653	7.17076e-08	7.17076e-08	7.17076e-08	1674.06	3817.33	1809.22	2542.96
9.27_253.1083m/z	253.108	9.266	neg	Jasmine ketolactone	HMDB0030150	Organoheterocyclic compounds	Oxocins	Unclassified	*		47.2	40.3	M+FA-H	C12H16O3	0.539125	2521	2615.18	2774.87	2821.82	2598.98	2671.42	2491.73	2717	1247.04	7611.79	290.786	724.866	1561.91	1466.89	1696.54	1184.46	1093.46	7664.9	3639.66	2083.85	3399.05	2155.2	1675.2	1143.79	1578.07	3077.05	3018.9	1193.92	339.321	3327.28	2674.68	4105.36	1967.85	1455.15
0.59_171.1377m/z	171.138	0.5896	pos	3-Hydroxycapric acid	6544	Organic acids and derivatives	Hydroxy acids and derivatives	Medium-chain hydroxy acids and derivatives	*		47.1	40	M+H-H2O	C10H20O3	-1.57738	58928.6	60782.2	57869.9	58409.8	47238.5	52304.1	50363.4	84084	95413.9	66358.7	103607	98570.4	64141.3	52278.8	83839.5	104324	79646.8	56987.2	81633.4	59421	70270.7	81671.4	105259	88767.8	97446.2	131496	72703.9	73849.1	122596	138113	93106.6	56937.4	71604.3	60231.1
0.75_179.0552m/z	179.055	0.7529	neg	myo-Inositol	144	Organic oxygen compounds	Organooxygen compounds	Alcohols and polyols	**	C00137	47.1	44.4	M-H	C6H12O6	-4.93616	136366	141205	136689	124241	147665	135583	120014	189816	145284	112689	116184	71235.4	124066	123933	108629	115114	109638	91814	153020	108562	85414.3	81447	91932.8	59635.1	81481	79635.2	98253.1	90458.8	65091.5	105529	97209.8	115631	96408.7	108605
10.04_257.1760m/z	257.176	10.0412	neg	Tetradecanedioic acid	5833	Lipids and lipid-like molecules	Fatty Acyls	Fatty acids and conjugates	*		47.1	43.4	M-H	C14H26O4	0.603975	3817.54	4402.12	4098.54	4451.82	4746.29	4595.76	4170.06	8610.8	3631.9	10446	4520.82	2801.32	3553.26	3719.52	3833.7	2462.99	6327.92	2250.05	6713.8	2142.86	5258.14	4496.89	1934.13	2590.12	4341.63	2705.27	3701.93	5801.22	3131.28	3745.76	2337.2	3183.9	2359.58	3326.86
10.25_396.3103m/z	396.31	10.2514	pos	MG(20:4(8Z,11Z,14Z,17Z)/0:0/0:0)	HMDB0011579	Lipids and lipid-like molecules	Glycerolipids	Monoradylglycerols	*		47.1	42.2	M+NH4	C23H38O4	-1.36163	12029.5	11666.3	12523.5	11294.3	11977.6	11380.6	12250.2	6342.65	3375.19	3831.34	8347.01	10982.5	2347	7563.63	5388.7	8717.41	20813.6	9195.91	14001.5	17053.9	19498.1	14412	4526.61	11165.2	20583.3	17393.2	13981.9	128663	21486.2	15793.9	9787.7	8114.02	13835.9	5871.06
10.69_424.3415m/z	424.341	10.6947	pos	2-Hydroxy-3-methoxyestrone	HMDB0011195	Lipids and lipid-like molecules	Steroids and steroid derivatives	Estrane steroids	*		47.1	42.5	M+H-H2O	C25H47NO5	-1.4475	113866	110736	118323	115972	115063	111090	114478	70380.7	47266.5	33919	140786	73600.1	53609.2	87916.9	109414	133922	120896	183173	170197	125623	130733	237597	74945.3	174122	156834	148099	182151	240571	207908	266123	74660	119333	151800	62088.2
5.27_347.1595m/z	347.16	5.27177	pos	N-trans-Feruloyloctopamine	HMDB0032805	Phenylpropanoids and polyketides	Cinnamic acids and derivatives	Hydroxycinnamic acids and derivatives			47.1	41.6	M+NH4	C18H19NO5	-1.84309	16251.5	15923.5	15861.9	16085.7	18184.5	18683.1	19563	3766.43	8758.49	15780.7	29682.7	19585.6	9173.67	24822.5	35237.2	27757.9	24739.2	9671.31	39191.4	10529.1	14680.4	19942.1	8042.64	23416.2	7296.24	22462.3	16615.7	27887.5	27799.6	21317	18223.8	10042.4	18951.1	11570.9
5.34_187.1206n	170.117	5.33967	pos	KAPA	3322	Lipids and lipid-like molecules	Fatty Acyls	Fatty acids and conjugates	**	C01092	47.1	40.9	M+H-H2O, M+H, M+Na	C9H17NO3	-1.29679	12467.4	12642.5	12914.5	12744.6	13641.6	13587.2	13685.1	12194.7	16604	6382.89	14208.6	12531.6	10505.9	7139.49	9879.42	13313.6	11329.1	9802.22	13606.9	13767.5	10409	9090.02	12685.5	11108	13887.8	16887.9	9697.75	7871.54	14261.8	20423.3	14448	9192.7	10692.3	9120.39
7.02_222.1253n	205.122	7.01575	pos	2-Hydroxyibuprofen	HMDB0060920	Phenylpropanoids and polyketides	Phenylpropanoic acids	Unclassified	*		47.1	40.6	M+H-H2O, M+NH4	C13H18O3	-1.14484	1567.38	1609.93	1678.84	1695.08	1848.6	1712.4	1839.93	735.32	962.328	545.927	850.957	644.929	492.809	350.175	521.633	823.589	719.885	486.848	561.205	605.811	513.083	636.218	863.465	641.458	1009.49	1188.36	586.162	550.85	864.835	1426.68	28758.2	400.85	981.648	577.775
7.68_314.2320m/z	314.232	7.67783	pos	5-formyl-6-hydroxy-1,1,4a,6-tetramethyl-decahydronaphthalen-2-yl acetate	HMDB0134775	Organic oxygen compounds	Organooxygen compounds	Alcohols and polyols	*		47.1	40.9	M+NH4	C17H28O4	-2.05315	217620	219341	239227	220405	227163	232341	223151	90687.6	135769	81779.8	151577	252679	42205.4	140403	211526	212774	365519	125008	194511	271705	387613	208944	110657	223082	268274	259276	283959	1.13396e+06	521047	220381	141189	150877	425111	153538
7.88_237.1131m/z	237.113	7.87548	neg	2-Methyl-1-phenyl-2-propanyl acetate	HMDB0031571	Benzenoids	Benzene and substituted derivatives	Phenylpropanes	*		47.1	40.6	M+FA-H	C12H16O2	-0.443189	745.364	808.798	801.444	811.723	814.761	851.269	825.809	449.527	1892.59	306.198	70.0773	19.7045	476.086	101.349	382.44	118.204	1320.88	931.08	2934.45	109.452	1692.26	419.097	249.027	388.546	855.746	208.238	514.246	1084.45	778.083	947.722	537.388	611.835	257.785	129.722
8.45_331.1766m/z	331.177	8.44578	neg	(1S,2R,4R,8S)-p-Menthane-2,8,9-triol 9-glucoside	HMDB0039978	Lipids and lipid-like molecules	Prenol lipids	Terpene glycosides	*		47.1	44.7	M-H2O-H	C16H30O8	1.05741	1793.94	2498.17	2397.6	2567.44	2669.31	2422.72	2374.1	1608.06	991.044	2304.38	1500.98	2908.6	3482.15	4293.96	332.607	176.241	84.1752	7.17076e-08	7.17076e-08	7.17076e-08	274.806	333.147	7.17076e-08	362.969	7.17076e-08	7.17076e-08	7.17076e-08	7.17076e-08	7.17076e-08	7.17076e-08	813.998	6613.69	1934.75	2388.01
9.05_230.2473m/z	230.247	9.0484	pos	Xestoaminol C	53933	Lipids and lipid-like molecules	Sphingolipids	Sphingoid bases			47.1	40.9	M+H	C14H31NO	-2.41008	41794.7	43680.8	44443	44445.1	44974.3	45618.8	44851.1	26457.8	25090.8	14103.2	29442.5	22986.2	18617.3	23362.4	31410.7	45508	48962.2	33521.4	51166.8	35140.1	37817.6	40467.6	46170.8	36146.7	43632.1	65176.4	37264.6	45951.3	76547.3	79816.8	33700.5	24788.1	22927.2	17307
10.27_316.3205m/z	316.32	10.2688	pos	Nonadecylic acid	LMFA01010019	Lipids and lipid-like molecules	Fatty Acyls	Fatty acids and conjugates	*	C16535	47	42.7	M+NH4	C19H38O2	-1.71372	106445	100687	105934	103871	101438	107021	100490	21704.4	27226	15377	22623.4	21231.7	13506.7	12136.3	21373.6	26879	24006	14552.4	24129.6	14363.9	18603.4	18108.6	30525.1	20652	32711.7	36540.9	19900.2	20555	31080.3	39897	31443.5	14794.4	27441.7	14971.1
10.61_371.2078m/z	371.208	10.6116	neg	9-E1t-PhytoP	LMFA02030043	Lipids and lipid-like molecules	Fatty Acyls	Octadecanoids			47	42.4	M+FA-H	C18H30O5	0.725942	1057.89	1466.98	1170.48	1439.57	1355.66	1109.47	1485.69	686.606	7.17076e-08	1689.86	603.104	1070.48	2420.38	2641.68	7.17076e-08	7.17076e-08	7.17076e-08	7.17076e-08	7.17076e-08	7.17076e-08	7.17076e-08	7.17076e-08	7.17076e-08	7.17076e-08	7.17076e-08	7.17076e-08	7.17076e-08	7.17076e-08	7.17076e-08	7.17076e-08	136.953	4191.12	1126.58	767.89
4.84_205.0969m/z	205.097	4.83508	pos	Phenylalanyl-Glycine	HMDB0028995	Organic acids and derivatives	Carboxylic acids and derivatives	Amino acids, peptides, and analogues	*		47	45.6	M+H-H2O	C11H14N2O3	-1.26465	1528.24	1510.28	1605.43	1844.79	1603.72	1597.34	1503.89	482.332	692.933	222.599	2080.5	476.108	1481.89	438.675	728.787	1059.16	1047.35	612.659	715.523	575.136	621.076	999.342	860.114	639.019	717.782	1122.36	1001.07	596.112	1207.11	926.872	469.41	575.839	39085.4	514.045
5.25_649.2850m/z	649.285	5.24555	neg	Scilliroside	LMST01130007	Lipids and lipid-like molecules	Sterol Lipids	Sterols		C08880	47	45.4	M+FA-H	C32H44O11	-2.5525	3838.84	5040.84	4949.13	5347.29	5167.64	5108.23	5102.64	542.199	4489.76	2104.42	60.382	1037.01	302.423	2216.7	8375.85	11854.8	23535.4	410.183	19085.8	8194.53	690.53	7.17076e-08	19450.5	1060.11	1226.07	1317.1	164.803	245.508	74.2152	7.17076e-08	1255.79	1168.93	78.0322	2980.39
5.59_144.0786n	127.075	5.58908	pos	4-Hydroxycyclohexylcarboxylic acid	HMDB0001988	Organic oxygen compounds	Organooxygen compounds	Alcohols and polyols	*		47	40.8	M+H-H2O, M+H	C7H12O3	-0.0316846	20495.9	21660.2	20047.8	21975	20642.4	20302.9	19398.4	25580.2	21653.8	26147.1	35555.1	31473.2	34740	24968.6	22007.9	18929.8	14303.5	9923.91	14974.8	10489	11777.3	13886.3	17647.3	15116.1	18303.6	22984.2	12958.9	13367.1	20980.1	25149.1	31913.1	31009.6	29353.9	29083.6
6.34_541.2662m/z	541.266	6.3401	neg	Cortolone-3-glucuronide	HMDB0010320	Lipids and lipid-like molecules	Steroids and steroid derivatives	Steroidal glycosides	*		47	38.9	M-H	C27H42O11	1.32883	68269.9	72861	74404.7	75798.5	76200.1	76947.1	72876.1	55640.9	40826.8	41082.5	14411.8	32567.6	21087.5	106033	126414	30498.7	59736.7	54974.2	58368.5	62577.7	46323.4	63510.5	35394.1	66395.6	28889.6	49355.2	43188.9	47090.7	120483	55733.7	35985.9	36655.7	118981	33607.9
7.53_211.0972m/z	211.097	7.53018	neg	3,4-Methyleneazelaic acid	HMDB0059744	Lipids and lipid-like molecules	Fatty Acyls	Fatty acids and conjugates	*		47	40.9	M-H	C11H16O4	-2.03859	3883.65	3886.9	4001.19	3953.68	4245.05	4341.88	4425.09	4880.85	5225.42	5020.05	5424.69	5244.71	5476.15	5310.86	4994.37	5745.7	4686.75	4713.67	4521.52	5065.79	4863.5	4768.71	5739.75	5250.32	5001.55	5023.02	4403.09	4783.52	4812.09	4903.76	5151.35	4617.37	4428.66	4526.88
8.15_214.1798m/z	214.18	8.14712	pos	7Z,9E-dodecadienoic acid	LMFA01030237	Lipids and lipid-like molecules	Fatty Acyls	Fatty Acids and Conjugates			47	40.7	M+NH4	C12H20O2	-1.81113	19817.6	22043.7	22101.7	23327.3	22389.7	25489.1	23056	30070	33498.3	23902.1	37002.3	34320.9	23925.3	23290.9	36348.3	49202.5	32698.5	22892.7	31794.1	24256.4	25764.8	30845.1	40216.4	33270.4	35880.7	46266.7	25371.8	25616.9	42965	54548.7	28928.8	19730.9	23490.9	21348.7
9.80_368.2788m/z	368.279	9.80235	pos	(5Z,8Z)-tetradecadienoylcarnitine	LMFA07070020	Lipids and lipid-like molecules	Fatty Acyls	Fatty esters			47	43.9	M+H	C21H37NO4	-1.92641	7178	8354.65	8717.65	8816.99	8674.45	7828.12	8736.4	5861.4	3446.35	3856.18	12276.7	5605.67	980.135	8390.17	4487.82	9667.07	8343.7	9388.08	15793	17667.5	21918.8	14960.5	4307.84	12852.4	13357	14391	12295	9628	19925.5	14947.7	7159.83	4309.58	11904.8	7205.98
5.08_367.2101n	350.207	5.0839	pos	Bambuterol	HMDB0015478	Benzenoids	Benzene and substituted derivatives	Phenoxy compounds			46.9	43.7	M+H-H2O, M+NH4	C18H29N3O5	-1.69415	3225.91	2947.41	3078.56	3302.38	3563.01	2838.6	3231.31	414.474	8543.07	778.207	1945.83	1556.3	14771.4	1709.27	2819.57	13118.5	29341	1831.34	14431.9	3379.47	1533.29	815.262	8831.3	525.073	1906.68	5465.87	2208.89	1079.03	2540.96	718.593	325.119	1222.26	7.17076e-08	131.466
7.42_307.2142n	325.248	7.42213	pos	Dihydrocapsaicin	HMDB0038457	Benzenoids	Phenols	Methoxyphenols	*	C16952	46.9	40.2	M+H, M+NH4	C18H29NO3	-1.77295	26787.1	27480.6	27377.9	27094.8	28029.6	28220.9	27327.7	55853.4	30347.9	19647.7	33671.7	17937.8	30494.7	24688.4	23521.6	27145.7	21825.3	33111.5	36944.9	26423.7	19290.4	16568.1	28484.8	18206.9	31214.4	31211.3	22477.2	59658.6	24756.3	44512.5	31887.8	22320.9	24505.5	24437.8
1.70_258.0852n	257.078	1.70398	neg	Ribothymidine	85160	Nucleosides, nucleotides, and analogues	Pyrimidine nucleosides	Unclassified	*		46.8	37.1	M-H, M+FA-H	C10H14N2O6	0.16812	7724.9	8774.72	9552.26	9344.98	9618.87	9061.19	9132.6	7615.46	7835.72	5557.52	6841.04	6584.94	8496.24	9785.74	7763.32	7647.05	8111.21	8665.94	7706.21	5777.05	8366.32	5577.58	8476.13	6911.12	7022.04	6010.1	6922.14	6377.9	6104.68	5180.81	4434.76	7633.58	8796.29	5784.44
10.23_337.2389m/z	337.239	10.2308	neg	(±)5,6-DHET	3832	Unclassified	Unclassified	Unclassified			46.8	39.8	M-H	C20H34O4	1.26226	13148.3	14477.3	15275.4	15251.3	15626.4	15031.4	14587.9	50953.3	3886.38	1577.33	777.765	1302.29	7.17076e-08	3080.89	41.0977	2876.32	43229.2	114.129	2690.94	1790.58	11905.6	5186.48	7557.45	14275.4	28352.9	303.913	13756.5	411.566	5539.95	56295.3	7.17076e-08	7106.19	11218.6	946.447
2.24_190.0503m/z	190.05	2.23785	neg	5-Hydroxyindoleacetic acid	2975	Organoheterocyclic compounds	Indoles and derivatives	Indolyl carboxylic acids and derivatives	**	C05635	46.8	48	M-H	C10H9NO3	-3.71783	3060.81	3266.01	3351.39	3498.82	3280.48	3392.47	3120.13	2213.55	2022.73	2014.78	1294.31	1493.27	2210.16	2508.88	2251.24	1883.43	1915.43	1695.44	1764.61	8257.75	1823.62	2427.75	1557.27	2845.43	1225.36	3630.66	1907.84	1514.99	1763.22	1764.92	2104.28	3202.8	2500.09	5847.79
2.55_288.1455m/z	288.145	2.54797	neg	O-Adipoylcarnitine	HMDB0061677	Lipids and lipid-like molecules	Fatty Acyls	Fatty acid esters	*		46.8	40	M-H	C13H23NO6	0.679108	394.15	534.061	438.307	484.296	471.545	507.263	516.734	157.455	7.17076e-08	133.294	7.17076e-08	16.1936	132.729	58.7302	318.852	24.9773	32.8575	53.6392	136.073	152.618	13.4028	50.6575	7.17076e-08	23.5824	7.17076e-08	7.17076e-08	227.494	15.5042	121.056	31.3434	134.082	61.7136	23.1908	302.791
5.37_203.0919m/z	203.092	5.36653	neg	cis-4-Hydroxycyclohexylacetic acid	HMDB0000451	Organic oxygen compounds	Organooxygen compounds	Alcohols and polyols	*		46.8	39.3	M+FA-H	C8H14O3	-3.56547	3024.75	3418.83	3449.85	3378.25	3429.81	3248.57	3338.96	2832.28	1905.98	4528	2815.64	4029.61	4625.76	5317.56	1850.74	264.296	241.789	289.404	229.213	286.801	244.345	274.091	221.849	201.048	256.226	304.907	215.286	250.567	314.146	817.705	3330.43	5467.69	3874.48	5103.04
7.96_243.1831n	244.19	7.96238	pos	N-Undecanoylglycine	HMDB0013286	Organic acids and derivatives	Carboxylic acids and derivatives	Amino acids, peptides, and analogues	*		46.8	38.5	M+H, M+Na, M+H-H2O	C13H25NO3	-1.57087	432420	480105	474880	477815	440400	495604	461741	609355	637978	468035	712740	694648	476222	441966	676938	897810	586480	427335	593894	456108	501052	580646	750517	625029	689911	934263	491450	513234	832604	1.11431e+06	629778	401855	483606	430227
8.31_195.1020m/z	195.102	8.30705	neg	11-oxo-undeca-5,8-dienoic acid	LMFA01060220	Lipids and lipid-like molecules	Fatty Acyls	Fatty Acids and Conjugates			46.8	40	M-H	C11H16O3	-3.52473	14246.2	15830.5	15857.6	16137.4	15976.4	15496.1	15528.9	33312.9	8988.99	33771.4	2528.92	3535.35	5796.57	6044.51	13075.4	12406.8	8146.66	20289.4	16496.6	25866.1	15178.7	11038.6	10673.5	8666.77	14449.8	21618.2	29646.9	6678.99	2901.19	18266	7633.21	26376.7	28701.5	5642.05
9.60_256.1670n	239.164	9.60003	pos	Monomenthyl succinate	91299	Lipids and lipid-like molecules	Prenol lipids	Monoterpenoids	*		46.8	43	M+H-H2O, M+H	C14H24O4	-1.89221	2035.89	1970.55	1687.28	2328.17	1777.74	2034.43	2052.95	2878.13	2131.29	3235.83	3490.37	2597.79	1741.01	1707.62	2057.94	2554.98	2964.83	1203.7	2716.27	1646.13	1431.39	2674.72	1849.13	1571.23	3522.91	3177.01	1803.93	15395.1	2584.78	3527.13	1792.98	1261.42	1429.47	1695.4
9.87_527.2857m/z	527.286	9.86598	pos	Neuromedin N (1-4)	HMDB0013021	Organic acids and derivatives	Carboxylic acids and derivatives	Amino acids, peptides, and analogues	*		46.8	39	M+Na	C26H40N4O6	3.3975	155598	157949	158692	163781	150714	158460	158033	153954	162105	119746	187889	170552	139587	118393	102457	212767	180936	113316	195082	126327	191303	170273	213547	129508	239574	252349	137288	176954	178682	185063	177675	127303	106762	114899
0.79_113.0590n	114.066	0.792817	pos	Creatinine	8	Organic acids and derivatives	Carboxylic acids and derivatives	Amino acids, peptides, and analogues	**	C00791	46.7	39.3	M+H, M+Na	C4H7N3O	1.06292	264532	284298	271777	310135	281619	321837	306434	394695	355000	282022	225748	324269	221225	279856	469281	372291	361228	236322	466242	321471	286220	279053	439540	491560	277062	320914	289160	374965	479730	407731	419272	199851	333939	164182
11.75_375.2543m/z	375.254	11.7495	neg	DPA	LMFA04000044	Lipids and lipid-like molecules	Fatty Acyls	Fatty acids and conjugates	**	C07185	46.7	45.3	M+FA-H	C22H34O2	0.75608	1347.05	1835.59	1505.7	1642.06	1744.44	1722.05	1486.77	1621.89	347.571	1883.74	2050.13	386.293	2279.11	1581.35	325.154	202.237	2028.99	8178.32	784.531	547.828	485.884	1652.95	641.401	767.937	668.825	815.128	1262.67	1220.1	830.786	171.702	1010.29	800.539	359.665	767.507
11.82_464.3130m/z	464.313	11.8223	pos	Dihomo-gamma-linolenoyl dopamine	LMFA08020272	Lipids and lipid-like molecules	Fatty Acyls	Fatty amides			46.7	46.3	M+Na	C28H43NO3	-1.11442	25983	29739.5	29558.7	26670.3	27352.5	25918.8	29523.2	21255.4	11114.4	7925.74	25709.1	25572.7	18125.5	22779.4	15181.9	26483.6	41538.9	83618.9	31029.3	25465.1	52369.1	46345.4	20007.1	20662.2	46561.5	40584.1	44551.7	37615.3	32611.2	81162.3	15843.7	29970.2	23411.4	14565.9
4.90_251.0173m/z	251.017	4.90343	neg	2-Hydroxy-4-trifluoromethyl benzoic acid	HMDB0060715	Benzenoids	Benzene and substituted derivatives	Benzoic acids and derivatives	*		46.7	35.5	M+FA-H	C8H5F3O3	0.331726	1638.76	1826.41	1925.39	1783.69	1881.01	1835.62	1848.45	1597.9	1312.91	730.326	400.761	1601.07	1084.22	692.525	7594.69	864.577	718.101	746.551	2419.21	305.436	2019.37	1442.54	963.721	442.959	781.268	207.617	424.976	1395.48	900.475	241.712	604.074	4269.07	951.59	39.8566
4.90_389.0494m/z	389.049	4.90343	neg	3,4,5-trihydroxy-6-({8-methoxy-2-oxo-2H-furo[2,3-h]chromen-4-yl}oxy)oxane-2-carboxylic acid	HMDB0135849	Phenylpropanoids and polyketides	Coumarins and derivatives	Coumarin glycosides	*		46.7	46.4	M-H2O-H	C18H16O11	-4.89219	1046.43	1621.93	1420.61	1698.09	1851.74	1452.34	1732.89	762.177	415.729	207.855	7.17076e-08	1025.93	298.255	196.798	25328.2	118.837	155.455	83.809	1864.53	7.17076e-08	1310.6	919.492	287.659	24.6657	78.8783	7.17076e-08	33.195	595.157	248.238	7.17076e-08	7.17076e-08	9524.6	401.702	7.17076e-08
4.97_245.0125m/z	245.013	4.97228	neg	4-Vinylphenol sulfate	HMDB0062775	Organic acids and derivatives	Organic sulfuric acids and derivatives	Arylsulfates	*		46.7	37.9	M+FA-H	C8H8O4S	-0.103009	2483.88	2790.67	2643.22	2816.15	2806.47	2932.31	2704.18	741.485	10785.2	2556.25	46.2588	281.089	289.779	2913.51	24.9843	3428.29	3137.9	3474.8	2968.91	3784.98	13.1242	3921.82	157.911	1660.41	974.09	988.63	37.1127	171.719	25.2163	9585.41	675.959	983.562	1374.26	252.321
5.43_209.0450m/z	209.045	5.43348	neg	2-(2,3,6-trihydroxy-4-methoxyphenyl)propanoic acid	HMDB0125049	Phenylpropanoids and polyketides	Phenylpropanoic acids	Unclassified	*		46.7	38.5	M-H2O-H	C10H12O6	-2.39829	205494	210799	213855	217546	217013	217041	216961	267577	283508	275124	289089	275829	277751	272387	265220	287202	248328	258850	248252	264904	254861	251810	291826	261361	267044	270209	245963	265965	274393	275149	266809	225966	238055	231382
6.39_453.1773m/z	453.177	6.3921	neg	alpha-CEHC glucuronide	HMDB0062445	Organic oxygen compounds	Organooxygen compounds	Carbohydrates and carbohydrate conjugates	*		46.7	43.7	M-H	C22H30O10	1.43049	829.92	1133.31	1286.98	1349.68	1387.71	923.758	1118.28	229.944	258.705	380.146	417.241	377.407	433.095	210.136	1264.17	11870.9	814.272	544.001	721.132	276.971	380.595	1628.94	150.06	685.73	424.347	1839.96	468.491	678.78	469.947	7.17076e-08	391.007	1905.77	680	861.423
7.85_358.2581m/z	358.258	7.84648	pos	(9Z)-3-hydroxydodecenoylcarnitine	LMFA07070024	Lipids and lipid-like molecules	Fatty Acyls	Fatty esters			46.7	42.4	M+H	C19H35NO5	-1.97533	5105	5048.93	5168.6	4475.94	5222.12	5250.1	5367.75	5124.67	965.497	916.221	1882.11	973.821	972.752	3360.9	3595.8	4498.13	17002.5	27099.7	13500.3	5222.66	8743.64	3385.46	6722.9	3040.47	7701.14	4415.92	7907.88	3368.75	3187.94	3227.52	11169.3	1569.9	2058.5	5029.21
8.46_273.1712m/z	273.171	8.4627	neg	Menthone 1,3-glyceryl ketal	HMDB0040004	Lipids and lipid-like molecules	Prenol lipids	Monoterpenoids	*		46.7	38.2	M+FA-H	C13H24O3	1.79571	2552.63	2960.93	3145.05	2974.06	3039.09	2956.66	2835.98	1437.1	627.102	3288.64	2043.36	3582.96	4897.13	3860.06	607.22	7.17076e-08	7.17076e-08	7.17076e-08	7.17076e-08	7.17076e-08	7.17076e-08	7.17076e-08	7.17076e-08	7.17076e-08	7.17076e-08	7.17076e-08	7.17076e-08	7.17076e-08	7.17076e-08	7.17076e-08	1401.48	6669.64	1845.56	3127.16
9.26_448.3050m/z	448.305	9.26458	pos	Sodium glycocholate	HMDB0032596	Unclassified	Unclassified	Unclassified			46.7	61.3	M+H-H2O	C26H43NO6	-1.53557	3620.73	3047.34	3046.7	3822.04	3063.22	3700.91	2957.87	8129.06	9027.13	3934.7	1222.82	7.17076e-08	2434.78	142.618	7.17076e-08	1702.78	3446.99	6055.48	16121.8	439.404	7.17076e-08	2722.28	7.17076e-08	1463.19	4818.36	7879.93	7.17076e-08	2592.82	7.17076e-08	973.638	3653.03	7.17076e-08	7.17076e-08	4415.19
9.46_271.1555m/z	271.155	9.45613	neg	4,5-Dihydrovomifoliol	HMDB0040615	Lipids and lipid-like molecules	Prenol lipids	Sesquiterpenoids	*		46.7	39.3	M+FA-H	C13H22O3	1.77103	1611.4	2057.62	1595.07	2154.17	1880.08	2176.38	1880.35	1374.66	571.472	1966.71	1366.25	2014.67	4201.6	2669.98	560.729	67.4325	122.081	50.4759	182.683	78.0607	205.365	135.746	46.3716	73.5159	7.17076e-08	58.02	55.3878	7.17076e-08	75.6391	57.3103	1031.99	4302.11	2005.62	2674.92
9.56_311.1293m/z	311.129	9.55975	neg	2-(1,2-dihydroxypropan-2-yl)-6-(2-methylbut-3-en-2-yl)-2H,3H,7H-furo[3,2-g]chromen-7-one	HMDB0130294	Phenylpropanoids and polyketides	Coumarins and derivatives	Furanocoumarins	*		46.7	41.6	M-H2O-H	C19H22O5	1.18181	901.674	1017.76	847.626	884.833	919.092	934.996	1008.79	7.17076e-08	7.17076e-08	739.775	7.17076e-08	722.94	7.17076e-08	161.545	7.17076e-08	150.386	490.35	520.74	530.568	690.723	213.486	613.744	1378.22	6029.64	72.022	56.5787	2502.43	107.462	173.755	7958.8	286.659	21.8641	194.522	7.17076e-08
0.85_198.1234m/z	198.123	0.84815	pos	L-Histidine trimethylbetaine	HMDB0029422	Organic acids and derivatives	Carboxylic acids and derivatives	Amino acids, peptides, and analogues	**	C05575	46.6	39.4	M+H	C9H15N3O2	-1.31042	16771.5	17399.8	16574.1	18989.5	15231.9	19258.7	14844.2	70523	10192.6	7727.65	17818.8	3783.11	3928.95	2288.99	19048.4	11713.1	22444.8	70183.7	15542.4	35242.7	42941.1	41943.4	34735.7	6236.21	23556.2	172161	33255.2	22082.8	66498.5	96770.5	9284.97	13164.7	28454.2	15302.4
1.24_129.0181m/z	129.018	1.24325	neg	Itaconic acid	HMDB0002092	Lipids and lipid-like molecules	Fatty Acyls	Fatty acids and conjugates	***	C00490	46.6	46.6	M-H	C5H6O4	-9.29192	9699.5	9189.81	8441.21	8023.67	7871.83	7846.85	7498.49	11130.3	11518.6	8078.21	8381.13	8507.78	7069.42	7129.46	7357.31	7029.64	7330.21	8314.34	9277.39	8779.82	7865.68	6824.92	7932.13	7793.6	8586.24	8698.48	7289.41	10644.9	9692.87	7933.17	10800	9894.19	9145.3	9251.83
11.77_363.2545m/z	363.254	11.7668	neg	Allopregnanolone	HMDB0001449	Lipids and lipid-like molecules	Steroids and steroid derivatives	Pregnane steroids	**	C13712	46.6	40.6	M+FA-H	C21H34O2	1.27916	8749.82	10451.2	9918.46	10216.5	10217.9	9888.55	10158.1	9471.53	8336.25	10068.8	7644.76	4069.55	10960	7984.88	3508.42	2999.67	10502.5	11608.2	8380.48	4356.14	6699.02	9234.66	5326.87	9129.35	5139.22	5989.2	8800.73	8587.33	9115.16	3584.18	11354.3	10384.5	8196.31	8605.93
5.26_336.0729m/z	336.073	5.26298	neg	2,8-Dihydroxyquinoline-beta-D-glucuronide	HMDB0011658	Organic oxygen compounds	Organooxygen compounds	Carbohydrates and carbohydrate conjugates	*		46.6	40.9	M-H	C15H15NO8	1.24928	1644.82	1745.98	1842.44	1960.31	1798.33	1867.76	1950.41	1557.31	1298.73	1609.1	837.318	777.169	792.325	1056.97	1892.72	522.469	1721.26	1339.47	1317.9	990.077	1431.47	1869.52	986.304	854.408	963.776	835.832	1474.33	913.266	1006.07	1391.19	1312.17	1135.28	1480.84	1281.46
6.65_229.0173m/z	229.017	6.64942	neg	(4-ethenyl-2-methoxyphenyl)oxidanesulfonic acid	HMDB0127980	Organic acids and derivatives	Organic sulfuric acids and derivatives	Arylsulfates	*		46.6	42.8	M-H	C9H10O5S	-1.3994	735.946	882.23	1001.51	1061.44	1033.05	1078.05	967.638	2252.33	1236.01	840.273	254.771	13.6261	211.307	621.024	9.73855	1387.84	4783.89	2578.41	420.903	37.1384	548.056	3063.63	419.777	386.539	123.392	557.858	8.63455	498.62	13.1405	726.579	21.2814	14.8563	184.573	80.1129
6.86_259.1189m/z	259.119	6.85685	neg	alpha-Carboxy-delta-decalactone	HMDB0030985	Organoheterocyclic compounds	Lactones	Delta valerolactones	*		46.6	35	M+FA-H	C11H18O4	0.653767	6356.08	7495.11	7444.11	7284.73	7640.13	7190.43	7270.31	5915.02	1882.01	6024.15	4588.14	8040.14	12034.6	6986.54	2313.82	65.0437	44.0668	29.6952	27.3865	15.7165	50.3805	44.7049	77.695	30.6824	79.6136	63.5698	28.3777	7.17076e-08	74.4643	25.2057	4475.38	21715.8	7199.47	8375.04
6.88_358.2370m/z	358.237	6.87945	pos	Oxybutynin	HMDB0015195	Benzenoids	Benzene and substituted derivatives	Unclassified		C07360	46.6	40.4	M+H	C22H31NO3	-1.88485	9895.01	9620.71	10122.4	9592.37	10178.2	9762.45	9758.39	8186.26	9132.44	9190.89	8230.16	16990.3	13777.9	13705.6	6733.13	7.17076e-08	7.17076e-08	7.17076e-08	7.17076e-08	7.17076e-08	7.17076e-08	7.17076e-08	7.17076e-08	7.17076e-08	7.17076e-08	7.17076e-08	7.17076e-08	7.17076e-08	7.17076e-08	7.17076e-08	10775.7	20098	8694.2	15715.3
7.34_239.0923m/z	239.092	7.34045	neg	3-methyl-5-carboxypropyl-2-furanpropanoic acid	LMFA01150049	Lipids and lipid-like molecules	Fatty Acyls	Fatty Acids and Conjugates			46.6	41.1	M-H	C12H16O5	-0.912672	821.317	955.345	919.177	826.265	792.682	788.162	843.173	833.557	582.427	1118.78	719.539	579.553	812.866	980.699	390.217	91.7487	109.85	96.3922	62.1316	179.159	43.7652	40.4949	39.5321	78.2844	177.515	89.0231	185.653	119.249	27.9376	69.4115	950.197	1600.92	894.218	1310.83
7.96_180.1512n	198.185	7.96238	pos	cis-Quinceoxepane	HMDB0038108	Organoheterocyclic compounds	Oxepanes	Unclassified			46.6	40.6	M+H-H2O, M+NH4, M+H	C12H20O	-1.46859	12447.8	13634.3	13232.2	13466.6	11724	12595.2	12520.4	18001.3	18313	13341.3	20150.6	19240.8	13364.6	12340.9	18391.7	25186.4	16329.1	12178.8	16996.2	12811.2	13781	17228.9	20629.1	18548.4	20866.2	27928.7	14068.6	13900.5	24303.7	31225.3	17751.7	11388.1	15080.1	12865.6
0.79_129.0423n	147.076	0.792817	pos	N-Acryloylglycine	6343	Organic acids and derivatives	Carboxylic acids and derivatives	Amino acids, peptides, and analogues	*		46.5	39.8	M+NH4, M+Na, M+H	C5H7NO3	-2.01791	232938	267728	293426	281231	254777	286948	294518	382486	438942	296697	412860	463619	300102	282706	401716	554085	384190	282389	303243	370579	301618	306382	350228	494730	374798	538578	325172	375322	561147	427051	344904	234466	237444	188726
10.06_370.2946m/z	370.295	10.0637	pos	2-Hydroxymyristoylcarnitine	LMFA07070033	Lipids and lipid-like molecules	Fatty Acyls	Fatty acid esters	*		46.5	39.2	M+H-H2O	C21H41NO5	-1.55935	113036	113522	112987	107405	106660	104353	111217	53764.8	50544.1	63408.4	84274.8	119542	25778.2	65667.2	63103.3	85627.9	119826	93401.8	143401	175397	223020	98031.1	30020.7	72051.4	213296	161185	105256	687610	229140	111135	111377	49276.2	107415	132626
12.60_465.3218n	466.329	12.6006	pos	PE(P-18:0/0:0)	46720	Lipids and lipid-like molecules	Glycerophospholipids	Glycerophosphoethanolamines			46.5	38.9	M+H, M+Na	C23H48NO6P	-0.33782	57583.2	56087.4	55606.9	66235.8	58990.9	57445.7	59448.1	41824.4	34172.5	18294.8	49201	47351.1	44953.7	45660	46021	80400.8	91739.6	128029	85052.3	63561.7	95622.9	90065.4	53954.1	46654.9	86759.4	72372.1	118066	88380.2	74441	171922	23293.4	60624.7	51336.7	31590.8
3.46_204.9807m/z	204.981	3.46018	neg	Pyrogallol-1-O-sulphate	HMDB0060016	Organic acids and derivatives	Organic sulfuric acids and derivatives	Arylsulfates	*		46.5	41.8	M-H	C6H6O6S	-2.72296	21518.2	24522.4	25229.7	25311	25718.2	24177.2	24797.8	723.29	10851.1	11673.4	9615.7	4.72803	1807.76	21096.4	22.7315	5896.59	89374.5	87953.2	1709.02	146585	17220.4	69080.1	1032.02	80453	5290.25	7.17076e-08	495.886	1464.02	43178.7	4847.91	714.581	3634.74	6859.38	331.065
7.22_363.1654m/z	363.165	7.2196	neg	1,2,10-Trihydroxydihydro-trans-linalyl oxide 7-O-beta-D-glucopyranoside	HMDB0033237	Organic oxygen compounds	Organooxygen compounds	Carbohydrates and carbohydrate conjugates	*		46.5	52.8	M-H2O-H	C16H30O10	-1.68251	344.264	445.187	384.419	327.9	462.234	467.179	292.585	64.2476	483.207	31.7073	31.4918	2684.53	7.17076e-08	7.17076e-08	7.17076e-08	23.6707	32.2324	28.4129	199	7.17076e-08	69.1303	1714.04	7.17076e-08	7.17076e-08	7.17076e-08	7.17076e-08	35.978	7.17076e-08	7.17076e-08	7.17076e-08	7.17076e-08	30.2544	1670.26	7.17076e-08
7.85_414.2996m/z	414.3	7.84648	pos	N-Docosahexaenoyl GABA	HMDB0062332	Organic acids and derivatives	Carboxylic acids and derivatives	Amino acids, peptides, and analogues			46.5	40.4	M+H	C26H39NO3	-1.70565	14617.3	14291.3	14494.3	14511.1	14425.3	14838	15172.3	3782.02	17298.1	15553.5	10011.9	11304.4	13797	4661.78	7883.58	21844.8	17749.3	8521.33	10102.4	7351.45	8059.63	13714.9	4832.72	7818.87	5677.77	4379.47	7641.03	7201.32	7719.42	26694.3	10258.1	14693.8	51614.4	6864.82
0.83_144.1017m/z	144.102	0.834317	pos	1-Aminocyclohexanecarboxylic acid	6589	Lipids and lipid-like molecules	Prenol lipids	Monoterpenoids	*		46.4	41.1	M+H	C7H13NO2	-1.32827	559750	578137	567657	561808	578614	638806	593468	55776.5	923417	41400.1	397965	435272	849198	726524	109799	656944	1.88259e+06	196939	1.66453e+06	187058	510158	128677	758392	1.69826e+06	1.62771e+06	233150	41609.5	458623	50145.2	236199	757050	213991	54510.5	133729
1.24_188.0557m/z	188.056	1.24325	neg	N-Acetyl-L-glutamic acid	3325	Organic acids and derivatives	Carboxylic acids and derivatives	Amino acids, peptides, and analogues	**	C00624	46.4	39.7	M-H	C7H11NO5	-3.81269	2166.75	2439.34	2505.79	2377.42	2598.28	2432.93	2190.33	2963.14	4220.41	1523.1	1503.85	1983.84	2197.2	2248.94	2935.79	1177.7	2257.03	2913.11	2604.79	1763.12	3098.06	2416.7	1654.1	1437.01	2107.69	1723.03	2090.44	1338.81	1710.96	3002.06	2024.48	3787.59	2745.23	2686.97
1.37_152.0565m/z	152.056	1.37322	pos	Guanine	315	Organoheterocyclic compounds	Imidazopyrimidines	Purines and purine derivatives	**	C00242	46.4	41.2	M+H	C5H5N5O	-1.53571	3164.45	3101.29	3595.14	3028.47	3325.52	3820.85	3483.55	606.916	2182.63	1117.61	4920.38	887.296	5072.66	616.4	5904.84	6668.87	3154.29	5656.92	26816.4	1477.38	2886.55	3969.31	13643.2	2466.84	2506.01	5074.72	2199.91	2775.17	3025.27	3517.52	2190.58	754.1	484.86	1641.81
10.14_311.2232m/z	311.223	10.144	neg	(±)9-HpODE	64785	Unclassified	Unclassified	Unclassified			46.4	39	M-H	C18H32O4	1.24826	6058.19	5971.91	5812.29	5116.33	5657.24	5378.13	5033.86	14160.2	2627.36	3839.61	4443.5	1722.06	2707.03	2640.21	1278.44	3167.93	7700.84	21366.2	6188.91	3927.46	4337.77	3962.54	3696.52	2886.4	5907.47	4816.98	3278.93	5855.61	3145.27	3915.88	4043.34	14068	7691.29	2334.68
15.86_197.1155m/z	197.116	15.86	pos	7-hydroxy pelargonic acid	LMFA01050027	Lipids and lipid-like molecules	Fatty Acyls	Fatty Acids and Conjugates			46.4	46.7	M+Na	C9H18O3	3.96519	45748.9	53124.8	36803.4	53464.6	38145.6	40962.7	42342	79303.8	82711.9	52477.8	95932.3	83096.8	60379.4	37950.2	60667.1	89209.5	75912.9	47793.1	61937.9	41024.1	53666.2	68878.8	72693.7	64720.1	89264.2	145623	58178.7	67941.1	88378.1	107781	86462.7	49126.2	58193.9	48020.2
4.29_187.0631n	205.097	4.29238	pos	Indoleacrylic acid	HMDB0000734	Organoheterocyclic compounds	Indoles and derivatives	Indoles	*		46.4	34.8	M+H, M+NH4, M+H-H2O	C11H9NO2	-1.36688	5.01116e+06	4.99862e+06	5.23053e+06	5.14068e+06	5.32179e+06	5.19384e+06	5.4113e+06	4.27958e+06	4.60437e+06	2.99428e+06	4.64027e+06	5.5947e+06	4.05336e+06	4.28023e+06	5.80522e+06	6.77892e+06	6.81161e+06	4.23955e+06	6.67034e+06	5.67162e+06	6.81824e+06	6.40646e+06	5.99363e+06	6.11805e+06	5.50684e+06	8.06838e+06	6.34558e+06	5.25088e+06	6.68012e+06	7.65322e+06	4.03145e+06	4.83719e+06	6.28503e+06	3.85478e+06
4.85_197.1282m/z	197.128	4.85217	pos	Fasoracetam	69559	Unclassified	Unclassified	Unclassified			46.4	36.1	M+H	C10H16N2O2	-1.28281	6561.94	6840.8	7044.59	6588.35	7218.66	6602.25	6737.63	5248.08	5632.9	4242.06	4441.88	5156.16	5575.75	4998.75	3265	9823.26	12540.4	12615.9	18008	4387.88	10110.2	11535.3	7643.06	4761.49	6529.88	7359.02	8551.17	5648.19	18399.3	7209.16	4223.12	5250.35	7788.26	3681.1
6.39_130.0651m/z	130.065	6.38887	pos	Isoquinoline	HMDB0034244	Organoheterocyclic compounds	Isoquinolines and derivatives	Unclassified	***	C06323	46.4	33.4	M+H	C9H7N	-0.431076	7053.59	7076.81	7337.97	7019.36	7412.74	7873.9	8162.03	6355.65	5850.9	3887.57	6213.82	7907.68	4903.12	4436.18	5861.19	12707.3	10377	4468.76	7492.96	4680.86	18235.1	7234.51	7830.55	5094.62	6110.05	4877.52	7355.82	5937.16	5689.63	15203.3	3759.05	18380.2	6139.5	6802.98
7.69_271.1191m/z	271.119	7.68548	neg	Tuberonic acid	LMFA02020007	Lipids and lipid-like molecules	Fatty Acyls	Octadecanoids			46.4	36.4	M+FA-H	C12H18O4	1.71347	1825.94	2284.49	2310.92	2150.39	2465.68	2163.15	2431.13	1203.1	246.404	2107.74	981.826	4700.54	5523.13	2655.03	484.43	7.17076e-08	19.4082	7.17076e-08	7.17076e-08	7.17076e-08	7.17076e-08	7.17076e-08	7.17076e-08	7.17076e-08	7.17076e-08	7.17076e-08	7.17076e-08	7.17076e-08	7.17076e-08	7.17076e-08	699.976	6369.3	1861.41	1993.15
9.68_179.0706m/z	179.071	9.6807	neg	3-Methoxybenzenepropanoic acid	62469	Phenylpropanoids and polyketides	Phenylpropanoic acids	Unclassified	*		46.4	39.8	M-H	C10H12O3	-4.25568	1985.87	1993.51	1876.18	1886.73	1863.35	1627.22	1797.71	18435.4	2014.37	684.534	1147.65	697.29	549.119	435.31	522.921	793.13	6106.04	614.42	1256.76	660.586	5953.81	683.571	10029.5	824.757	903.986	659.984	712.213	747.919	4165.51	724.912	924.739	736.203	1045.72	693.57
10.17_215.1639m/z	215.164	10.1663	pos	12-hydroxy-3Z-dodecenoic acid	LMFA01050170	Lipids and lipid-like molecules	Fatty Acyls	Fatty Acids and Conjugates			46.3	36.9	M+H	C12H22O3	-1.35998	11862.1	12752.6	12594.2	11802.7	10721	11343.3	11850.1	9563.28	7275.25	13724	14497.1	26430.7	17278.4	14597	6871.06	4742.6	3775.58	2357.5	4138.21	3247.32	3357.13	4106.04	4348.08	3848.59	5621.12	7366.16	3590.79	3734.49	6340.05	6523.07	11603.8	16602	11028.6	14756.3
10.71_169.0493m/z	169.049	10.7089	pos	3-Acetyl-4-hydroxy-6-methyl-2H-pyran-2-one	HMDB0033129	Organic oxygen compounds	Organooxygen compounds	Carbonyl compounds			46.3	35.1	M+H	C8H8O4	-1.44337	33926.3	33709.7	33190.7	32880.7	34460.6	32298.5	37315.2	20850.5	10156.7	30552.7	32843.4	44535.2	66914	40392.5	8493.88	7.17076e-08	7.17076e-08	7.17076e-08	1773.44	7.17076e-08	1026.85	263.139	171.496	7.17076e-08	7.17076e-08	7.17076e-08	7.17076e-08	7.17076e-08	7.17076e-08	7.17076e-08	22153.3	78102.7	26134.5	30479.8
4.63_190.0496m/z	190.05	4.63312	pos	4-(2-Aminophenyl)-2,4-dioxobutanoic acid	HMDB0000978	Organic oxygen compounds	Organooxygen compounds	Carbonyl compounds	**	C01252	46.3	36.5	M+H-H2O	C10H9NO4	-1.32861	5317.42	5459.15	5873.2	5879.35	5617.44	5843.95	5762.3	8730.85	4337.03	4616.13	4739.99	4635.28	2180.2	5119.55	7855.19	4876.38	6139.82	5412.34	6805.78	4769.68	7700.69	5490.17	6498.99	5051.18	3345.05	6070.21	5026.92	5826.77	5619.74	7016.84	4876.66	5112.87	7582.97	3487.5
4.65_313.0569m/z	313.057	4.64548	neg	Beta-D-Glucopyranuronic acid	HMDB0010314	Organic oxygen compounds	Organooxygen compounds	Carbohydrates and carbohydrate conjugates	*		46.3	36.5	M-H	C13H14O9	1.31534	444.677	515.517	529.507	483.117	553.757	477.666	530.957	7.17076e-08	7.17076e-08	7.17076e-08	7.17076e-08	7.17076e-08	26.7163	19.0909	7.17076e-08	7.17076e-08	20.438	17.8499	7.17076e-08	177.12	14.1244	31.0377	54.3407	106.548	7.17076e-08	7.17076e-08	7.17076e-08	7.17076e-08	20.0602	7.17076e-08	7.17076e-08	7.17076e-08	110.282	7.17076e-08
5.21_213.0764m/z	213.076	5.21093	neg	1-Ipomeanol	HMDB0030473	Organoheterocyclic compounds	Heteroaromatic compounds	Unclassified	*		46.3	36.6	M+FA-H	C9H12O3	-2.73106	3307.41	3487.97	3332.83	3572.02	3544.2	3100.68	3591.97	2098.14	2761.8	2127.18	2514.17	3095.95	2881.15	3485	1540.65	1894.6	1958.15	5631.24	2454.75	3442.74	6830.3	4917.19	1591.14	3500.62	3839.74	1546.82	2728.35	3784.79	4611.16	3297.45	2162.25	1551.04	2293.41	3065.56
6.27_445.1909m/z	445.191	6.27097	neg	Ptilosteroid A	LMST02030212	Lipids and lipid-like molecules	Sterol Lipids	Steroids			46.3	45.2	M-H	C21H34O8S	1.69913	6984.56	7682.83	7932.24	7608.98	8097.4	7257.65	8152.55	4801.24	4985.24	6715.67	1104.65	3188.94	1692.88	11359.4	12718.7	2199.19	3124.97	1178.39	6406.19	3962.37	4762.41	6802.25	1919.44	4767.34	1772.72	4372.48	4237.46	2742.67	6857.11	3584.14	5533.84	7020.95	10462.4	11982.1
6.94_213.1128m/z	213.113	6.94308	neg	6-Hydroxy-2,6-dimethyl-2,7-octadien-4-one	HMDB0034670	Lipids and lipid-like molecules	Prenol lipids	Monoterpenoids	*		46.3	35.6	M+FA-H	C10H16O2	-2.47075	5152.58	5348.38	5332.86	5415.6	5523.12	5168.72	5433.6	4399.94	4371.82	9080.81	3602.55	2676.63	3599.54	4962.11	3215.01	2028.14	5257.19	3233.11	10833.8	3519.7	3615.62	6621.07	1642.09	2748.79	5429.56	3557.45	5179.19	5678.02	3677.62	8312.2	6494.77	2371.26	3251.85	10015.3
7.86_347.1595m/z	347.16	7.86328	pos	3-(4-hydroxy-3-methoxyphenyl)-N-[2-(4-hydroxyphenyl)ethyl]oxirane-2-carboximidic acid	HMDB0137042	Benzenoids	Phenols	Methoxyphenols	*		46.3	37.5	M+NH4	C18H19NO5	-1.87875	71494.1	73933.4	79688.6	78389.1	81698.4	85134	84467.1	10170.4	25394.4	68117.9	109295	72927.1	45081.1	111852	127491	80494.2	127609	24938.5	120365	25707.1	41693.5	84015.6	19684.1	109852	22586.2	64481.6	86424.2	89996.4	115349	116353	78719.1	53824.5	71787.1	61996.3
8.39_471.2426m/z	471.243	8.39387	neg	3-Sulfodeoxycholic acid	LMST05020038	Lipids and lipid-like molecules	Sphingolipids	Ceramides	*		46.3	43.9	M-H	C24H40O7S	0.828998	3348	3784.13	3484.48	3950.52	3491.4	3868.22	3558.73	415.83	1313.74	4584.73	2186.42	6362.66	7967.48	3045.14	282.943	472.89	2001.29	1230.98	54.0993	137.228	9311.59	1305.16	1331.2	309.145	721.922	146.757	1231.7	7.17076e-08	103.494	2413.78	258.357	14063.5	104.272	5736.7
9.39_265.1447m/z	265.145	9.38723	neg	rosafluine	LMFA05000696	Lipids and lipid-like molecules	Fatty Acyls	Fatty alcohols			46.3	34.7	M+FA-H	C14H20O2	0.789229	2797.86	3228.2	3344.13	3463.18	3200.59	3179.15	3029.23	4129.14	820.467	5202.14	2896.69	4193.66	4428.59	3732.03	1911.31	1751.57	4094.53	1508.21	3144.21	1966.85	1032.74	3454.91	778.157	2363.85	3646.85	2512.11	2968.7	3726.6	2316.07	2885.18	1189.8	1991.75	1857.1	2101.67
1.45_292.1405m/z	292.141	1.44563	neg	3-hydroxybutyrylcarnitine	LMFA07070037	Lipids and lipid-like molecules	Fatty Acyls	Fatty acid esters	*		46.2	35.9	M+FA-H	C11H21NO5	1.33872	10900.3	12565.5	12425.2	13251	12973.3	12790	12529.6	9576.68	6478.76	6747.28	4483.63	540.107	5896.18	7694.17	9444.92	3844	12157.3	10010	4187.26	10297.4	15289.9	15204.8	5374.7	11072.7	6873.68	7524.15	18341.9	8989.95	14563.7	19400	6206.66	13787.4	20546.2	14225
10.29_348.1778n	331.175	10.286	pos	(1S,2S,4R)-p-Menth-8-ene-1,2,10-triol 2-glucoside	HMDB0039469	Lipids and lipid-like molecules	Prenol lipids	Terpene glycosides	*		46.2	40.7	M+H-H2O, M+K	C16H28O8	-1.72627	4669.48	4060.75	4773.92	3747.62	4483.3	4622.71	5111.71	2536.14	1105.73	5287.48	5562.29	8845.59	7996.77	5903.14	134.41	7.17076e-08	7.17076e-08	7.17076e-08	7.17076e-08	7.17076e-08	7.17076e-08	7.17076e-08	7.17076e-08	7.17076e-08	7.17076e-08	7.17076e-08	7.17076e-08	7.17076e-08	7.17076e-08	7.17076e-08	4073.18	9012.4	3949.79	5827.35
10.54_283.1918m/z	283.192	10.544	neg	xi-7-Hydroxyhexadecanedioic acid	HMDB0037830	Lipids and lipid-like molecules	Fatty Acyls	Fatty acids and conjugates	*		46.2	39.2	M-H2O-H	C16H30O5	1.06479	7299.72	7700.79	8005.68	7735.1	7612.97	8171.4	7839.88	8067.57	8539.18	14850.9	4099.6	3904.22	7098.96	6260.34	11501.7	4412.8	28069.6	4923.49	7837.91	2711.42	9966.97	6750.47	3619.39	4710.65	6763.73	3962.75	4718.76	5993.67	4751.72	4178.82	5235.34	4041.2	3802.8	5541.32
5.16_217.1077m/z	217.108	5.15945	neg	9-Oxo-nonanoic acid	HMDB0094711	Lipids and lipid-like molecules	Fatty Acyls	Fatty acids and conjugates	**	C16322	46.2	37	M+FA-H	C9H16O3	-2.70529	1179.06	1189.96	1222.14	1197.05	1239.01	1111.2	1152.39	934.045	438.384	1116.02	754.188	1926.88	2239.81	1227.48	529.695	217.53	336.51	385.89	329.799	168.329	203.519	390.106	268.804	210.163	422.136	225.719	206.826	302.576	239.148	326.841	859.368	2781.06	989.593	1144.72
6.63_411.0398m/z	411.04	6.63222	neg	{2,6-dimethoxy-4-[3-oxo-3-(2,4,6-trihydroxyphenyl)prop-1-en-1-yl]phenyl}oxidanesulfonic acid	HMDB0124891	Phenylpropanoids and polyketides	Linear 1,3-diarylpropanoids	Chalcones and dihydrochalcones	*		46.2	43.2	M-H	C17H16O10S	1.59716	468.537	680.007	423.386	517.953	528.702	570.896	616.257	13.7346	19.8494	49.5106	1260.36	7.17076e-08	7.17076e-08	210.532	7.17076e-08	2301.11	2952.76	7.17076e-08	399.843	36.2442	7.17076e-08	7.17076e-08	2178.4	497.625	7.17076e-08	13.3904	7.17076e-08	118.834	7.17076e-08	7.17076e-08	1259.99	7.17076e-08	7.17076e-08	7.17076e-08
7.05_511.2556m/z	511.256	7.0468	neg	Androsterone 3-glucuronide	LMST05010013	Lipids and lipid-like molecules	Steroids and steroid derivatives	Steroidal glycosides	**	C11135	46.2	38.7	M+FA-H	C25H38O8	1.53589	467.306	648.301	550.992	476.143	607.153	450.467	398.221	214.315	4448.3	7.17076e-08	7.17076e-08	7.17076e-08	7.17076e-08	230.221	7.17076e-08	7.17076e-08	107.062	9650.24	35.6263	7.17076e-08	101.776	7.17076e-08	126.582	7.17076e-08	126.048	7.17076e-08	151.471	7.17076e-08	7.17076e-08	59.2403	7.17076e-08	141.702	199.904	7.17076e-08
7.37_222.1617n	223.169	7.37123	pos	Rishitin	HMDB0035593	Organic oxygen compounds	Organooxygen compounds	Alcohols and polyols	*	C09715	46.2	39.7	M+H-H2O, M+H	C14H22O2	-1.25383	5790.14	5971.86	6059.82	5547.32	5096.33	5271.91	5077.24	5909.81	12166.1	5152.05	6374.63	5954.28	3904.35	4741.71	8052.33	9263.63	7830.26	12324.9	7937.03	4874.35	10895.2	5217.46	6350.09	6062.06	8148.62	9400.74	6477.74	6319.6	8369.52	9689.86	6157.36	3953.17	5818.74	4693.3
8.20_286.2293n	269.226	8.19812	pos	Vitamin A	HMDB0000305	Lipids and lipid-like molecules	Prenol lipids	Retinoids	*	C17276	46.2	39.3	M+H-H2O, M+H	C20H30O	-1.42291	1776.14	1849.65	1618.71	1509.49	1783.85	1996.84	2202.45	2951.96	6209.04	244.828	7.17076e-08	7.17076e-08	7.17076e-08	647.619	7.17076e-08	7.17076e-08	9613.33	750.56	1028.02	1093.67	7091.35	1792.69	2000.51	2999.49	4915.51	85.8085	4851.1	98.3664	2074.2	28572.2	7.17076e-08	689.936	4871.27	519.804
9.75_387.2030m/z	387.203	9.7497	neg	Kiwiionoside	HMDB0038691	Lipids and lipid-like molecules	Prenol lipids	Terpene glycosides	*		46.2	41.8	M-H2O-H	C19H34O9	1.27578	1196.94	1060.88	1177.81	1251.71	1589.68	1254.83	1211.45	632.398	124.808	1269.37	620.205	1766.99	2704.58	1531.37	163.285	7.17076e-08	7.17076e-08	7.17076e-08	7.17076e-08	7.17076e-08	7.17076e-08	7.17076e-08	7.17076e-08	7.17076e-08	7.17076e-08	7.17076e-08	7.17076e-08	7.17076e-08	7.17076e-08	7.17076e-08	359.757	4639.87	956.242	747.974
0.89_187.0711m/z	187.071	0.889733	pos	gamma-Glutamylglycine	HMDB0011667	Organic acids and derivatives	Carboxylic acids and derivatives	Amino acids, peptides, and analogues	*		46.1	37.1	M+H-H2O	C7H12N2O5	-1.31122	17774.3	18737.9	19493.9	18749.3	17834.2	20713.3	18512.1	11782.7	10569.8	12593.4	6615.64	6995.65	16045.6	5960.49	8050.07	5635.52	2651.37	12233.8	3019.36	2284.98	22470.2	23812.1	2536.08	14361.8	10358.3	11791.3	28018.4	14860	28215.5	47721.9	22349.3	57605.9	75573.1	30764.9
10.93_285.2075m/z	285.207	10.9254	neg	Auberganol	HMDB0039715	Lipids and lipid-like molecules	Prenol lipids	Sesquiterpenoids	*		46.1	35.8	M+FA-H	C15H28O2	1.46981	3894.55	3925.58	4369.66	4372.87	4246.33	4257.64	4294.47	6321.84	2150.17	10358.3	3287.84	3465.71	4144.42	3381.25	3814.42	1941.67	2196.55	2352.02	3237.14	1648.01	1309.05	3973.63	978.885	2032.34	3092.69	1904.51	2722.61	5060.14	2583.52	2532.05	2701.93	2876.39	1834.08	5977.73
5.91_583.2572m/z	583.257	5.90977	neg	Coriandrone A	HMDB0037774	Organoheterocyclic compounds	Benzopyrans	2-benzopyrans			46.1	50.4	2M-H	C16H20O5	3.94656	36366.9	33880.2	32187.8	26642.2	22149	19223.4	16532.9	71226.2	17743.2	20088.6	21163.6	36104.6	523.893	16962.8	16510	7433.07	7.17076e-08	8293.58	13615.1	10380.1	13913.2	7.17076e-08	20654.3	2453.93	6338.11	21449.7	7.17076e-08	17159.9	18382.3	7.17076e-08	24275.4	221.117	13814.3	12809.3
6.48_244.9853m/z	244.985	6.47717	neg	Octafluorocyclobutane	HMDB0031292	Organohalogen compounds	Organofluorides	Unclassified	*		46.1	33.4	M+FA-H	C4F8	-0.409777	16441.2	16941	17333.5	17115.4	17783.8	17418.2	17209.3	21190.5	21998.7	21779.7	23876.7	22646.5	22279.5	21338.1	21453.5	23469.3	19780.8	20262	20192	21648.2	20633.7	20137.3	23499.4	21323.8	21321.8	21303.3	19439.3	21192.9	22180.9	22302.3	21118.8	18004	19138.7	18542.7
7.67_227.1286m/z	227.129	7.66823	neg	8-undecynoic acid	LMFA01030616	Lipids and lipid-like molecules	Fatty Acyls	Fatty Acids and Conjugates			46.1	36.4	M+FA-H	C11H18O2	-1.40469	3482.76	3262.46	3291.71	3079.12	3089.87	2851.57	3026.4	2802.7	3401.41	2797.19	949.552	1370.88	2261.07	1472.91	2620.41	1056.28	5686.86	2203.95	6864.1	1338.54	5117.74	3396.37	1333.01	2083.52	3838.8	1440.03	2234.37	3812.59	2578.64	2711.11	4466.96	2420.58	2238.81	2804.67
7.98_349.0390m/z	349.039	7.9786	neg	[7-hydroxy-3-(2-hydroxy-4-methoxyphenyl)-3,4-dihydro-2H-1-benzopyran-4-yl]oxidanesulfonic acid	HMDB0136865	Phenylpropanoids and polyketides	Isoflavonoids	O-methylated isoflavonoids	*		46.1	41.5	M-H2O-H	C16H16O8S	0.641066	1779.85	2228.32	2266.82	2328.4	2130.73	2150.2	2347.43	655.927	365.647	329.727	354.366	305.029	207.804	177.864	20703	1175.97	312.194	232.582	609.868	213.358	7443.25	98.0402	374.991	317.941	569.049	198.244	191.791	178.016	2760	2065.32	130.435	169.226	5402.28	160.249
8.01_251.1290m/z	251.129	8.01307	neg	Plastoquinol-1	LMPR02010037	Lipids and lipid-like molecules	Prenol lipids	Quinones and hydroquinones	**	C02185	46.1	36.1	M+FA-H	C13H18O2	0.574114	813.714	808.488	573.087	530.083	597.724	633.245	594.707	431.605	225.643	117.438	68.7667	54.7421	12.7645	37.6567	35.333	73.2112	418.437	7.17076e-08	2502.62	60.9395	955.603	652.379	15.2773	240.29	443.814	35.5779	660.152	543.58	599.296	450.303	520.872	463.886	262.469	194.224
12.04_342.2037n	343.211	12.0357	pos	Monic acid	HMDB0061154	Lipids and lipid-like molecules	Fatty Acyls	Fatty acids and conjugates	*		46	36.5	M+H, M+NH4, M+Na	C18H30O6	-1.62527	63941.5	64738.6	55044	67918.7	64601.9	64155.4	67222	30420.4	21915.2	95783.8	49498	320404	133224	65331.4	46221	7.17076e-08	7.17076e-08	7.17076e-08	7.17076e-08	7.17076e-08	7.17076e-08	7.17076e-08	7.17076e-08	7.17076e-08	7.17076e-08	7.17076e-08	7.17076e-08	7.17076e-08	7.17076e-08	7.17076e-08	82390.4	94138.2	45548	113826
12.07_383.2057m/z	383.206	12.0686	pos	T2 Triol	HMDB0035396	Lipids and lipid-like molecules	Prenol lipids	Sesquiterpenoids	*		46	38	M+H	C20H30O7	-2.0194	19111.9	18269.7	17512.8	18316	17562.2	17893.6	17435.6	25524.6	14454.7	20275.5	26103.7	31401	40098.8	25629.5	8404.22	1125.73	1087.28	2586.89	5650.91	7.17076e-08	1666.95	1204.84	7.17076e-08	2675.65	1068.44	1991.73	3435.71	1040.01	212.644	7.17076e-08	19466.7	51552.3	18512.3	17107.4
5.86_217.1208m/z	217.121	5.8603	pos	Hexylresorcinol	HMDB0032567	Benzenoids	Phenols	Benzenediols	*		46	47.3	M+Na	C12H18O2	4.39986	3026.06	2892.89	2748.02	3036.88	2863.41	3079.97	2934.05	157.167	127.231	282.771	254.351	361.519	130.258	99.305	90.4823	239.519	107.072	82.9907	52.7341	37.6069	70.3082	178.443	45.1871	216.87	154.96	270.513	171.027	226.893	152.797	465.477	88.5546	76.4078	117056	219.574
6.89_462.1779m/z	462.178	6.89142	neg	Dihydroisomorphine-6-glucuronide	HMDB0061137	Alkaloids and derivatives	Morphinans	Unclassified	*		46	37.8	M-H	C23H29NO9	1.95241	2649.97	2951.68	3057.79	2883.56	2742.87	3157.37	2979.29	259.474	282.646	7.17076e-08	7.17076e-08	7.17076e-08	7.17076e-08	3613.2	343.126	120.632	2365.08	7.17076e-08	828.582	3774.86	10224.1	9213.45	5321.58	7.17076e-08	298.798	38.8873	12600.6	255.12	3101.82	6142.06	7.17076e-08	7.17076e-08	15395.6	7.17076e-08
9.46_217.1431m/z	217.143	9.46448	pos	Butyl butyryllactate	HMDB0037137	Lipids and lipid-like molecules	Fatty Acyls	Fatty acid esters	*		46	34.6	M+H	C11H20O4	-1.45778	8055.06	8611.64	8206.44	8220.66	8678.22	8672.36	8880.04	6464.33	2705.76	8391.8	8190.32	11338.7	14530	10142.9	2966.29	98.9523	68.1944	22.6341	71.104	7.17076e-08	7.17076e-08	149.694	87.6282	119.581	48.6742	7.17076e-08	72.9769	131.305	210.194	55.2715	6624.57	18312.4	7325.57	9518.52
9.82_458.3469m/z	458.347	9.81903	pos	O-(17-carboxyheptadecanoyl)carnitine	LMFA07070085	Lipids and lipid-like molecules	Fatty Acyls	Fatty esters			46	39.5	M+H	C25H47NO6	-1.65474	14870.5	13739.9	13734.9	12080.7	13479.9	13528.7	14578.1	13184	6701.47	15291.3	7224.98	23229.8	16924	9451.51	11782.6	6261.23	9296.56	12800.5	9369.45	12989.1	12718.5	13429.8	3751.18	10726.5	4594.14	8406.28	15486.3	9545.86	31026.5	11194.7	9231.02	8238.91	12571.9	16762
10.65_474.2631m/z	474.263	10.6462	neg	LysoPE(18:3(6Z,9Z,12Z)/0:0)	HMDB0011508	Lipids and lipid-like molecules	Glycerophospholipids	Glycerophosphoethanolamines	*		45.9	38	M-H	C23H42NO7P	1.00576	6765.08	7272.36	7510.72	7164.98	7009.19	7046.42	6561.4	7650.22	8282.04	515.398	3597.88	314.163	2025.54	5171.18	2169.69	4241.31	10547.3	43685	6560.73	1858.82	5833.47	6761.34	4380.13	4850.18	19045	3414.33	5929.41	9137.64	789.707	4649.67	1664.08	6231.47	3736.21	239.634
9.03_342.2633m/z	342.263	9.03215	pos	3-hydroxydodecanoylcarnitine	LMFA07070039	Lipids and lipid-like molecules	Fatty Acyls	Fatty esters			45.9	36	M+H-H2O	C19H37NO5	-1.65202	57159.9	61989.3	60569.6	60716.5	63323.5	60873.7	61784.3	23583.1	31851.1	49193.8	39119.5	91066.8	13562.5	37326.1	32716	54838.1	73476.8	37516.3	60494.1	86052.4	124827	43741.7	16427.1	44705.5	133904	73363.1	59664.4	296253	110056	44204.6	51638.8	28315.1	74543.6	100776
9.48_225.1958m/z	225.196	9.48108	pos	N,N'-Dicyclohexylurea	34503	Unclassified	Unclassified	Unclassified			45.9	34.6	M+H	C13H24N2O	-1.71799	7776.87	8008.63	8957.99	7955.54	8383.09	8666.8	8771.62	28896.7	1034.84	1118.48	3108.07	7318.58	819.283	6116.37	718.826	40974.5	139529	19601.3	22532.1	26152.4	885.107	746.792	1046.4	6013.95	1102.79	1178.63	32563.5	809.729	1033.88	2254.77	1083.24	3726.33	690.259	2378.01
9.97_294.1835n	293.176	9.97352	neg	Gingerol	HMDB0005783	Benzenoids	Phenols	Methoxyphenols		C10462	45.9	33.7	M-H, 2M-H	C17H26O4	1.40742	302986	350966	346091	368478	356297	346444	337695	86892.1	79876	81876	79869.8	56018.8	55349.3	57875.6	69843.5	61191.6	87095.1	68203.3	78680.6	87755.6	68124.7	64031.8	90375.8	72143.5	112910	69740.3	67491.8	89476.2	69526.5	73054.6	85976	71692.2	75502	76084.9
12.48_273.2056m/z	273.206	12.4828	pos	Glycerol 1-(5-hydroxydodecanoate)	HMDB0040168	Lipids and lipid-like molecules	Fatty Acyls	Fatty alcohols	*		45.8	36.4	M+H-H2O	C15H30O5	-1.43941	1498.57	1636.99	1573.57	1188.86	1559.47	1515.94	1413.3	1255.73	483.098	2368.94	1695.81	5021.6	2345.67	3368.46	490.504	7.17076e-08	7.17076e-08	7.17076e-08	7.17076e-08	7.17076e-08	7.17076e-08	7.17076e-08	7.17076e-08	7.17076e-08	7.17076e-08	7.17076e-08	7.17076e-08	7.17076e-08	7.17076e-08	7.17076e-08	992.066	2125.23	1366.38	5081.52
12.55_372.2507n	395.24	12.5497	pos	13,14-dihydro-19R-hydroxyPGE1	LMFA03010165	Lipids and lipid-like molecules	Fatty Acyls	Eicosanoids			45.8	43.8	M+H, M+NH4, M+Na	C20H36O6	-1.28841	16110	13423.7	12478.7	14615.8	14081.4	14542.8	13629.7	10009.2	4356.37	27463.3	28805.2	40164.3	12813.5	19516.7	2688.47	7.17076e-08	7.17076e-08	7.17076e-08	7.17076e-08	7.17076e-08	7.17076e-08	7.17076e-08	7.17076e-08	7.17076e-08	7.17076e-08	7.17076e-08	7.17076e-08	7.17076e-08	7.17076e-08	7.17076e-08	36809.8	19662.9	12874.1	49322.3
7.15_189.0783m/z	189.078	7.15135	pos	N-(2,5-Dihydroxyphenyl)pyridinium(1+)	HMDB0040768	Benzenoids	Phenols	Benzenediols			45.8	41.2	M+H	C11H10NO2+	-0.851208	7908.89	7626.81	7288.75	7646.43	7650.9	7762.04	7428.22	4920.22	22677.5	704.082	421.346	280.284	306.399	7.17076e-08	1283.02	544.802	7558.28	4957.64	10021.5	3213.12	2172.65	3056.59	670.19	3656.06	19132.3	3176.87	15452.9	2141.91	2155.08	456.427	93.0672	1195.35	2070.39	7.17076e-08
0.82_102.0916m/z	102.092	0.820483	pos	Cyclopentanone	HMDB0031407	Organic oxygen compounds	Organooxygen compounds	Carbonyl compounds	*	C00557	45.7	33.8	M+NH4	C5H8O	2.881	120760	133731	131759	124752	97382.9	118624	98122.5	190509	190055	155706	219128	212680	120162	108161	191531	236240	154924	121121	163749	123943	135598	166215	214658	173250	233727	299002	159917	151796	274788	312375	206798	123157	152205	135088
1.29_189.0397m/z	189.04	1.29418	neg	Ethyl hydrogen fumarate	HMDB0040207	Lipids and lipid-like molecules	Fatty Acyls	Fatty acid esters	*		45.7	35.4	M+FA-H	C6H8O4	-4.97821	10667.2	13266.5	12979.2	13159.6	13512.2	12669.2	12677.7	10514.6	8319.02	10173.9	4811.17	8391.93	10632.9	10077.1	13100.8	10076.8	9573.45	8278.45	11842.5	7248.74	12851.8	12709.4	8413.04	9851.06	7737.26	6384.06	13821	10211.9	6625.8	7982.12	16268.6	9492.69	9017.67	13225.5
10.68_314.2096n	295.192	10.6811	neg	2S-hydroxy-3-(10Z-tetradecenoyloxy)-propanoic acid	LMFA07010692	Lipids and lipid-like molecules	Fatty Acyls	Fatty esters			45.7	37.3	M-H2O-H, M+FA-H	C17H30O5	0.814228	3175.57	3704.44	3976.95	3771.31	4002.19	3675.25	3896.27	3384.76	6829.51	6820.65	568.131	740.4	2191.67	2982.49	3807.21	1233.23	11768.9	2828.63	4175.01	1312.2	4285.2	3212.16	1776.09	4143.63	2644.83	2376.27	2909.99	2226.06	2575.93	1718.35	4248.4	3987.94	2255.61	1321.05
15.86_140.0816m/z	140.082	15.86	pos	Histidinal	HMDB0012234	Organic nitrogen compounds	Organonitrogen compounds	Amines	**	C01929	45.7	38.5	M+H	C6H9N3O	-1.95702	625710	1.01228e+06	611125	837174	728708	769807	709963	1.65378e+06	1.34137e+06	756431	1.37458e+06	1.25317e+06	1.1468e+06	881066	1.06724e+06	1.61006e+06	1.22442e+06	620154	761286	685520	859036	1.00822e+06	1.00842e+06	1.04053e+06	1.45983e+06	2.83046e+06	951150	1.0063e+06	1.43702e+06	1.97076e+06	1.27693e+06	843302	806436	806417
3.28_181.0717m/z	181.072	3.28458	pos	Theobromine	1456	Organoheterocyclic compounds	Imidazopyrimidines	Purines and purine derivatives	**	C07480	45.7	33.8	M+H	C7H8N4O2	-1.44802	16110.6	16806.9	17487.2	17385.6	17350.9	18266.7	17771.5	1730.36	29721.3	6501.03	3459.3	2408.91	1403	1580.13	2181.36	18098.5	19251.8	12494.9	146258	30583.9	9837.08	125677	11689.7	45193.8	125492	4647.71	2634.03	3469.18	93853.4	14016.1	2199.68	1157.55	16481.8	1378.76
4.49_335.0447m/z	335.045	4.4905	neg	[4-(4-hydroxy-3-methoxyphenyl)-2-oxobutoxy]sulfonic acid	HMDB0135712	Benzenoids	Phenols	Methoxyphenols	*		45.7	37.2	M+FA-H	C11H14O7S	1.73061	599.915	613.019	598.362	732.663	565.469	711.189	597.906	7.17076e-08	7.17076e-08	10.0977	31.7453	32.1904	117.561	28.8319	7.17076e-08	7.17076e-08	7.17076e-08	668.975	7.17076e-08	359.57	113.821	25.9576	7.17076e-08	3041.2	299.046	7.17076e-08	7.17076e-08	7.17076e-08	3099.87	7.17076e-08	10.8621	84.9366	21.254	20.0053
4.70_282.1675n	283.175	4.70088	pos	Hexaethylene glycol	HMDB0061822	Organic oxygen compounds	Organooxygen compounds	Ethers			45.7	36	M+H, M+NH4	C12H26O7	-1.35668	4196.7	4614.37	4351.85	4265.07	4396.62	4543.01	4763.06	6715.08	8067.04	3058.82	4071.18	3587.87	4921.27	4764	5105.19	4848.64	5178.43	7251.17	7573.67	4521.44	7445.1	7886.19	5766.57	5132.13	7791.12	17901.1	10831.1	7010.19	5696.84	81523.6	5791.07	4590.41	6399.61	8659.66
4.77_230.9965m/z	230.996	4.76585	neg	2-[4-(sulfooxy)phenyl]acetic acid	HMDB0132500	Organic acids and derivatives	Organic sulfuric acids and derivatives	Arylsulfates	*		45.7	44.8	M-H	C8H8O6S	-1.86326	86.2085	168.927	155.791	170.032	223.765	179.472	163.526	58.1184	27.1759	116.61	14.0984	7.17076e-08	7.17076e-08	7.17076e-08	7.17076e-08	63.3	31.9727	17.5568	213.535	7.17076e-08	70.6815	123.299	286.991	50.1674	23.3243	26.5798	7.17076e-08	22.0443	7.17076e-08	20.6197	7.17076e-08	7.17076e-08	34.7822	7.17076e-08
4.89_275.0235m/z	275.024	4.88653	neg	[(3-phenyloxiran-2-yl)methoxy]sulfonic acid	HMDB0135311	Benzenoids	Benzene and substituted derivatives	Unclassified	*		45.7	36.6	M+FA-H	C9H10O5S	1.89292	1760.22	2024.01	2332.1	2117.02	2172.36	2100.91	2135.67	2104.87	1878.89	1520.99	370.696	946.803	72.3554	3279.94	4255.63	1105.46	7538.18	1745.32	1014.93	652.907	1360.66	741.833	853.598	7505.38	3788.07	35.451	328.669	607.405	1226.67	410.937	594.571	1397.14	248.355	7.17076e-08
6.17_389.0917m/z	389.092	6.16755	neg	4-Methoxybenzenepropanol 1-(2-sulfoglucoside)	HMDB0034757	Lipids and lipid-like molecules	Fatty Acyls	Fatty acyl glycosides	*		45.7	38.7	M-H2O-H	C16H24O10S	1.20131	5773.28	6904.54	6700.24	6690.44	6749.5	6686.04	6251.65	4583.72	3578.23	10693.4	5818.17	5786.54	4412.49	3262.94	3895.07	2910.05	6468.74	8296.3	4684.86	3748.04	4648.6	5914.17	4741.64	6758.6	4493.14	3270.41	4051.92	6918.53	4409.16	3368.45	2933.22	7397.15	4519.81	5222.64
7.25_302.2321m/z	302.232	7.25185	pos	Nonanoylcarnitine	LMFA07070082	Lipids and lipid-like molecules	Fatty Acyls	Fatty acid esters	*		45.7	36.7	M+H	C16H31NO4	-1.74903	5015.67	5534.1	5373.64	5191.31	5774.93	5243.06	5957.81	3464.96	2457.29	3599.66	1474.31	6453.67	1073.49	3937.08	4488.63	3788.85	5606.97	7011.11	8342.62	6232.99	13298	5480.66	7163.66	4346.53	4673.13	11270.5	7339.73	8846.45	12727.6	14072.8	4195.24	4027.55	9454.45	5947.25
8.29_513.2712m/z	513.271	8.28967	neg	3-alpha-Androstanediol glucuronide	HMDB0010339	Alkaloids and derivatives	Morphinans	Unclassified	*		45.7	34.1	M+FA-H	C25H40O8	1.46358	18502	21788.4	21785.1	20681.6	22499.2	21508.4	20763.2	45234	20460.2	6079.64	583.542	2261.18	461.66	9721.51	5291.92	1198.41	50613.7	10127.6	17759.4	33317	29748.6	27350.6	6044.71	29743.8	54043.2	3171.78	43361.3	2745.43	8313.77	101550	390.486	10342.8	33877.7	4678.73
9.27_329.1609m/z	329.161	9.266	neg	(1S,2S,4R,5S,7S)-2,5,7-Fenchanetriol 2-O-b-D-glucoside	HMDB0033219	Lipids and lipid-like molecules	Prenol lipids	Terpene glycosides	*		45.7	37.6	M-H2O-H	C16H28O8	1.0543	2450.42	2403.43	2658.36	2356.43	2702.69	2584.41	2838.4	1248.79	200.968	3088.02	1701.57	3231.37	3483.88	2765.06	150.76	7.17076e-08	7.17076e-08	7.17076e-08	1.65755	7.17076e-08	7.17076e-08	7.17076e-08	7.17076e-08	7.17076e-08	7.17076e-08	7.17076e-08	7.17076e-08	7.17076e-08	7.17076e-08	7.17076e-08	1637.2	4254.14	1553.86	3704.19
0.57_198.1617n	199.169	0.573967	pos	cis-5-dodecenoic acid	34891	Lipids and lipid-like molecules	Fatty Acyls	Fatty acids and conjugates	*		45.6	36.8	M+H-H2O, M+H	C12H22O2	-1.51777	67167	71504.8	65747.5	65585.5	48347.8	54882	53036.9	98922.4	102913	76810.6	114565	105581	66640.5	55491.9	91844.3	113431	83157.6	60369.8	88680.5	66493.2	74730.3	86767.4	114846	97020.6	114069	150448	80121.5	81969.5	140930	157055	105344	65676	83783.9	70901.2
1.23_253.0929m/z	253.093	1.22717	neg	Galactosylglycerol	HMDB0006790	Lipids and lipid-like molecules	Glycerolipids	Glycosylglycerols	**	C05401	45.6	32.5	M-H	C9H18O8	-0.143016	1259.67	632.942	996.632	1291.59	1249.39	1144.18	1082.97	358.742	509.992	117.121	1070.42	1603.58	3749.73	1126.99	51.0468	1769.44	4039.73	905.106	1804.51	79.7049	1982.12	3354.05	1055.33	2039.43	1787.18	61.6115	33.8983	98.2053	7.17076e-08	42.9087	896.46	316.888	124.122	2411.91
10.54_294.0099m/z	294.01	10.544	neg	Diclofenac (sodium salt)	1995	Unclassified	Unclassified	Unclassified			45.6	74.9	M-H	C14H11Cl2NO2	1.65695	2108.03	2125.63	2583.96	2333.52	2268.42	2140.51	2296.07	7.17076e-08	7.17076e-08	7.17076e-08	20.2776	49.3639	64.9081	29.2739	22.563	72.4098	71.8421	24.1406	33.3207	94.2697	25.2036	25.3853	83.2535	27.7803	54.6336	7.17076e-08	16.2975	7.17076e-08	18.7566	7.17076e-08	3.27789	7.17076e-08	53645.1	9681.23
4.51_190.0536m/z	190.054	4.50772	neg	N-Acetyl-DL-methionine	62466	Unclassified	Unclassified	Unclassified			45.6	39.1	M-H	C7H13NO3S	-3.85667	1307.46	1222.16	1039.44	965.236	1006.01	878.004	1078.35	409.135	1098.86	367.728	869.556	652.423	1042.76	421.189	642.219	406.376	835.985	3354.25	692.771	532.131	1136.21	1415.91	471.841	1459.9	1662.03	1544.7	1023.98	1643.14	962.105	2495.48	1629.68	395.685	97.4582	515.37
6.86_185.0449m/z	185.045	6.85685	neg	Ethyl maltol	HMDB0031735	Organoheterocyclic compounds	Pyrans	Pyranones and derivatives	*	C20362	45.6	35.7	M+FA-H	C7H8O3	-4.76727	1062.24	1232.49	1241.74	1216.77	1195.93	1220.08	1245.89	1049.14	442.221	1021.55	906.365	1346.69	1925.08	1179.83	447.755	150.06	165.257	92.6531	118.957	106.723	154.158	178.677	247.786	164.755	206.788	241.957	183.767	186.802	148.401	117.204	967.466	3425.87	1286.35	1405.7
7.51_429.1957m/z	429.196	7.51287	neg	Ptilosteroid B	LMST02030213	Lipids and lipid-like molecules	Sterol Lipids	Steroids			45.6	35.4	M-H	C21H34O7S	0.984215	1853.86	2325.69	2346.53	2219.65	2529.23	2501.67	2470.22	957.899	730.492	2241.73	484.154	1677.77	391.564	3489.03	2168.65	392.641	390.345	7.17076e-08	995.109	964.208	576.869	1923.83	325.507	836.089	169.189	1120.5	381.447	466.728	1955.07	845.33	138.063	906.105	3774.64	1157.99
9.84_257.1760m/z	257.176	9.83585	neg	4-(3-Hydroxybutyl)-3,3,5-trimethylcyclohexanone	HMDB0039805	Lipids and lipid-like molecules	Prenol lipids	Sesquiterpenoids	*		45.6	32.1	M+FA-H	C13H24O2	0.742268	5590.22	6383.49	6443.04	6741.33	6479.46	6572.23	6159.59	7359.5	3400.51	3818.66	906.507	2172.34	1754.28	6663.48	3993.58	3735.71	30388.3	6168.85	15504.2	2965.05	2736.31	11694.5	2596.11	10722.4	13167.2	9353.86	1856.24	7002.49	2407.71	4115.56	5155.05	2055.82	1736.96	6257.94
1.39_268.0803n	269.088	1.38767	pos	Allopurinol-1-ribonucleoside	867	Nucleosides, nucleotides, and analogues	Pyrazolo[3,4-d]pyrimidine glycosides	Unclassified	*		45.5	42.3	M+H, M+Na	C10H12N4O5	-1.91677	273511	278699	281693	268103	276491	287236	282009	20423.9	64878.7	34782.3	175045	47311	160802	14847.3	105591	125020	156530	891334	477107	43853.1	714500	1.10771e+06	303301	607271	946082	850220	630563	604258	555764	1.08639e+06	30817.1	20132.6	17920.9	22702.8
10.68_239.1651m/z	239.165	10.6811	neg	beta-Ionol	HMDB0036820	Lipids and lipid-like molecules	Prenol lipids	Sesquiterpenoids	*		45.5	29.7	M+FA-H	C13H22O	-0.670787	7125.71	7934.23	7988.49	8456.41	8146.83	7605.4	8493.87	6832.02	2673.74	4900.36	8726.44	4263.97	1754.39	7099.45	5959.37	2908.95	10373	11972.6	14850.6	9569.51	11339.8	7767.02	3273.67	7423.61	16799.9	6252.95	7543.16	12145.8	6957.48	4913.41	3067.14	4000.7	8108.78	4068.4
10.73_313.1661m/z	313.166	10.7334	neg	3,11,12-Trihydroxy-1(10)-spirovetiven-2-one	HMDB0038154	Lipids and lipid-like molecules	Prenol lipids	Sesquiterpenoids	*		45.5	35.1	M+FA-H	C15H24O4	1.51733	1854.34	2145.28	2363.24	2164.18	1991.88	2123.17	2355.09	1144.47	739.442	1804.22	1301.11	1650.91	2979.98	3174.57	478.506	7.17076e-08	7.17076e-08	7.17076e-08	7.17076e-08	7.17076e-08	7.17076e-08	7.17076e-08	7.17076e-08	7.17076e-08	7.17076e-08	7.17076e-08	7.17076e-08	7.17076e-08	7.17076e-08	7.17076e-08	1191.78	4807.55	1645.84	2430.99
13.86_223.1688m/z	223.169	13.8551	pos	(10betaH,11xi)-11-Hydroxy-13-nor-6-eremophilen-8-one	HMDB0037605	Lipids and lipid-like molecules	Prenol lipids	Sesquiterpenoids	*		45.5	36	M+H	C14H22O2	-1.93647	16191.8	13834.9	11652.8	15605.3	13746.7	13937.8	14339.1	13033.7	19719.4	7256.88	14943	15520.7	10113.7	10370.6	11998.6	8836.63	12184.1	14634.8	20588.8	9533.61	16078	13081.4	8054.82	18466.4	14362.3	20799.4	17979.3	23233.2	23123.9	9490.09	21563.5	11431	15014.6	13237.1
5.56_173.1414n	156.138	5.55593	pos	9-amino-nonanoic acid	LMFA01100010	Lipids and lipid-like molecules	Fatty Acyls	Fatty Acids and Conjugates			45.5	30.6	M+H-H2O, M+H	C9H19NO2	-0.991612	3392.78	3395.73	3640.82	3604.86	3368.28	3233.78	3608.7	1160.81	1229.34	768.157	1446.79	1928.85	549.043	37506.1	899.604	2800.84	1001.48	503.112	1272.43	820.869	599.281	11079	1132.79	14526.7	1258.66	3047.96	7715.94	719.187	2863.09	1483.9	1124.19	586.316	2106.45	711.379
6.85_300.2164m/z	300.216	6.84535	pos	3-hydroxynonanoyl carnitine	HMDB0061635	Lipids and lipid-like molecules	Fatty Acyls	Fatty acid esters	*		45.5	40.6	M+H-H2O	C16H31NO5	-1.58508	4147.6	4742.13	3848.78	4196.59	4304.05	4336.58	4851.65	4339.46	1807.67	1580.42	1167.49	1749.06	744.884	1483.45	1318.11	2314.82	6509.42	2652.08	6968.2	3179.33	7898.46	11985.4	3791.37	2436.13	2541.9	5282.31	7735.23	2316.38	5424.7	8793.76	2755.21	3128.52	3428.72	2811.86
7.71_188.1047n	171.101	7.71125	pos	Butyl ethyl malonate	91378	Organic acids and derivatives	Carboxylic acids and derivatives	Dicarboxylic acids and derivatives			45.5	34.3	M+H-H2O, M+H	C9H16O4	-1.02347	14212.7	15935	16008.4	14644.5	14728.1	15121.7	14909	14278	10374.2	18096.6	19282.8	25028.6	24540.8	17090.6	9844.92	8787.33	6036.7	4018.19	6434.29	4353.51	4947.96	6017.12	8048.26	5994.21	8087.15	9999.12	5079.83	4855.67	9282.15	10418	15955.8	25229.1	15105.3	17770.3
8.66_251.1290m/z	251.129	8.66125	neg	Etrogol	HMDB0039101	Benzenoids	Phenols	Tyrosols and derivatives			45.5	30.4	M+FA-H	C13H18O2	0.383072	3139.14	3244.03	3101.66	3337.31	3298.86	3170.51	3511.38	2659.3	2325.96	2002.62	1028.83	1878	2834.47	1079.38	1912.69	1940.58	3058.27	3112.97	2217.32	1077.42	3631.71	2303.87	2000.34	2665.94	2382.22	2077.98	3691.53	6033.71	3632.49	2219.58	3887.58	1890.42	2091.22	3023.8
9.04_467.2653n	512.269	9.04147	neg	PE(8:0/8:0)	LMGP02010102	Lipids and lipid-like molecules	Glycerophospholipids	Glycerophosphoethanolamines			45.5	33.2	M-H, M+FA-H	C21H42NO8P	1.085	11696.3	13236.4	13648.9	13859.4	13486.8	13626.2	12629.9	4236.69	18517.8	5189.14	2055.66	1657.51	12625.9	3953.18	1087.61	4320.21	3113.75	5946.97	5680.43	648.119	840.539	10926.7	391.267	2092.54	8631.51	17736.4	975.073	5836.16	1334.81	1040.82	3048.27	3522.99	1388.9	8142.48
9.27_357.0885m/z	357.089	9.266	neg	Quinacridone	HMDB0034058	Organoheterocyclic compounds	Quinolines and derivatives	Benzoquinolines			45.5	33.4	M+FA-H	C20H12N2O2	1.3791	3560.97	4077.24	3922.19	4025.59	4087.78	3894.62	4019.71	3041.81	2667.98	2329.43	2675.2	2559.62	2865.37	2999.51	2903.69	3181.75	3072.57	2931.08	3120.49	3201.74	3110.82	2944.85	3517.07	2821.77	3077.01	3021.66	2742.93	2724.71	2378.11	3026.53	3170.86	3176.29	2703.03	3049.03
9.40_345.1074m/z	345.107	9.39807	pos	Dehydronifedipine	1536	Organoheterocyclic compounds	Pyridines and derivatives	Phenylpyridines	*		45.5	37.9	M+H	C17H16N2O6	-2.1893	560.474	440.042	474.903	511.914	752.908	471.671	453.117	1628.3	7.17076e-08	22027.5	7.17076e-08	263.232	873.602	449.958	7.17076e-08	7.17076e-08	7.17076e-08	7.17076e-08	7.17076e-08	7.17076e-08	7.17076e-08	7.17076e-08	7.17076e-08	7.17076e-08	7.17076e-08	7.17076e-08	7.17076e-08	7.17076e-08	7.17076e-08	7.17076e-08	7.17076e-08	1099.93	213.594	359.496
1.73_159.0681n	160.075	1.72758	pos	3-Methyl-quinolin-2-ol	66381	Unclassified	Unclassified	Unclassified			45.4	36.5	M+H, M+NH4	C10H9NO	-1.77001	25601.3	26119.3	27661	27408.2	28147.2	28055.8	28306.7	38286.8	32329.9	11334.8	30104.6	17225.4	42839	22532.5	22300.4	31480.9	58453.8	30944.5	50826.9	16971	28618.5	22427.7	45926	11767	19789.3	57995.5	30832.7	20224.2	26320.8	28192.3	10147.3	23100	15958.1	23741.4
10.77_314.1724n	315.18	10.766	pos	Perilloside A	HMDB0038706	Lipids and lipid-like molecules	Prenol lipids	Terpene glycosides	*		45.4	33.5	M+H, M+NH4, M+Na, M+H-H2O	C16H26O6	-1.70139	147418	148895	146921	143582	148424	151953	152422	88832.4	40678.3	133740	139195	207940	292363	175903	30453.5	539.868	182.629	7.17076e-08	7.17076e-08	7.17076e-08	7.17076e-08	7.17076e-08	7.17076e-08	7.17076e-08	7.17076e-08	7.17076e-08	7.17076e-08	7.17076e-08	7.17076e-08	7.17076e-08	92649.5	337315	118931	137807
13.08_367.2262m/z	367.226	13.0813	pos	Scillarenin	LMST01130003	Lipids and lipid-like molecules	Sterol Lipids	Sterols			45.4	34	M+H-H2O	C24H32O4	-1.4721	891.277	997.817	594.058	1101.31	1056.33	910.925	557.107	452.837	7.17076e-08	342.277	801.136	1798.85	1086.25	847.111	7.17076e-08	7.17076e-08	7.17076e-08	7.17076e-08	7.17076e-08	7.17076e-08	7.17076e-08	7.17076e-08	7.17076e-08	7.17076e-08	7.17076e-08	7.17076e-08	7.17076e-08	7.17076e-08	7.17076e-08	7.17076e-08	536.429	2191.03	499.921	1349.37
14.19_539.4322m/z	539.432	14.1945	neg	Ambrettolic acid	LMFA01050106	Lipids and lipid-like molecules	Fatty Acyls	Fatty Acids and Conjugates			45.4	38.3	2M-H	C16H30O3	0.919727	3611.57	4419.39	5269.18	4473.12	4971	4589.67	4296.31	4325.81	2715.58	2373.83	2082.11	1067.94	608.666	3909.54	4081.1	2805.72	3482.5	4791.57	4843.27	4027.03	5262.67	4930.49	1302	1884	6027.04	3599.71	1791.93	5095.98	7165.23	903.453	4578.26	1826.33	1668.51	3443.66
6.77_245.0126m/z	245.013	6.77043	neg	3-[4-(sulfooxy)phenyl]propanoic acid	HMDB0125171	Organic acids and derivatives	Organic sulfuric acids and derivatives	Arylsulfates	*		45.4	36.1	M-H	C9H10O6S	0.0818043	186.586	240.909	200.973	212.381	229.642	232.874	213.969	33.7266	32.2104	7.17076e-08	7.17076e-08	7.17076e-08	7.17076e-08	110.662	7.17076e-08	35.7336	5766.77	54.1955	107.2	7.17076e-08	7.17076e-08	7.17076e-08	34.8337	118.511	176.444	7.17076e-08	7.17076e-08	73.2458	7.17076e-08	7.17076e-08	7.17076e-08	7.17076e-08	7.17076e-08	7.17076e-08
10.58_768.5366m/z	768.537	10.5781	neg	1-(6-[3]-ladderane-hexanoyl)-2-(8-[3]-ladderane-octanyl)-sn-glycerophosphocholine	LMGP01080003	Unclassified	Unclassified	Unclassified			45.3	38.5	M-H2O-H	C46H78NO7P	3.61896	1.69939e+06	1.85681e+06	2.06392e+06	1.82195e+06	1.82436e+06	1.99263e+06	1.92e+06	1.72327e+06	1.48391e+06	2.34583e+06	1.35085e+06	2.341e+06	1.9329e+06	2.97221e+06	1.40908e+06	640.162	7.17076e-08	0.110332	7.17076e-08	0.173468	7.17076e-08	7.17076e-08	7.17076e-08	7.17076e-08	0.0522705	7.17076e-08	7.17076e-08	0.397662	7.17076e-08	7.17076e-08	1.86966e+06	2.85503e+06	2.10718e+06	3.3669e+06
11.64_479.3370n	480.344	11.6365	pos	PC(O-16:1(11Z)/0:0)	LMGP01060028	Lipids and lipid-like molecules	Glycerophospholipids	Glycerophosphocholines			45.3	33.2	M+H, M+Na	C24H50NO6P	-1.2658	258496	257565	273291	259447	281634	273822	277275	212229	164904	83291.2	312689	239616	203865	269457	265318	414017	408275	499298	289891	348065	389592	390039	293898	320386	439044	351945	404445	421309	321699	498174	183163	222009	378503	130308
4.89_341.0880m/z	341.088	4.88653	neg	3,4,5-trihydroxy-6-{[3-(3-hydroxyphenyl)propanoyl]oxy}oxane-2-carboxylic acid	HMDB0124983	Organic oxygen compounds	Organooxygen compounds	Carbohydrates and carbohydrate conjugates	*		45.3	33.5	M-H	C15H18O9	0.453578	865.388	912.623	998.777	1052.11	1016.14	1061.08	1048.38	119.478	6593.89	416.568	7.17076e-08	44.6485	259.849	1330.22	7.17076e-08	383.928	757.184	1776.76	397.954	277.628	7.17076e-08	1305.13	47.3124	632.521	589.663	335.752	54.9944	143.151	7.17076e-08	3366.23	209.142	414.557	1215.68	53.2244
6.79_235.0974m/z	235.097	6.78773	neg	(R)-3,7-Dimethyl-5-indanecarboxylic acid	HMDB0033033	Benzenoids	Indanes	Unclassified			45.3	31	M+FA-H	C12H14O2	-0.836521	926.335	1005.22	940.86	991.252	1014.68	955.99	913.201	721.06	175.003	792.826	554.082	812.75	2029.54	1042.14	281.122	7.17076e-08	11.4769	7.17076e-08	7.17076e-08	7.17076e-08	7.17076e-08	7.17076e-08	7.17076e-08	7.17076e-08	7.17076e-08	13.1015	7.17076e-08	7.17076e-08	7.17076e-08	7.17076e-08	602.235	3673.67	971.934	1014.12
8.25_273.1712m/z	273.171	8.25492	neg	6-hydroxy-4-tridecanolide	LMFA07040044	Lipids and lipid-like molecules	Fatty Acyls	Fatty esters			45.3	34.8	M+FA-H	C13H24O3	1.84248	1264.11	1435.08	1547.18	1552.75	1498.27	1498.15	1623.65	746.632	280.174	1515.71	736.206	1428.16	2466.85	1702.42	649.658	21.4324	290.667	232.817	311.176	250.304	166.477	447.334	184.594	263.101	128.944	53.8793	266.502	649.52	361.888	1387.04	569.682	3365.66	1092.12	2128.73
9.20_285.2572m/z	285.257	9.19795	pos	pregnan-21-al	LMST02030162	Lipids and lipid-like molecules	Sterol Lipids	Steroids		C00891	45.3	35.2	M+H-H2O	C21H34O	-1.58318	971.929	837.073	838.496	708.69	966.648	1093.6	813.527	223.297	861.749	188.444	7.17076e-08	1041.79	795.198	400.648	275.355	346.542	809.301	796.908	14035.2	67.3395	194.936	268.822	8491.52	96.6746	76.5938	608.338	414.612	875.586	910.681	263.851	1620.63	171.942	550.799	307.236
1.65_201.1238m/z	201.124	1.65223	neg	Isoleucyl-Alanine	HMDB0028900	Organic acids and derivatives	Carboxylic acids and derivatives	Amino acids, peptides, and analogues	*		45.2	33	M-H	C9H18N2O3	-3.31152	2200.68	2537.99	2487.2	2480.84	2632.84	2460.14	2529.8	647.383	6276.45	1663.6	434.941	1450.44	1074.47	1003.63	4154.96	8722.58	9849.22	770.64	5765.6	2941.97	993.447	369.735	3211.23	904.461	1344.47	1432.67	489.094	630.081	647.836	543.922	983.725	535.203	70.3883	371.769
10.49_443.2292m/z	443.229	10.4917	neg	Neryl rhamnosyl-glucoside	HMDB0029349	Lipids and lipid-like molecules	Prenol lipids	Terpene glycosides	*		45.2	31.5	M-H2O-H	C22H38O10	1.21626	57301.6	64195.2	66704.8	66114.5	66588.9	62469.7	65289.8	42845.1	14423.2	67904.5	42574.3	68650.9	99946.2	100266	15423.6	686.12	844.467	1661.26	1488.79	897.309	1770.21	1435.84	781.864	1280.13	2229.51	1208.59	1668.17	1613.79	2502.21	1830.88	24202.7	165200	54619.8	55573.9
10.84_392.2931n	437.291	10.838	neg	Ursodeoxycholic acid	HMDB0000946	Lipids and lipid-like molecules	Steroids and steroid derivatives	Bile acids, alcohols and derivatives	***	C07880	45.2	29.8	M+FA-H, 2M-H, M-H	C24H40O4	1.18559	23738.5	25235.9	25396.3	24212.4	22071	24797	23455.2	9112.92	21385.2	9068.43	18616.1	139865	64961.6	13957.9	9581.23	5939.53	38362.2	21020.8	823.831	5435.98	9953.97	4923.62	5854.56	14568.3	5813.97	515.244	10321.3	8913.84	8517.25	3659.24	1953.88	54251.1	16821.9	1700.91
9.42_329.1609m/z	329.161	9.42168	neg	(1S,2S,4S,5S)-2,4,7-Thujanetriol 4-glucoside	HMDB0033645	Lipids and lipid-like molecules	Prenol lipids	Terpene glycosides	*		45.2	35.6	M-H2O-H	C16H28O8	1.05644	1527.64	1705.71	1855.08	1902.14	1876.73	1766	1603.32	768.729	125.612	1996.85	1091.35	2383.72	2236.32	2248.47	56.1721	7.17076e-08	7.17076e-08	7.17076e-08	7.17076e-08	7.17076e-08	7.17076e-08	7.17076e-08	7.17076e-08	7.17076e-08	7.17076e-08	7.17076e-08	7.17076e-08	7.17076e-08	7.17076e-08	7.17076e-08	917.489	2769.61	986.095	2306.64
1.24_177.1020m/z	177.102	1.24295	pos	Cotinine	1531	Organoheterocyclic compounds	Pyridines and derivatives	Pyrrolidinylpyridines	*		45.1	38.5	M+H	C10H12N2O	-1.50643	14005	14754.9	13813.9	15421.8	13752.4	13329.7	14943.1	875.559	1095.42	1261.29	1093.09	781.147	1338.25	140.473	437.594	1020.09	198.985	77.9013	942.69	91.9195	1732.68	747.754	525.68	133358	82.6065	602.033	107547	276.232	452.149	1812.9	26567.1	885.002	733.443	105155
1.46_276.0178m/z	276.018	1.46287	neg	DOPA sulfate	HMDB0002028	Organic acids and derivatives	Carboxylic acids and derivatives	Amino acids, peptides, and analogues	*		45.1	32.3	M-H	C9H11NO7S	-2.10005	17704.5	16130.6	14222.7	14135.2	13318.8	13849.2	13015.9	18316.2	13602.7	14193.2	12417	17123	13956.7	14784.8	14804.1	11368.2	15687.2	11284.1	10665.5	15733.3	12916	13540.6	13076.7	15360.2	13446.8	15977.2	16983.1	15643.7	18063.4	17172.1	17929.2	18835	22946.8	19427.3
4.20_165.1152n	166.122	4.1976	pos	Pseudoephedrine	2189	Benzenoids	Benzene and substituted derivatives	Phenylpropanes	**	C02765	45.1	32.9	M+H-H2O, M+H	C10H15NO	-1.17142	285.078	382.965	276.441	309.39	315.005	274.602	285.491	7.17076e-08	7.17076e-08	7.17076e-08	7.17076e-08	7.17076e-08	31.8116	7.17076e-08	7.17076e-08	44.46	7.17076e-08	25.1764	7.17076e-08	7.17076e-08	54.0203	7.17076e-08	7.17076e-08	33.1408	76.0483	7.17076e-08	31.047	7.17076e-08	7.17076e-08	7.17076e-08	7.17076e-08	7.17076e-08	29.5444	54.1309
4.50_112.1123m/z	112.112	4.49865	pos	1-Methyl-1,3-cyclohexadiene	HMDB0031532	Hydrocarbons	Unsaturated hydrocarbons	Branched unsaturated hydrocarbons	*		45.1	35	M+NH4	C7H10	1.87795	1278.19	1280.37	1387.17	1247.52	1316.03	1426.77	1348.15	469.256	659.924	303.516	519.338	355.669	499.829	385.155	203.959	286.56	1025.09	35047	521.476	182.799	510.985	635.558	656.386	491.184	863.771	700.258	1368.13	576.06	639.193	329.702	498.941	278.206	297.646	282.472
4.70_246.1367n	245.129	4.69707	neg	Lenticin	HMDB0061115	Organic acids and derivatives	Carboxylic acids and derivatives	Amino acids, peptides, and analogues		C09213	45.1	29.4	M-H, M+FA-H	C14H18N2O2	-0.321008	3806.87	4246.53	4213.76	4447.78	4338.13	4211.91	4339.21	937.418	6388.84	442.737	3438.4	115.165	1427.49	648.016	630.657	697.303	2769.22	15661.7	4425.25	1303.44	1275.99	1872.39	7986.63	297.304	1938.8	3425.71	2431.85	375.806	7582.04	3972.5	2960.95	2123.54	810.042	3036.76
7.52_414.2990m/z	414.299	7.52427	pos	N,N-(2,2-dihydroxy-ethyl) arachidonoyl amine	LMFA08020028	Lipids and lipid-like molecules	Fatty Acyls	Fatty amides			45.1	38.8	M+Na	C24H41NO3	2.85697	1100.01	1454.39	1366.79	1892.93	1359.51	1172.56	1230.63	906.131	1841.1	447.044	63.2584	127.996	73.9337	62.2414	41.9982	44.5216	552.571	58.6197	409.013	80.355	71.9427	1727.53	22.4792	190.274	93.2609	77.9874	38.7174	293.539	0.724581	767.375	335.938	290.232	55.7329	2851.82
7.80_242.1859m/z	242.186	7.79557	pos	Lysyl-Isoleucine	HMDB0028954	Organic acids and derivatives	Carboxylic acids and derivatives	Amino acids, peptides, and analogues	*		45.1	28.7	M+H-H2O	C12H25N3O3	-1.57839	11788.1	12546.9	12342	12006.9	13632.9	11941.8	12337.2	12268.8	13027.6	16989.7	14150.1	23705.1	15130.9	17905.9	11999.9	272.19	248.951	173.029	225.419	113.763	156.362	185.649	234.553	185.969	391.734	470.998	110.201	179.993	402.494	375.08	15980.7	19879.2	15222.6	11256.6
8.23_270.1979n	271.205	8.2321	pos	17-Methyl-18-norandrosta-4,13(17)-dien-3-one	70578	Unclassified	Unclassified	Unclassified			45.1	31.8	M+H-H2O, M+H	C19H26O	-1.55911	9912.82	10025.5	9257.64	7518.2	9922.96	8622.55	9270.3	4318.62	15158.1	1805.2	4609.8	11674.1	4527.3	2516.6	12719.8	7321	8612.12	14092.9	16713.7	8828.97	5351.74	14676.1	5860.42	20423	7862.61	7283.58	19532	15567.4	37030.5	23901.9	8239.37	5055.07	6422.85	4433.6
9.08_301.1198m/z	301.12	9.07602	neg	1-(9H-Pyrido[3,4-b]indol-1-yl)-1,4-butanediol	HMDB0035193	Alkaloids and derivatives	Harmala alkaloids	Unclassified			45.1	30.2	M+FA-H	C15H16N2O2	1.50296	8115.2	9071.23	9721.01	10018.5	10502.4	10083.5	9772.08	5748.62	4137.09	4460.6	7453.65	4765.16	1416.54	13665.6	13040.6	6058.11	3890.89	3937.39	11357.6	5198.17	4984.71	2087.77	4488.57	4513.12	3892.98	8213.55	2509.31	10136.3	7527.49	815.458	6803.06	2193.42	8078.91	9340.61
0.80_195.0503m/z	195.05	0.796267	neg	D-Ribose	HMDB0000283	Organic oxygen compounds	Organooxygen compounds	Carbohydrates and carbohydrate conjugates	**	C00121	45	32.8	M+FA-H	C5H10O5	-4.83698	40691	46605.7	42457.9	44087.5	47117.1	46414.4	48351.8	71500.2	61262.9	66895.6	49110.2	56673.5	55853.7	44560.1	39639.4	48070.8	60476.6	64198.9	43340.3	36727.3	64321.7	46578.7	65197.6	68460.4	49600.5	49046.1	39528.3	68965.7	48857.1	51220.9	78906.7	44915.3	46170.1	58823.5
10.01_223.1336m/z	223.134	10.0073	neg	7-Isopropyl-5-methylbicyclo[2.2.2]oct-5-en-2-one	HMDB0036681	Organic oxygen compounds	Organooxygen compounds	Carbonyl compounds	*		45	29.9	M+FA-H	C12H18O	-1.94365	3253.92	3603.49	3663.15	3849.81	3846.02	3781.99	3870.47	3576.51	2023.3	4893.89	1381.48	1661.09	1667.99	2093.35	2058.22	2730.81	3759.79	8340.33	6415.02	1915.36	6632.22	4994.79	4057.05	2576.16	2391.11	3085.56	3262.77	3174.79	3348.8	5659.08	2129.38	4479.96	2482.7	1978.88
2.79_340.1416m/z	340.142	2.78903	neg	Tryptophyl-Histidine	HMDB0029085	Organic acids and derivatives	Carboxylic acids and derivatives	Amino acids, peptides, and analogues	*		45	32.7	M-H	C17H19N5O3	0.310131	2676.33	3265.71	3417.47	3251.65	3343.02	3227.95	3391.54	924.686	2303.03	8032.48	1113.76	1731.6	3748.95	556.647	1731.89	2307.05	2184.69	1791.48	1138.95	1774.56	1788.18	1539.2	1080.5	1408.33	1142.68	1054.37	3116.02	2752.87	1058.68	2470.51	1349.7	3519.98	3808.48	816.688
5.33_186.1129m/z	186.113	5.33195	neg	(R)-Pelletierine	HMDB0030324	Organoheterocyclic compounds	Piperidines	Unclassified	*		45	32.2	M+FA-H	C8H15NO	-4.91733	6579.11	6907.87	6912.61	7121.71	7026.73	6843.14	7179.96	5588.85	6477.03	3214.34	5024.79	4811.6	4998.1	3760.41	4162.68	4532.93	3876.22	4639.02	4478.9	6423.37	4049.28	3450.33	4724.94	4249.67	7721.45	5255.92	3966.42	3438.39	4209.32	5512.3	5959.18	4855.29	5168.9	7989.06
5.88_345.1557m/z	345.156	5.87513	neg	(1S,3R,4R)-8,10-Dihydroxyfenchone 10-O-b-D-glucoside	HMDB0033223	Lipids and lipid-like molecules	Prenol lipids	Terpene glycosides	*		45	30.4	M-H	C16H26O8	0.736349	678.066	802.456	725.547	753.575	867.136	741.957	742.405	56.1615	143.085	7.17076e-08	27.6648	7.17076e-08	135.367	54.3254	25.9631	7.17076e-08	186.528	7.17076e-08	78.2043	232.97	101.081	286.423	7.17076e-08	46.2263	57.4924	7.17076e-08	31.9043	25.8433	34.3923	7.17076e-08	7.17076e-08	22.4218	101.1	77.3711
6.17_329.0777m/z	329.078	6.16755	neg	Noradrenochrome	HMDB0013030	Organoheterocyclic compounds	Indoles and derivatives	Unclassified	*		45	29.4	2M-H	C8H7NO3	-0.540938	196.324	206.663	192.328	263.827	209.161	184.938	210.262	151.194	41.4119	46.5271	67.065	20.5216	40.8463	9.48939	54.4057	67.7897	128.821	7.17076e-08	93.1048	43.8495	18.7327	196.407	7.96353	75.3899	63.9907	29.2252	75.9456	71.466	91.8572	52.3494	11.2057	273.292	14.1544	3.12938
[truncated: 4,658 more rows]
[truncated: 18 more columns]
