# Supplementary material for: Combined Microbiome and Metabolome Analysis Reveals a Novel Interplay Between Intestinal Flora and Serum Metabolites in Lung Cancer
Source: Front Cell Infect Microbiol. 2022 May 2;12:885093. doi: 10.3389/fcimb.2022.885093 (PMC9108287; doi:10.3389/fcimb.2022.885093)
Supplement: Supplementary file 1 [file DataSheet_1.zip › Supplemental Material 7.xlsx]

## Sheet: ESLC_HC
Metabolites	log2(FC)	KEGG	RED/BLUE	ID Annotation	Annotation	ID	m/z	Retention time (min)	Ion mode	Compound ID	Super Class	Class	Sub Class	level	kegg	Score	Fragmentation Score	Adducts	Formula	Mass Error (ppm)	VIP	P-value	adj.P-value	FC	average(ESLC)	average(HC)	ESLC-1	ESLC-2	ESLC-3	ESLC-4	ESLC-5	ESLC-6	ESLC-7	ESLC-8	HC-1	HC-2	HC-3	HC-4	HC-5	HC-6	HC-7	HC-8	HC-9	HC-10	HC-11	HC-12	HC-13	HC-14	HC-15
4-Hydroxycinnamoylagmatine	38.8646	C04498	red	hsa00330	Arginine and proline metabolism	11.02_299.1484m/z	299.148	11.0235	pos	HMDB0033460	Phenylpropanoids and polyketides	Cinnamic acids and derivatives	Hydroxycinnamic acids and derivatives	**	C04498	38.7	0	M+Na	C14H20N4O2	2.07053	2.03673	7.48143e-10	1.3232e-07	5.00502e+11	35889.8	7.17076e-08	21626.7	32621.5	50652	47956.8	49989.9	30734.9	38968.7	14568	7.17076e-08	7.17076e-08	7.17076e-08	7.17076e-08	7.17076e-08	7.17076e-08	7.17076e-08	7.17076e-08	7.17076e-08	7.17076e-08	7.17076e-08	7.17076e-08	7.17076e-08	7.17076e-08	7.17076e-08
5-(2'-Carboxyethyl)-4,6-Dihydroxypicolinate	-0.524021	C05655	blue	hsa00380	Tryptophan metabolism	1.23_245.0763m/z	245.076	1.22907	pos	HMDB0006794	Organoheterocyclic compounds	Pyridines and derivatives	Hydropyridines	**	C05655	47.7	44.3	M+NH4	C9H9NO6	-2.25852	1.38401	0.00112701	0.0160532	0.695431	53000.1	76211.9	52644.9	70358.1	45693.5	47310.4	48290.8	53429.3	48849.5	57424.2	62885.3	74651.1	62712.7	86364.4	45402.4	73663.1	78836.7	71267	74993.2	84684.4	98166.4	70814.3	58223.1	90448.6	110066
Chenodeoxycholic acid glycine conjugate	1.00201	C05466	red	hsa00120	Primary bile acid biosynthesis	9.78_449.3147n	448.307	9.78388	neg	HMDB0000637	Lipids and lipid-like molecules	Steroids and steroid derivatives	Bile acids, alcohols and derivatives	***	C05466	52.1	66.4	M-H, 2M-H	C26H43NO5	1.28957	3.07115	0.0272811	0.144481	2.00278	313774	156669	177044	183711	166670	542712	674884	109038	464104	192031	77038.2	97581.9	190866	123330	187283	483235	79217.3	168300	233021	89983.7	72731.7	113450	157376	225588	51036.5
Cholic acid	2.57093	C00695	red	hsa00120|hsa04976	Primary bile acid biosynthesis|Bile secretion	9.70_426.3206m/z	426.321	9.69982	pos	HMDB0000619	Lipids and lipid-like molecules	Steroids and steroid derivatives	Bile acids, alcohols and derivatives	***	C00695	57.4	91.5	M+NH4	C24H40O5	-1.8737	1.34135	0.0144083	0.0971556	5.94191	30676	5162.65	2206.02	28399.9	6611.97	43763.5	110129	49444	889.928	3963.77	1907.53	3214.18	12618.4	3563.29	4973.08	11746.7	2014.98	4648.12	9401.91	6354.56	855.318	4827.29	3866.34	6953.39	494.662
D-Glucose	0.45055	C00221	red	hsa00010|hsa00030	Glycolysis / Gluconeogenesis|Pentose phosphate pathway	0.75_225.0612m/z	225.061	0.7529	neg	HMDB0000122	Organic oxygen compounds	Organooxygen compounds	Carbohydrates and carbohydrate conjugates	**	C00221	41.5	13.2	M+FA-H	C6H12O6	-2.40822	1.44721	0.0149304	0.0994131	1.36656	128245	93844.9	216021	147222	107552	127715	71240.2	109488	131235	115485	118517	108725	97668.8	131188	110226	88353.2	71999.6	91145.9	56522.9	85953.4	86241.6	99205.5	79448.2	64859.7	117618
DHA	-1.02663	C01227	blue	hsa04913|hsa00140	Ovarian steroidogenesis|Steroid hormone biosynthesis	13.26_328.2396n	329.247	13.2644	pos	LMFA01030185	Lipids and lipid-like molecules	Steroids and steroid derivatives	Androstane steroids	**	C01227	52.2	67.3	M+H-H2O, M+H	C22H32O2	-1.99727	1.73001	0.00379794	0.0396832	0.490856	41538.2	84623.9	68753.9	16599.4	42266	51084.4	57576.1	29727.4	30422	35876.2	50374.5	66506.2	89745.8	114948	59497.5	99340.8	68943	40264.8	40244.3	86691.4	135374	141518	122120	42364.6	111426
L-Acetylcarnitine	-0.737648	C02571	blue	hsa04931	Insulin resistance	0.88_203.1155n	204.123	0.87585	pos	HMDB0000201	Lipids and lipid-like molecules	Fatty Acyls	Fatty acid esters	***	C02571	56	83.1	M+H-H2O, M+H	C9H17NO4	-1.47345	5.13868	0.00854771	0.0694742	0.599716	537164	895696	690718	392330	488480	927645	267154	393364	579580	558037	622963	605641	1.10343e+06	889720	715096	1.05946e+06	944725	506646	509361	996877	1.25329e+06	663765	698959	1.49118e+06	1.37433e+06
DL-Acetylcarnitine	-0.885213	C02571	blue	hsa04931	Insulin resistance	1.20_204.1227m/z	204.123	1.20135	pos	LMFA07070060	Lipids and lipid-like molecules	Fatty Acyls	Fatty esters	**	C02571	49.8	52.6	M+H	C9H17NO4	-1.73535	4.22555	0.00259167	0.0300369	0.541407	263254	486240	364679	226824	226593	433432	115177	176326	315616	247383	288765	367255	669019	534243	382890	612228	542697	258563	305394	561411	626629	364769	323304	779428	677000
Hypoxanthine	-1.03839	C00262	blue	hsa00230	Purine metabolism	1.17_135.0300m/z	135.03	1.1659	neg	HMDB0000157	Organoheterocyclic compounds	Imidazopyrimidines	Purines and purine derivatives	***	C00262	49.4	62.6	M-H	C5H4N4O	-8.90458	1.31474	0.0175854	0.110219	0.486872	22569.7	46356.6	15375.6	23502.2	16295.3	35266.7	14546.3	40736.7	14418.6	20416.6	14765.4	26905.8	91298.7	24757.7	13518.6	48123.8	85885.2	25623.6	39151.3	66294	48218	47240	46064.9	37300.3	80201.7
Indole	-0.430128	C00463	blue	hsa04974|hsa00380|hsa00400	Protein digestion and absorption|Tryptophan metabolism|Phenylalanine, tyrosine and tryptophan biosynthesis	4.38_118.0652m/z	118.065	4.38052	pos	HMDB0000738	Organoheterocyclic compounds	Indoles and derivatives	Indoles	***	C00463	55.6	80.5	M+H	C8H7N	0.548285	1.43337	0.0187017	0.114469	0.742196	101580	136864	110258	113301	86160.3	109602	122344	79137.9	86955.4	104878	135475	140678	86876.8	133829	104135	115396	126501	143478	109515	220774	193593	99374.1	113700	147394	182238
Inosine	-3.64686	C00294	blue	hsa00230	Purine metabolism	1.36_268.0809n	267.074	1.36178	neg	84	Nucleosides, nucleotides, and analogues	Purine nucleosides	Unclassified	**	C00294	55.5	78.8	M-H, 2M-H	C10H12N4O5	0.571911	6.63003	0.00384167	0.0400416	0.0798335	47604.4	596296	15198.4	29596.1	23415.5	95776.1	24634.4	117072	11466.1	63677.1	58055.2	70272.1	1.4576e+06	346894	26054	745710	1.53809e+06	178659	532799	1.07956e+06	580700	682907	643599	315784	687770
Isopropylmaleate	5.98855	C02631	red	hsa00290	Valine, leucine and isoleucine biosynthesis	10.71_141.0544m/z	141.054	10.7089	pos	HMDB0012241	Lipids and lipid-like molecules	Fatty Acyls	Fatty acids and conjugates	**	C02631	39.1	0	M+H-H2O	C7H10O4	-1.20261	1.07088	2.80869e-06	0.000128889	63.4939	11046	173.969	6747.17	3532.55	10156.8	11581.5	15787.2	23326.7	14149.6	3086.28	117.024	105.271	7.17076e-08	194.38	7.17076e-08	7.17076e-08	68.3538	7.17076e-08	7.17076e-08	505.818	326.352	143.559	7.17076e-08	340.013	808.762
L-Histidine	-0.451763	C00135	blue	hsa00970|hsa02010|hsa00410|hsa00340	Aminoacyl-tRNA biosynthesis|ABC transporters|beta-Alanine metabolism|Histidine metabolism	0.71_156.0766m/z	156.077	0.7086	pos	21	Organic acids and derivatives	Carboxylic acids and derivatives	Amino acids, peptides, and analogues	**	C00135	57.3	95.4	M+H	C6H9N3O2	-1.18457	1.76198	0.00698408	0.0608682	0.731149	126595	173145	133395	123195	103158	140343	163325	94841	106172	148330	191487	179876	116159	145662	121953	155815	180010	155875	190829	169416	254084	129609	153323	226261	226817
L-Isoleucine	-0.447198	C00407	blue	hsa00970|hsa00290|hsa00280|hsa05131	Aminoacyl-tRNA biosynthesis|Valine, leucine and isoleucine biosynthesis|Valine, leucine and isoleucine degradation|Shigellosis	1.49_132.1018m/z	132.102	1.49283	pos	23	Organic acids and derivatives	Carboxylic acids and derivatives	Amino acids, peptides, and analogues	**	C00407	51.5	65.3	M+H	C6H13NO2	-0.746985	7.31947	0.00414775	0.0422717	0.733466	1.94974e+06	2.65826e+06	2.14602e+06	1.90033e+06	1.49047e+06	1.89009e+06	2.5277e+06	1.81365e+06	1.62634e+06	2.20334e+06	1.9962e+06	2.78794e+06	1.8905e+06	2.27531e+06	2.13287e+06	2.80181e+06	2.91554e+06	2.03777e+06	2.9056e+06	2.36287e+06	2.82142e+06	2.95245e+06	2.60753e+06	3.3796e+06	4.00652e+06
L-Lysine	-0.406471	C00047	blue	hsa00970|hsa02010|hsa04974|hsa00780|hsa00310	Aminoacyl-tRNA biosynthesis|ABC transporters|Protein digestion and absorption|Biotin metabolism|Lysine degradation	0.69_146.1055n	147.113	0.694733	pos	25	Organic acids and derivatives	Carboxylic acids and derivatives	Amino acids, peptides, and analogues	**	C00047	57.1	92.8	M+H-H2O, M+H	C6H14N2O2	-0.357837	2.4831	0.0390906	0.178323	0.754467	339838	450435	363892	321170	266875	381079	374266	322116	304704	384606	526975	401987	294662	283829	328639	430605	427599	388766	518226	344315	633036	419914	356514	703885	697576
L-Valine	-0.712592	C00183	blue	hsa00970|hsa00290|hsa02010|hsa00770|hsa00280	Aminoacyl-tRNA biosynthesis|Valine, leucine and isoleucine biosynthesis|ABC transporters|Pantothenate and CoA biosynthesis|Valine, leucine and isoleucine degradation	1.20_118.0863m/z	118.086	1.20135	pos	35	Organic acids and derivatives	Carboxylic acids and derivatives	Amino acids, peptides, and analogues	**	C00183	56	86.9	M+H	C5H11NO2	0.618127	4.66887	7.53827e-05	0.00187397	0.610223	362997	594859	407996	430512	244979	296175	422164	355615	338855	407677	362671	666667	463033	621091	511787	695742	693462	458792	596690	524407	588118	683408	512052	706722	838246
LysoPC(20:1(11Z))	-0.917924	C04230	blue	hsa05231|hsa00564	Choline metabolism in cancer|Glycerophospholipid metabolism	12.53_549.3790n	550.386	12.5329	pos	HMDB0010391	Lipids and lipid-like molecules	Glycerophospholipids	Glycerophosphocholines	**	C04230	57.7	92.7	M+H, M+Na	C28H56NO7P	-0.854165	2.21753	0.0372943	0.173156	0.52927	102012	192741	159600	67682.5	63218.4	172148	87053.7	123108	88988.3	54296.3	105999	261939	515051	122158	128814	123792	174761	100940	122422	238878	250167	184147	285245	89781.5	187019
LysoPC(18:0)	-0.674598	C04230	blue	hsa05231|hsa00564	Choline metabolism in cancer|Glycerophospholipid metabolism	12.14_546.3528m/z	546.353	12.1355	pos	HMDB0010384	Lipids and lipid-like molecules	Glycerophospholipids	Glycerophosphocholines	***	C04230	56.8	92	M+Na	C26H54NO7P	-0.393167	2.24251	0.000476813	0.0083034	0.626507	106573	170107	122491	103164	87427.2	136398	102223	96855	117671	86355.5	146516	196488	278822	157434	146822	141883	150310	127540	121680	186263	178549	203745	164956	135895	214703
LysoPC(22:6(4Z,7Z,10Z,13Z,16Z,19Z))	-0.481776	C04230	blue	hsa05231|hsa00564	Choline metabolism in cancer|Glycerophospholipid metabolism	11.06_612.3314m/z	612.331	11.0635	neg	HMDB0010404	Lipids and lipid-like molecules	Glycerophospholipids	Glycerophosphocholines	**	C04230	55.7	80.9	M+FA-H	C30H50NO7P	1.27895	1.51991	0.0357854	0.169013	0.716096	118099	164921	118019	59764.4	96582.7	97820	90896.1	169272	181164	131273	194038	129813	221837	175023	169652	137874	212456	134242	93579.3	127900	188321	255394	208104	67676.6	157899
LysoPC(20:4(8Z,11Z,14Z,17Z))	-0.757332	C04230	blue	hsa05231|hsa00564	Choline metabolism in cancer|Glycerophospholipid metabolism	11.01_543.3311n	544.338	11.0093	pos	HMDB0010396	Lipids and lipid-like molecules	Glycerophospholipids	Glycerophosphocholines	***	C04230	56.3	87.3	M+H, M+Na	C28H50NO7P	-2.5789	3.70006	0.00628534	0.0566436	0.591589	300887	508608	330288	206582	128932	315846	263289	300237	506615	355308	420214	562573	646769	533576	388332	403474	432629	341790	327937	438816	558760	881579	530689	309829	852156
LysoPC(20:5(5Z,8Z,11Z,14Z,17Z))	-0.885332	C04230	blue	hsa05231|hsa00564	Choline metabolism in cancer|Glycerophospholipid metabolism	10.72_586.3160m/z	586.316	10.7159	neg	HMDB0010397	Lipids and lipid-like molecules	Glycerophospholipids	Glycerophosphocholines	**	C04230	56.3	85.9	M+FA-H	C28H48NO7P	1.68616	1.13525	0.0421543	0.186335	0.541363	34253.9	63273.4	26516.3	28784	32895.7	35106.8	15802.5	41969.2	65017.7	27938.6	86595.6	76544.8	170629	65944.1	51425.5	49056.2	63467	47021.1	30948	33254.5	68837.7	85416.7	41083.2	14210.1	64667.6
LysoPC(15:0)	-0.610007	C04230	blue	hsa05231|hsa00564	Choline metabolism in cancer|Glycerophospholipid metabolism	10.98_482.3229m/z	482.323	10.981	pos	HMDB0010381	Lipids and lipid-like molecules	Glycerophospholipids	Glycerophosphocholines	***	C04230	51.6	83	M+H	C23H48NO7P	-2.51211	3.02282	0.00107538	0.0155569	0.655194	235048	358746	349842	200191	178875	268425	183229	204296	262698	232828	320259	508850	475586	464351	262190	337476	323775	330285	292959	471772	350439	351131	349605	255775	286737
PC(18:1(11Z)/0:0)	-0.653019	C04230	blue	hsa05231|hsa00564	Choline metabolism in cancer|Glycerophospholipid metabolism	11.62_521.3475n	522.355	11.6215	pos	LMGP01050138	Lipids and lipid-like molecules	Glycerophospholipids	Glycerophosphocholines	**	C04230	58.4	95.1	M+H, M+Na	C26H52NO7P	-1.15028	18.3927	0.00129455	0.0178846	0.635948	7.67177e+06	1.20635e+07	9.28833e+06	7.24418e+06	3.92825e+06	1.05142e+07	6.59897e+06	6.85267e+06	9.1941e+06	7.75344e+06	1.10255e+07	1.51491e+07	1.82237e+07	1.08074e+07	8.79035e+06	1.07809e+07	9.85603e+06	9.11925e+06	9.36521e+06	1.51872e+07	1.34716e+07	1.50298e+07	1.31707e+07	7.80482e+06	1.31711e+07
LysoPC(16:1(9Z)/0:0)	-0.603122	C04230	blue	hsa05231|hsa00564	Choline metabolism in cancer|Glycerophospholipid metabolism	10.84_493.3162n	494.323	10.8382	pos	HMDB0010383	Lipids and lipid-like molecules	Glycerophospholipids	Glycerophosphocholines	**	C04230	58	94.4	M+H, M+Na	C24H48NO7P	-1.3228	5.39396	0.00207427	0.0255026	0.658328	722354	1.09726e+06	886280	785228	532269	787174	420127	654970	1.01303e+06	699753	1.0501e+06	1.24092e+06	1.3643e+06	919306	665942	1.30197e+06	1.0735e+06	757627	953846	1.53141e+06	1.35053e+06	1.2611e+06	1.18624e+06	634542	1.1675e+06
PC(P-18:0/0:0)	-0.584138	C04230	blue	hsa05231|hsa00564	Choline metabolism in cancer|Glycerophospholipid metabolism	11.87_507.3685n	508.376	11.869	pos	40405	Lipids and lipid-like molecules	Glycerophospholipids	Glycerophosphocholines	**	C04230	38.8	0	M+H, M+Na	C26H54NO6P	-0.676143	2.68674	0.00369891	0.0390086	0.667048	198901	298181	217115	131512	109643	306595	208345	207173	261653	149170	264964	294004	478530	227896	220526	353893	313605	190785	251551	294659	287913	301212	339001	276292	377882
LysoPC(20:0/0:0)	-1.44712	C04230	blue	hsa05231|hsa00564	Choline metabolism in cancer|Glycerophospholipid metabolism	13.54_552.4016m/z	552.402	13.544	pos	HMDB0010390	Lipids and lipid-like molecules	Glycerophospholipids	Glycerophosphocholines	**	C04230	53.2	77.3	M+H	C28H58NO7P	-1.47417	1.10702	0.0123024	0.0885096	0.366752	11731.6	31987.7	16126.2	10991.9	5456.98	21664.1	10693.3	9539.95	11680.8	7699.45	15422.8	53329.5	92210.6	27551.1	19050.1	16598.6	23246.3	19252.5	17421.2	40788.6	35669.9	42356.6	25853.2	14076.5	36988
PC(15:0/0:0)	-0.839854	C04230	blue	hsa05231|hsa00564	Choline metabolism in cancer|Glycerophospholipid metabolism	10.96_526.3156m/z	526.316	10.96	neg	LMGP01050016	Lipids and lipid-like molecules	Glycerophospholipids	Glycerophosphocholines	**	C04230	55.4	80.7	M+FA-H	C23H48NO7P	1.13659	1.1842	0.00784029	0.065287	0.5587	28543.6	51089.3	58477.2	18046.4	16572.6	32362.5	13545.1	19619.8	42749.4	26975.9	45814.9	74184	91941	65318	34788.6	43971.1	48328.8	44836.9	37234.9	75848.7	45486.5	52774.1	50271.2	22674.1	32867.5
LysoPC(16:0)	-0.916056	C04230	blue	hsa05231|hsa00564	Choline metabolism in cancer|Glycerophospholipid metabolism	11.22_495.3320n	496.339	11.2244	pos	HMDB0010382	Lipids and lipid-like molecules	Glycerophospholipids	Glycerophosphocholines	**	C04230	57.4	93.8	M+H, M+Na	C24H50NO7P	-1.0329	13.3461	3.79088e-05	0.00105789	0.529956	2.09945e+06	3.96156e+06	2.61529e+06	1.90118e+06	1.07657e+06	2.85222e+06	1.66824e+06	1.68339e+06	2.55284e+06	2.44589e+06	3.0799e+06	4.21415e+06	5.70904e+06	3.24041e+06	3.26828e+06	3.22879e+06	4.03061e+06	3.00611e+06	3.59215e+06	4.00648e+06	3.83758e+06	5.44308e+06	3.64011e+06	3.57603e+06	5.55068e+06
LysoPC(22:5(7Z,10Z,13Z,16Z,19Z))	-0.725088	C04230	blue	hsa05231|hsa00564	Choline metabolism in cancer|Glycerophospholipid metabolism	11.28_569.3474n	570.355	11.2821	pos	HMDB0010403	Lipids and lipid-like molecules	Glycerophospholipids	Glycerophosphocholines	***	C04230	37.5	0	M+H, M+Na	C30H52NO7P	-1.26244	1.98649	0.00962971	0.0753296	0.60496	99473.1	164429	95281.6	78583.3	56890.5	134661	64039.1	93971	152450	119909	225257	183021	182203	182415	103386	125483	168245	121227	109835	120365	208952	315951	149598	83389.4	187111
PC(P-18:1(9Z)/0:0)	-0.983443	C04230	blue	hsa05231|hsa00564	Choline metabolism in cancer|Glycerophospholipid metabolism	11.87_506.3604m/z	506.36	11.869	pos	46693	Lipids and lipid-like molecules	Glycerophospholipids	Glycerophosphocholines	**	C04230	38.2	0	M+H	C26H52NO6P	-0.186012	1.20281	0.00278845	0.0316267	0.505771	19835.8	39219	20983.4	10824.6	9334.36	41060.7	18073.2	17702.7	29795.3	10912.2	26518.4	48040.1	75403.2	26963	31437.9	46071.9	40117.9	22827.6	29481	48170.1	39475.1	35682.3	51676.6	21586.6	44832.6
myo-Inositol	0.392199	C00137	red	hsa02010|hsa04070|hsa00052|hsa00562|hsa00053	ABC transporters|Phosphatidylinositol signaling system|Galactose metabolism|Inositol phosphate metabolism|Ascorbate and aldarate metabolism	0.75_179.0552m/z	179.055	0.7529	neg	144	Organic oxygen compounds	Organooxygen compounds	Alcohols and polyols	**	C00137	47.1	44.4	M-H	C6H12O6	-4.93616	1.33053	0.0203855	0.121149	1.31239	123979	94468.3	189816	145284	112689	116184	71235.4	124066	123933	108629	115114	109638	91814	153020	108562	85414.3	81447	91932.8	59635.1	81481	79635.2	98253.1	90458.8	65091.5	105529
Palmitoylcarnitine	-0.910362	C00547	blue	hsa04261|hsa04540|hsa04270|hsa04923|hsa00350|hsa04924|hsa04970|hsa04714|hsa04024|hsa04742	Adrenergic signaling in cardiomyocytes|Gap junction|Vascular smooth muscle contraction|Regulation of lipolysis in adipocytes|Tyrosine metabolism|Renin secretion|Salivary secretion|Thermogenesis|cAMP signaling pathway|Taste transduction	10.85_400.3414m/z	400.341	10.8525	pos	LMFA07070004	Benzenoids	Phenols	Benzenediols	**	C00547	53.4	73.3	M+H	C23H45NO4	-1.78136	2.11913	0.000515605	0.0088073	0.532052	59972.1	112719	54086.3	47921.5	26271.3	51329.2	65550.6	46159.3	56108.6	132350	140930	76445.2	106156	127865	113416	101901	145709	56545.3	89134.8	91293.2	101534	105230	132902	146468	155250
PC(O-18:0/0:0)	-0.864235	C04317	blue	hsa00565	Ether lipid metabolism	12.72_510.3913m/z	510.391	12.7188	pos	LMGP01060014	Lipids and lipid-like molecules	Glycerophospholipids	Glycerophosphocholines	**	C04317	48.3	46.2	M+H	C26H56NO6P	-0.962157	1.80999	3.36084e-06	0.000147834	0.549337	39795.9	72443.4	29651	39676.6	16819.2	57103.8	39285.4	48088.6	47365.5	40376.8	64654.3	90490.2	83682.4	74225.4	61702.4	74719.8	82460.8	56350.1	70877.2	53298.4	60966.1	68840.1	73414.5	79118.1	91850.8
Phloroglucinol	4.16418	C00268	red	hsa00790	Folate biosynthesis	8.60_127.0389m/z	127.039	8.59972	pos	65724	Organoheterocyclic compounds	Pteridines and derivatives	Pterins and derivatives	**	C00268	52.2	63.4	M+H	C6H6O3	-0.479779	2.53211	1.08538e-07	8.98963e-06	17.9284	59734.2	3331.81	40715.4	23231.5	69990.2	61486.9	96465	92805.5	69321.4	23857.9	4790.44	3048.31	2303.77	2941.85	1991.74	2818.08	2771.75	3330.75	3416.67	3351.33	4996.07	2452.21	2512.23	4398.27	4853.76
Sphinganine	-0.593552	C00836	blue	hsa04071|hsa00600	Sphingolipid signaling pathway|Sphingolipid metabolism	14.50_284.2942m/z	284.294	14.4978	pos	LMSP01020001	Organic nitrogen compounds	Organonitrogen compounds	Amines	**	C00836	42.3	17.2	M+H-H2O	C18H39NO2	-1.81733	1.03123	0.00109109	0.0156625	0.662709	25980.5	39203.5	26525.8	25430.3	17612.9	39191.6	28186.8	16676.4	19158.4	35061.9	40024	42743	34180.8	37742.5	30129.2	29362.2	26333.4	46352.8	32115.6	49076	45300.7	40880	34229.4	50024.3	49558.6
Sphingosine-1-phosphate	-0.660167	C06124	blue	hsa04071|hsa00600|hsa04666|hsa04371|hsa04020|hsa04072|hsa05152|hsa04080	Sphingolipid signaling pathway|Sphingolipid metabolism|Fc gamma R-mediated phagocytosis|Apelin signaling pathway|Calcium signaling pathway|Phospholipase D signaling pathway|Tuberculosis|Neuroactive ligand-receptor interaction	10.50_380.2555m/z	380.255	10.5013	pos	3891	Lipids and lipid-like molecules	Sphingolipids	Phosphosphingolipids	**	C06124	57.1	90.7	M+H	C18H38NO5P	-1.44512	1.4183	0.00729238	0.0621885	0.632805	47113.3	74451.6	38725.1	42246.8	28763.5	54696	57859.7	47346.7	37457.3	69811.6	55670.6	52327.9	78978.9	68723.6	52484	77884.9	68878	41575	57486.1	85597.8	86069.6	77012.5	68141.5	134429	111514
Uracil	-0.606417	C00106	blue	hsa00770|hsa00410|hsa00240	Pantothenate and CoA biosynthesis|beta-Alanine metabolism|Pyrimidine metabolism	1.23_113.0347m/z	113.035	1.22907	pos	258	Organoheterocyclic compounds	Diazines	Pyrimidines and pyrimidine derivatives	**	C00106	51.2	62.6	M+H	C4H4N2O2	1.07681	1.3247	0.000821706	0.0126544	0.656826	40399.5	61507.1	44004.3	49273.9	28825.5	41727.8	40064.5	37394.4	34993.7	46911.5	56108.3	59837.5	50807	64237.4	38891.4	59014.9	65607.1	52696.4	52348	73657.4	83709.2	56571.1	44830.6	70882.5	93407.3
Uric acid	-0.318765	C00366	blue	hsa00230	Purine metabolism	1.20_169.0353m/z	169.035	1.20135	pos	HMDB0000289	Organoheterocyclic compounds	Imidazopyrimidines	Purines and purine derivatives	***	C00366	56.2	88.6	M+H	C5H4N4O3	-1.77258	4.6087	0.035768	0.168977	0.801756	1.37588e+06	1.71609e+06	1.21363e+06	1.69886e+06	1.08069e+06	1.16976e+06	1.38757e+06	1.18207e+06	1.18678e+06	2.0877e+06	1.29359e+06	1.69589e+06	1.52949e+06	2.16176e+06	1.26378e+06	1.66747e+06	1.57745e+06	1.22072e+06	1.71079e+06	1.63106e+06	2.13665e+06	1.93956e+06	1.51633e+06	2.36517e+06	2.03162e+06
Uridine	-0.372536	C00299	blue	hsa00240	Pyrimidine metabolism	1.20_244.0693n	243.062	1.19603	neg	90	Nucleosides, nucleotides, and analogues	Pyrimidine nucleosides	Unclassified	**	C00299	56.9	87.8	M-H, M+FA-H	C9H12N2O6	-0.875505	1.39701	0.0277523	0.145441	0.772424	109407	141641	141974	140598	78103.5	95359.8	100189	94743.4	135677	88610.2	130357	107574	171108	158325	80900.9	190898	178744	109063	140531	201691	113633	130639	131397	147416	132340
Vanillylmandelic acid	38.5838	C05584	red	hsa00350	Tyrosine metabolism	10.98_198.0525n	181.049	10.981	pos	697	Benzenoids	Phenols	Methoxyphenols	**	C05584	47.2	41.6	M+H-H2O, M+H	C9H10O5	-1.42747	1.75171	8.00303e-06	0.00029799	4.11979e+11	29542	7.17076e-08	17282.7	8061.2	28903.5	27982.7	43152.6	65887	39255.9	5810.45	7.17076e-08	7.17076e-08	7.17076e-08	7.17076e-08	7.17076e-08	7.17076e-08	7.17076e-08	7.17076e-08	7.17076e-08	7.17076e-08	7.17076e-08	7.17076e-08	7.17076e-08	7.17076e-08	7.17076e-08

## Sheet: NESLC_HC
Metabolites	log2(FC)	KEGG	RED/BLUE	ID Annotation	Annotation	ID	m/z	Retention time (min)	Ion mode	Compound ID	Super Class	Class	Sub Class	level	kegg	Score	Fragmentation Score	Adducts	Formula	Mass Error (ppm)	VIP	P-value	adj.P-value	FC	average(ESLC)	average(HC)	ESLC-1	ESLC-2	ESLC-3	ESLC-4	ESLC-5	ESLC-6	ESLC-7	ESLC-8	HC-1	HC-2	HC-3	HC-4	HC-5	HC-6	HC-7	HC-8	HC-9	HC-10	HC-11	HC-12	HC-13	HC-14	HC-15
2'-Deoxyinosine triphosphate	0.106127	C01345	red	hsa00230	Purine metabolism	10.94_491.9868n	510.021	10.9384	pos	HMDB0003537	Nucleosides, nucleotides, and analogues	Purine nucleotides	Purine deoxyribonucleotides	**	C01345	36.4	0	M+H, M+NH4	C10H15N4O13P3	3.99189	1.31125	0.0279296	0.0983851	1.07633	482201	448003	472248	506452	487489	531242	510692	464727	454655	450816	448439	423646	484523	497595	464512	446463	460551	507950	467096	481169	485582	505930	507223	549423	430280
4-Hydroxycinnamoylagmatine	39.3036	C04498	red	hsa00330	Arginine and proline metabolism	11.02_299.1484m/z	299.148	11.0235	pos	HMDB0033460	Phenylpropanoids and polyketides	Cinnamic acids and derivatives	Hydroxycinnamic acids and derivatives	**	C04498	38.7	0	M+Na	C14H20N4O2	2.07053	2.14671	7.90672e-08	6.94548e-06	6.78497e+11	48653.4	7.17076e-08	55460.4	29270.7	23839.6	87126	92559.3	39582.6	73550.7	49424.7	11090.4	40754.4	39859.8	45307.7	41961	45665.2	51471.4	17576.6	57827.9	36131.5	37308.3	45728.2	16372.9	132506	7.17076e-08
5-(2'-Carboxyethyl)-4,6-Dihydroxypicolinate	-0.399384	C05655	blue	hsa00380	Tryptophan metabolism	1.23_245.0763m/z	245.076	1.22907	pos	HMDB0006794	Organoheterocyclic compounds	Pyridines and derivatives	Hydropyridines	**	C05655	47.7	44.3	M+NH4	C9H9NO6	-2.25852	1.2159	0.00015653	0.0023836	0.758182	57782.5	76211.9	57060.6	47939.9	58100.1	50903.1	57576.3	67633.3	50991.1	73710.7	75757.8	52815	58543.7	46120.5	51176.8	59274	74045	52878.6	73936.6	42023.8	64598.9	46282.8	63060.2	46785.7	62885.3
Alpha-Linolenic acid	-1.03442	C06427	blue	hsa00592|hsa01040	alpha-Linolenic acid metabolism|Biosynthesis of unsaturated fatty acids	12.97_278.2241n	279.231	12.9684	pos	HMDB0001388	Lipids and lipid-like molecules	Fatty Acyls	Lineolic acids and derivatives	***	C06427	51.9	64.6	M+H-H2O, M+H	C18H30O2	-1.55521	2.2184	0.00394093	0.0249676	0.488213	80774.7	165450	65332.2	63780.1	100382	58057.2	79414.5	173912	127792	52905.4	70881.5	130997	217880	46223.5	85045.6	75877.2	54458.1	38030	87499.7	34420	51902.7	72040.4	26943.1	63268	48229.3
Arachidonic acid	-0.45638	C00219	blue	hsa04666|hsa04270|hsa04923|hsa04723|hsa04913|hsa00591|hsa04912|hsa05140|hsa04217|hsa04730|hsa04664|hsa04921|hsa05146|hsa04611|hsa04726|hsa01040|hsa04925|hsa00590|hsa04216|hsa04750	Fc gamma R-mediated phagocytosis|Vascular smooth muscle contraction|Regulation of lipolysis in adipocytes|Retrograde endocannabinoid signaling|Ovarian steroidogenesis|Linoleic acid metabolism|GnRH signaling pathway|Leishmaniasis|Necroptosis|Long-term depression|Fc epsilon RI signaling pathway|Oxytocin signaling pathway|Amoebiasis|Platelet activation|Serotonergic synapse|Biosynthesis of unsaturate…	13.46_304.2396n	305.247	13.4648	pos	HMDB0001043	Lipids and lipid-like molecules	Fatty Acyls	Fatty acids and conjugates	***	C00219	56.5	88.6	M+H-H2O, M+H	C20H32O2	-1.93647	1.00276	0.0141927	0.0623165	0.728812	55178.7	75710.5	37964.2	47662	66123.7	67808.5	50273.1	56302.3	122067	70440.3	54130.7	58348.6	75804.4	49446.2	43502.8	72317.7	44813.8	76640	55016.4	18612.9	29138.2	39684.7	27486.4	50347.8	35481
Biliverdin	-0.977622	C00500	blue	hsa00860	Porphyrin and chlorophyll metabolism	9.60_583.2541m/z	583.254	9.60003	pos	HMDB0001008	Organoheterocyclic compounds	Tetrapyrroles and derivatives	Bilirubins	**	C00500	51.4	64	M+H	C33H34N4O6	-1.74477	1.33798	0.00968845	0.0476536	0.507816	30823.9	60699	48921.1	1489.51	53028.9	24661.2	29821.3	35999.6	5938.48	24926.3	17088.2	61179.1	64929.7	2618.54	91371.5	68118.2	27850.1	12318.6	42129.8	1186.36	1059.89	13410.8	26329.9	23748.9	47100.9
Caffeine	-3.13771	C07481	blue	hsa00232	Caffeine metabolism	4.90_195.0874m/z	195.087	4.90248	pos	1455	Organoheterocyclic compounds	Imidazopyrimidines	Purines and purine derivatives	**	C07481	56.7	93.8	M+H	C8H10N4O2	-1.06431	3.70163	0.0221728	0.0846003	0.11362	31986.5	281522	4900.83	2747.94	93413	3118.93	76498	4773.8	6146.51	14312.9	136951	164659	4341.07	4518.61	5914.43	7023.04	6240.36	4326.78	93943.5	3797.34	5146.71	9731.76	1961.89	49234.9	20678.5
Creatine	-0.644479	C00300	blue	hsa00330|hsa00260	Arginine and proline metabolism|Glycine, serine and threonine metabolism	0.82_131.0693n	132.077	0.820483	pos	7	Organic acids and derivatives	Carboxylic acids and derivatives	Amino acids, peptides, and analogues	**	C00300	54.9	80.7	M+H, M+Na	C4H9N3O2	-0.989076	2.80529	0.00446037	0.0273065	0.639724	254930	398500	146917	303338	258305	112434	252998	497669	167840	270342	244926	398025	283296	375798	186004	368414	490671	190923	126335	133894	170059	206872	231869	191536	692674
Dehydroepiandrosterone sulfate	-0.742998	C04555	blue	hsa00140	Steroid hormone biosynthesis	8.19_368.1660n	367.159	8.18572	neg	HMDB0001032	Lipids and lipid-like molecules	Steroids and steroid derivatives	Sulfated steroids	***	C04555	44.5	26.5	M-H, 2M-H	C19H28O5S	0.637991	5.52009	0.00672328	0.0365178	0.597496	812220	1.35937e+06	931844	805425	828593	812575	696878	1.30383e+06	160177	946610	425922	562504	775358	688882	473489	1.49718e+06	597381	247246	318753	1.65159e+06	592883	709395	988752	1.85359e+06	825926
DHA	-1.17936	C01227	blue	hsa04913|hsa00140	Ovarian steroidogenesis|Steroid hormone biosynthesis	13.26_328.2396n	329.247	13.2644	pos	LMFA01030185	Lipids and lipid-like molecules	Steroids and steroid derivatives	Androstane steroids	**	C01227	52.2	67.3	M+H-H2O, M+H	C22H32O2	-1.99727	2.01735	4.43701e-06	0.000155653	0.441549	37365.6	84623.9	35687.9	36353.5	48802.5	34159.3	29347.5	54022	52728.5	29441.5	46243.7	73446.6	81178	26997.8	22257.2	32782.1	25603.2	20989.1	50619.5	16951.8	15352.9	37366.7	13611.8	38099.7	50374.5
L-Acetylcarnitine	-0.475226	C02571	blue	hsa04931	Insulin resistance	0.88_203.1155n	204.123	0.87585	pos	HMDB0000201	Lipids and lipid-like molecules	Fatty Acyls	Fatty acid esters	***	C02571	56	83.1	M+H-H2O, M+H	C9H17NO4	-1.47345	3.8928	0.00807249	0.0418385	0.719354	644323	895696	714109	538454	658500	830725	801934	981201	911735	219602	975656	765308	621459	444273	558257	682317	564572	512215	1.16872e+06	445296	374737	500857	433009	472166	622963
DL-Acetylcarnitine	-0.537346	C02571	blue	hsa04931	Insulin resistance	1.20_204.1227m/z	204.123	1.20135	pos	LMFA07070060	Lipids and lipid-like molecules	Fatty Acyls	Fatty esters	**	C02571	49.8	52.6	M+H	C9H17NO4	-1.73535	3.14442	0.00393197	0.0249471	0.689037	335037	486240	438988	274325	380749	473254	386588	513547	416610	112878	601145	297216	327703	228537	289183	355256	329793	216612	595498	197386	199034	251187	226185	259141	288765
DL-Dopa	-1.37756	C00355	blue	hsa00350|hsa05030|hsa05031|hsa05034|hsa04917|hsa04728|hsa05012	Tyrosine metabolism|Cocaine addiction|Amphetamine addiction|Alcoholism|Prolactin signaling pathway|Dopaminergic synapse|Parkinson disease	5.02_180.0653m/z	180.065	5.01903	pos	HMDB0000609	Organic acids and derivatives	Carboxylic acids and derivatives	Amino acids, peptides, and analogues	**	C00355	41.7	20.2	M+H-H2O	C9H11NO4	-1.27801	1.35163	0.0355345	0.11642	0.38487	24365.8	63309.1	21929.5	3864.29	3675.65	2047.45	32178.5	21704.5	1509.02	84723.4	108815	19556.2	25691.8	27991.9	5277.54	6177.55	9770	82066.8	17704.4	11280.9	1629.58	5160.36	41697.9	1594.77	12185.7
Guanosine	-1.37329	C00387	blue	hsa00230	Purine metabolism	1.37_284.0984m/z	284.098	1.37322	pos	87	Nucleosides, nucleotides, and analogues	Purine nucleosides	Unclassified	**	C00387	51.4	64.3	M+H	C10H13N5O5	-2.04344	1.09611	0.0175623	0.0724643	0.38601	14203.6	36796	12090.9	4197.93	3837.58	10681.4	21338.5	31212.9	21017.4	9851.23	4807.33	4305.6	6217.38	14225.5	24599.3	10652.1	22681.5	7513.55	11927.9	17062.4	7734.63	30827.1	13990.9	21706.9	41566.8
Hypoxanthine	-1.17315	C00262	blue	hsa00230	Purine metabolism	1.17_135.0300m/z	135.03	1.1659	neg	HMDB0000157	Organoheterocyclic compounds	Imidazopyrimidines	Purines and purine derivatives	***	C00262	49.4	62.6	M-H	C5H4N4O	-8.90458	1.467	2.86306e-05	0.000650472	0.443453	20557	46356.6	20659	21504.4	14983.6	20167.1	17219.7	22138.7	18193.4	19121.3	11851.2	15616	25305.1	20003.4	17357.4	23585.2	22321.6	23948.8	20055.9	25601.2	19041.7	31976.6	21870.7	19731.1	14765.4
Indole	-0.353048	C00463	blue	hsa04974|hsa00380|hsa00400	Protein digestion and absorption|Tryptophan metabolism|Phenylalanine, tyrosine and tryptophan biosynthesis	4.38_118.0652m/z	118.065	4.38052	pos	HMDB0000738	Organoheterocyclic compounds	Indoles and derivatives	Indoles	***	C00463	55.6	80.5	M+H	C8H7N	0.548285	1.31719	0.00478504	0.0288001	0.782928	107154	136864	118593	78565	92449.3	73880.3	139378	118510	113447	120230	120534	160163	112729	95026	126619	135074	120930	102984	104445	85211.9	94377.5	71151.6	91360.9	81740.8	135475
Indole-3-ethanol	-0.491399	C00955	blue	hsa00380	Tryptophan metabolism	4.29_144.0806m/z	144.081	4.29238	pos	6932	Organoheterocyclic compounds	Indoles and derivatives	Indoles	**	C00955	39.1	0	M+H-H2O	C10H11NO	-1.19987	1.01614	9.9294e-07	4.74905e-05	0.711335	27475.7	38625.6	25472	29435.1	37383.6	22649	26105.3	30440.9	15604.1	31722.9	30259.7	34346.2	19302.7	28273.5	28686	29607.7	26087.3	28054.3	25128.7	23202.8	31852.5	18959.4	38876.7	23015.7	41865.2
Inosine	-4.20307	C00294	blue	hsa00230	Purine metabolism	1.36_268.0809n	267.074	1.36178	neg	84	Nucleosides, nucleotides, and analogues	Purine nucleosides	Unclassified	**	C00294	55.5	78.8	M-H, 2M-H	C10H12N4O5	0.571911	7.11681	2.32447e-06	9.28639e-05	0.0542939	32375.3	596296	16129.9	15344.6	11452.6	18118.6	38074.5	69757.2	43458.6	15426.7	11694.1	10681.6	26193.2	23719.9	35097.4	22586.5	39950.7	25583.2	19023.3	49325.9	21830.7	84718.7	31027.2	83060.6	58055.2
Isopropylmaleate	6.60914	C02631	red	hsa00290	Valine, leucine and isoleucine biosynthesis	10.71_141.0544m/z	141.054	10.7089	pos	HMDB0012241	Lipids and lipid-like molecules	Fatty Acyls	Fatty acids and conjugates	**	C02631	39.1	0	M+H-H2O	C7H10O4	-1.20261	1.08469	0.000688122	0.00724341	97.6222	16983.2	173.969	7647.18	26269.1	9460.93	10914.8	43028.9	9438.68	29914.1	15041.5	18600.6	17782.7	8186.62	11085	2302.62	10174.6	10560.3	5902.92	11009.6	14312.2	8133.75	19043.7	2245.76	82575.6	117.024
L-Fucose	0.448396	C01019	red	hsa04625|hsa00051|hsa00520	C-type lectin receptor signaling pathway|Fructose and mannose metabolism|Amino sugar and nucleotide sugar metabolism	0.84_209.0661m/z	209.066	0.838783	neg	HMDB0000174	Organic oxygen compounds	Organooxygen compounds	Carbohydrates and carbohydrate conjugates	**	C01019	41.3	12.1	M+FA-H	C6H12O5	-3.60225	1.29316	0.0285114	0.0998024	1.36452	137807	100993	163518	249658	169015	119446	106643	105024	103583	126378	67407.6	60768.1	103952	189472	165550	127348	138291	178996	115085	60270.8	300899	109796	165884	104761	109265
L-Histidine	-0.527311	C00135	blue	hsa00970|hsa00410|hsa02010|hsa00340	Aminoacyl-tRNA biosynthesis|beta-Alanine metabolism|ABC transporters|Histidine metabolism	0.71_156.0766m/z	156.077	0.7086	pos	21	Organic acids and derivatives	Carboxylic acids and derivatives	Amino acids, peptides, and analogues	**	C00135	57.3	95.4	M+H	C6H9N3O2	-1.18457	1.98642	0.000159316	0.00241305	0.693847	120136	173145	108458	114818	115949	67200.3	107890	153921	89651.8	125955	150781	218642	102421	70733.7	112357	184290	117451	151010	112384	70451.3	116651	107819	119559	124603	191487
L-Histidine trimethylbetaine	-1.64568	C05575	blue	hsa00340	Histidine metabolism	0.85_198.1234m/z	198.123	0.84815	pos	HMDB0029422	Organic acids and derivatives	Carboxylic acids and derivatives	Amino acids, peptides, and analogues	**	C05575	46.6	39.4	M+H	C9H15N3O2	-1.31042	1.46776	0.00173234	0.0140734	0.319596	14814.5	46353.8	9284.97	13164.7	28454.2	15302.4	10496	30566.9	10935.8	3929.01	10207.8	8915.72	6173.74	14375.8	43520.4	19483	9529.51	17510.7	11192	12135.6	7589.7	18289.5	14257.8	10603.5	11713.1
L-Isoleucine	-0.207677	C00407	blue	hsa00290|hsa00970|hsa00280|hsa05131	Valine, leucine and isoleucine biosynthesis|Aminoacyl-tRNA biosynthesis|Valine, leucine and isoleucine degradation|Shigellosis	1.49_132.1018m/z	132.102	1.49283	pos	23	Organic acids and derivatives	Carboxylic acids and derivatives	Amino acids, peptides, and analogues	**	C00407	51.5	65.3	M+H	C6H13NO2	-0.746985	4.13573	0.0429954	0.132178	0.86593	2.30187e+06	2.65826e+06	2.22183e+06	2.10973e+06	2.79143e+06	2.28325e+06	1.78833e+06	2.75157e+06	2.24098e+06	3.40598e+06	2.55266e+06	2.48125e+06	1.38302e+06	2.6722e+06	2.52511e+06	2.25171e+06	1.98307e+06	2.02725e+06	2.26693e+06	2.42192e+06	2.89448e+06	1.65149e+06	2.2498e+06	1.68709e+06	1.9962e+06
L-Lysine	-0.384371	C00047	blue	hsa00970|hsa04974|hsa02010|hsa00310|hsa00780	Aminoacyl-tRNA biosynthesis|Protein digestion and absorption|ABC transporters|Lysine degradation|Biotin metabolism	0.69_146.1055n	147.113	0.694733	pos	25	Organic acids and derivatives	Carboxylic acids and derivatives	Amino acids, peptides, and analogues	**	C00047	57.1	92.8	M+H-H2O, M+H	C6H14N2O2	-0.357837	2.46254	0.0040204	0.0253481	0.766113	345084	450435	352480	341580	314800	268309	316622	461565	311546	383787	358963	486720	259876	277462	286989	336822	354970	353335	400166	290917	483162	261980	274877	414926	526975
L-Methionine S-oxide	-0.313234	C02989	blue	hsa00270	Cysteine and methionine metabolism	0.92_165.0457n	166.053	0.91745	pos	63430	Organic acids and derivatives	Carboxylic acids and derivatives	Amino acids, peptides, and analogues	**	C02989	50.7	59.2	M+H, M+Na, M+H-H2O	C5H11NO3S	-1.39128	2.12685	0.00109164	0.0100953	0.804835	287271	356931	219101	246872	290894	197267	232859	325010	241303	331981	278958	477612	226706	255993	314598	379684	291366	312582	318349	308241	321692	262508	234713	251666	398273
L-Pipecolic acid	-0.532061	C00408	blue	hsa00310	Lysine degradation	1.20_130.0862m/z	130.086	1.20135	pos	HMDB0000716	Organic acids and derivatives	Carboxylic acids and derivatives	Amino acids, peptides, and analogues	***	C00408	51.8	67.1	M+H	C6H11NO2	-0.670225	1.37884	0.0453803	0.137208	0.691566	110409	159651	127787	99327.9	61149.5	71251.2	88858.4	284682	82002.6	82148.7	118182	79348.7	148627	132688	96237.8	148111	66504.1	95689.4	128766	60505.2	169669	136793	90042.3	60635.7	166897
L-Valine	-0.333168	C00183	blue	hsa00290|hsa00970|hsa00770|hsa00280|hsa02010	Valine, leucine and isoleucine biosynthesis|Aminoacyl-tRNA biosynthesis|Pantothenate and CoA biosynthesis|Valine, leucine and isoleucine degradation|ABC transporters	1.20_118.0863m/z	118.086	1.20135	pos	35	Organic acids and derivatives	Carboxylic acids and derivatives	Amino acids, peptides, and analogues	**	C00183	56	86.9	M+H	C5H11NO2	0.618127	2.76689	0.00619237	0.0344496	0.793792	472194	594859	470171	476356	683707	511528	365243	484220	360865	828098	573432	350544	333001	616438	471077	490447	391631	359283	396726	429539	582744	344875	531417	336930	362671
LysoPC(18:0)	-0.474447	C04230	blue	hsa05231|hsa00564	Choline metabolism in cancer|Glycerophospholipid metabolism	12.14_546.3528m/z	546.353	12.1355	pos	HMDB0010384	Lipids and lipid-like molecules	Glycerophospholipids	Glycerophosphocholines	***	C04230	56.8	92	M+Na	C26H54NO7P	-0.393167	1.85172	0.000119127	0.00195427	0.719743	122433	170107	95587.5	148513	157549	110849	131778	118198	153183	120142	154829	136444	96876.8	89710.2	62592.6	133066	92617.2	150335	96531.7	112011	113171	141196	130644	147708	146516
LysoPC(20:4(5Z,8Z,11Z,14Z))	-0.554407	C04230	blue	hsa05231|hsa00564	Choline metabolism in cancer|Glycerophospholipid metabolism	11.10_588.3314m/z	588.331	11.0957	neg	HMDB0010395	Lipids and lipid-like molecules	Glycerophospholipids	Glycerophosphocholines	**	C04230	55.5	79.6	M+FA-H	C28H50NO7P	1.24182	3.62523	0.00091603	0.00893866	0.680937	451444	662974	268480	615368	675573	262303	320605	307580	504344	473051	620916	393098	472874	388371	169373	448239	442991	746546	406698	315436	411382	583549	602773	502211	593962
LysoPC(18:3(6Z,9Z,12Z))	-1.15515	C04230	blue	hsa05231|hsa00564	Choline metabolism in cancer|Glycerophospholipid metabolism	10.68_562.3156m/z	562.316	10.6811	neg	HMDB0010387	Lipids and lipid-like molecules	Glycerophospholipids	Glycerophosphocholines	**	C04230	55.7	82.5	M+FA-H	C26H48NO7P	1.12202	1.51648	0.0465563	0.139883	0.449021	48850.7	108794	33684.6	70116.6	62396.9	11907.1	29894.7	35522.7	22535.4	39961.9	59176.4	29714	74861.9	37859	11069.7	66604.4	25015.8	93985	13234.3	53683.1	84390.4	37569	123992	57540.1	51045.3
LysoPC(20:0/0:0)	-1.45252	C04230	blue	hsa05231|hsa00564	Choline metabolism in cancer|Glycerophospholipid metabolism	13.54_552.4016m/z	552.402	13.544	pos	HMDB0010390	Lipids and lipid-like molecules	Glycerophospholipids	Glycerophosphocholines	**	C04230	53.2	77.3	M+H	C28H58NO7P	-1.47417	1.20167	0.000126846	0.00202607	0.365384	11687.8	31987.7	7689.68	18336.3	14686.6	2986.12	8155.57	9644.92	6104.39	11472.3	19302.7	13911.6	8118.41	7376.99	567.416	16841.4	9260.38	35662.6	4102.99	9376.97	15991.2	14101.4	14167.8	9273.75	15422.8
LysoPC(22:6(4Z,7Z,10Z,13Z,16Z,19Z))	-0.714289	C04230	blue	hsa05231|hsa00564	Choline metabolism in cancer|Glycerophospholipid metabolism	11.06_612.3314m/z	612.331	11.0635	neg	HMDB0010404	Lipids and lipid-like molecules	Glycerophospholipids	Glycerophosphocholines	**	C04230	55.7	80.9	M+FA-H	C30H50NO7P	1.27895	2.19023	6.97597e-05	0.00131766	0.609505	100520	164921	74218.3	132932	166860	64590.8	60807.6	79420.9	103692	90635.1	123415	98806.6	166140	58822.4	32676.2	90980.1	68757.7	94188.1	114051	67653.7	116323	155928	122101	128439	194038
LysoPC(20:4(8Z,11Z,14Z,17Z))	-0.9513	C04230	blue	hsa05231|hsa00564	Choline metabolism in cancer|Glycerophospholipid metabolism	11.01_543.3311n	544.338	11.0093	pos	HMDB0010396	Lipids and lipid-like molecules	Glycerophospholipids	Glycerophosphocholines	***	C04230	56.3	87.3	M+H, M+Na	C28H50NO7P	-2.5789	4.57997	2.99905e-06	0.000113897	0.517166	263035	508608	170213	296865	401660	115411	185522	225073	268969	370958	385737	292949	255756	218553	109434	303985	283849	410575	208607	141337	221201	264739	428969	226411	420214
LysoPC(20:5(5Z,8Z,11Z,14Z,17Z))	-0.894429	C04230	blue	hsa05231|hsa00564	Choline metabolism in cancer|Glycerophospholipid metabolism	10.72_586.3160m/z	586.316	10.7159	neg	HMDB0010397	Lipids and lipid-like molecules	Glycerophospholipids	Glycerophosphocholines	**	C04230	56.3	85.9	M+FA-H	C28H48NO7P	1.68616	1.30036	0.00190116	0.014986	0.53796	34038.6	63273.4	43135.3	46385.6	31397.6	17539.1	11872.8	30104.3	22198	30917.1	60312.4	44777.5	24821.3	50294.9	9406.1	32977.6	26641.3	45379.4	15234.2	24080.8	43154.2	22248.9	73547.1	42422.9	86595.6
LysoPC(22:5(7Z,10Z,13Z,16Z,19Z))	-0.719927	C04230	blue	hsa05231|hsa00564	Choline metabolism in cancer|Glycerophospholipid metabolism	11.28_569.3474n	570.355	11.2821	pos	HMDB0010403	Lipids and lipid-like molecules	Glycerophospholipids	Glycerophosphocholines	***	C04230	37.5	0	M+H, M+Na	C30H52NO7P	-1.26244	2.07051	0.000550236	0.00609026	0.607128	99829.6	164429	59100.2	131009	145057	29529.6	57419.2	79570.1	97756.1	96344.3	159176	129605	117472	74898.4	29842.3	156879	67417.5	162240	82701.4	36449.8	99223.6	110456	179672	94432.5	225257
LysoPC(16:1(9Z)/0:0)	-0.561553	C04230	blue	hsa05231|hsa00564	Choline metabolism in cancer|Glycerophospholipid metabolism	10.84_493.3162n	494.323	10.8382	pos	HMDB0010383	Lipids and lipid-like molecules	Glycerophospholipids	Glycerophosphocholines	**	C04230	58	94.4	M+H, M+Na	C24H48NO7P	-1.3228	5.13911	0.000164251	0.00246797	0.677573	743470	1.09726e+06	632085	776643	1.20866e+06	593210	796702	753245	455551	843304	916746	819950	711198	642615	268059	806627	735508	855535	411291	552204	843958	603983	1.36137e+06	767891	1.0501e+06
PC(20:4(8Z,11Z,14Z,17Z)/0:0)	-0.372	C04230	blue	hsa05231|hsa00564	Choline metabolism in cancer|Glycerophospholipid metabolism	11.12_566.3206m/z	566.321	11.1233	pos	LMGP01050140	Lipids and lipid-like molecules	Glycerophospholipids	Glycerophosphocholines	**	C04230	53.2	76.3	M+Na	C28H50NO7P	-2.12936	1.05238	0.0292163	0.101611	0.77271	89173.3	115403	86868.2	69608.4	89276.3	60132.4	63723.8	90946.4	114577	91839.9	108973	143182	71937.9	90984.6	65141.1	115093	150149	117584	98805.1	53648.7	54035.3	76982.9	62826.7	85495.9	144457
PC(15:0/0:0)	-0.743703	C04230	blue	hsa05231|hsa00564	Choline metabolism in cancer|Glycerophospholipid metabolism	10.96_526.3156m/z	526.316	10.96	neg	LMGP01050016	Lipids and lipid-like molecules	Glycerophospholipids	Glycerophosphocholines	**	C04230	55.4	80.7	M+FA-H	C23H48NO7P	1.13659	1.1779	0.000356037	0.00439968	0.597204	30510.8	51089.3	19540.2	36400.1	47771.7	21939.8	35702.2	28166.3	17189.8	36809.7	49638.4	24044.4	29274.4	25156.1	5466.35	27943.8	14299.5	46305.2	10472.2	24020	39280.1	33260.4	42728.5	55828	45814.9
PC(18:1(11Z)/0:0)	-0.842122	C04230	blue	hsa05231|hsa00564	Choline metabolism in cancer|Glycerophospholipid metabolism	11.62_521.3475n	522.355	11.6215	pos	LMGP01050138	Lipids and lipid-like molecules	Glycerophospholipids	Glycerophosphocholines	**	C04230	58.4	95.1	M+H, M+Na	C26H52NO7P	-1.15028	22.1454	1.11706e-07	9.03169e-06	0.557822	6.72929e+06	1.20635e+07	5.1961e+06	7.08707e+06	9.57791e+06	4.01264e+06	5.82579e+06	6.495e+06	6.15773e+06	7.53074e+06	8.27283e+06	7.9673e+06	6.93719e+06	4.91641e+06	2.31719e+06	8.20519e+06	5.77964e+06	9.76946e+06	5.26372e+06	5.67137e+06	9.05889e+06	8.21085e+06	8.79232e+06	4.99916e+06	1.10255e+07
LysoPC(20:1(11Z))	-0.944761	C04230	blue	hsa05231|hsa00564	Choline metabolism in cancer|Glycerophospholipid metabolism	12.53_549.3790n	550.386	12.5329	pos	HMDB0010391	Lipids and lipid-like molecules	Glycerophospholipids	Glycerophosphocholines	**	C04230	57.7	92.7	M+H, M+Na	C28H56NO7P	-0.854165	2.45136	0.000625461	0.00672559	0.519516	100132	192741	98789.6	104187	128609	74462.7	77023.3	78225.2	77606.2	114881	123456	119486	121499	80081.7	33932.7	127402	71406.6	139578	65787.4	143515	165309	108254	78023.4	71385.9	105999
PC(P-18:0/0:0)	-0.555407	C04230	blue	hsa05231|hsa00564	Choline metabolism in cancer|Glycerophospholipid metabolism	11.87_507.3685n	508.376	11.869	pos	40405	Lipids and lipid-like molecules	Glycerophospholipids	Glycerophosphocholines	**	C04230	38.8	0	M+H, M+Na	C26H54NO6P	-0.676143	2.62873	8.00856e-05	0.00145898	0.680465	202902	298181	208858	230560	267616	185887	169133	193834	243650	319755	287955	221796	147056	150079	63451.7	256609	163399	283032	171756	151481	205603	206796	157686	177844	264964
PC(P-18:1(9Z)/0:0)	-0.916812	C04230	blue	hsa05231|hsa00564	Choline metabolism in cancer|Glycerophospholipid metabolism	11.87_506.3604m/z	506.36	11.869	pos	46693	Lipids and lipid-like molecules	Glycerophospholipids	Glycerophosphocholines	**	C04230	38.2	0	M+H	C26H52NO6P	-0.186012	1.19871	1.63914e-05	0.000426281	0.529678	20773.4	39219	25005.5	21777.2	31004.4	14531.6	16020.8	15251.2	22982.5	28757.9	28985.3	27238.4	18099	12608.4	4884.37	28141.4	17772.6	41089.9	10977	12591.6	28518.1	21757.6	15404.4	13615.9	26518.4
LysoPC(15:0)	-0.552997	C04230	blue	hsa05231|hsa00564	Choline metabolism in cancer|Glycerophospholipid metabolism	10.98_482.3229m/z	482.323	10.981	pos	HMDB0010381	Lipids and lipid-like molecules	Glycerophospholipids	Glycerophosphocholines	***	C04230	51.6	83	M+H	C23H48NO7P	-2.51211	3.05972	8.1464e-06	0.000248383	0.681602	244522	358746	202907	250938	319038	209585	270201	251338	183151	328901	328250	220584	248782	232113	143031	258259	188436	290523	162570	211137	266659	242853	273845	296387	320259
LysoPC(16:0)	-0.787493	C04230	blue	hsa05231|hsa00564	Choline metabolism in cancer|Glycerophospholipid metabolism	11.22_495.3320n	496.339	11.2244	pos	HMDB0010382	Lipids and lipid-like molecules	Glycerophospholipids	Glycerophosphocholines	**	C04230	57.4	93.8	M+H, M+Na	C24H50NO7P	-1.0329	12.1191	6.7619e-07	3.53263e-05	0.57935	2.29513e+06	3.96156e+06	1.72355e+06	2.33006e+06	4.13166e+06	1.34696e+06	2.5214e+06	2.07701e+06	2.25422e+06	3.10253e+06	3.44771e+06	2.255e+06	2.07904e+06	1.66457e+06	683727	2.5823e+06	1.68698e+06	3.1912e+06	1.64339e+06	1.75712e+06	2.55377e+06	2.96685e+06	2.38986e+06	2.10394e+06	3.0799e+06
Palmitoylcarnitine	-1.11988	C00547	blue	hsa04270|hsa04923|hsa00350|hsa04261|hsa04540|hsa04924|hsa04970|hsa04714|hsa04024|hsa04742	Vascular smooth muscle contraction|Regulation of lipolysis in adipocytes|Tyrosine metabolism|Adrenergic signaling in cardiomyocytes|Gap junction|Renin secretion|Salivary secretion|Thermogenesis|cAMP signaling pathway|Taste transduction	10.85_400.3414m/z	400.341	10.8525	pos	LMFA07070004	Benzenoids	Phenols	Benzenediols	**	C00547	53.4	73.3	M+H	C23H45NO4	-1.78136	2.48911	1.98644e-09	4.66382e-07	0.460132	51865.4	112719	52108.4	55648.6	82321.8	51853.1	54105.6	52648.5	66490.4	44462.6	62738.6	55210.6	46796.8	31744.9	28220.7	56594.8	41275.3	43146.4	110110	33614	36618.1	49510.1	47464.2	38355.6	140930
PC(20:1(11Z)/22:2(13Z,16Z))	0.195305	C00157	red	hsa05231|hsa04723|hsa00591|hsa00592|hsa00564|hsa00590	Choline metabolism in cancer|Retrograde endocannabinoid signaling|Linoleic acid metabolism|alpha-Linolenic acid metabolism|Glycerophospholipid metabolism|Arachidonic acid metabolism	11.22_906.6341m/z	906.634	11.2244	pos	LMGP01011832	Lipids and lipid-like molecules	Glycerophospholipids	Glycerophosphocholines	**	C00157	36.5	0	M+K	C50H94NO8P	-0.900064	1.06386	0.0278153	0.0980842	1.14497	180415	157572	159679	211726	195329	198442	179086	150583	182923	187810	153458	124550	202426	191336	174694	138884	167048	171988	171833	245463	180428	186410	224249	170779	151545
PC(O-18:0/0:0)	-0.83095	C04317	blue	hsa00565	Ether lipid metabolism	12.72_510.3913m/z	510.391	12.7188	pos	LMGP01060014	Lipids and lipid-like molecules	Glycerophospholipids	Glycerophosphocholines	**	C04317	48.3	46.2	M+H	C26H56NO6P	-0.962157	1.72264	8.10914e-08	7.05829e-06	0.562159	40724.7	72443.4	40428.8	52170.1	65960.2	31226.1	40367	36175.8	43037.7	61613.7	61532	30649.3	28173.2	25907.8	7441.54	59352.5	25824	59982.4	41924.1	31578.3	41776.1	55855.9	24271.5	30695	64654.3
Phenylacetylglutamine	1.09161	C04148	red	hsa00360	Phenylalanine metabolism	5.01_264.1111n	263.104	5.00595	neg	HMDB0006344	Organic acids and derivatives	Carboxylic acids and derivatives	Amino acids, peptides, and analogues	***	C04148	55.9	82.4	M-H, 2M-H	C13H16N2O4	0.539345	1.45077	0.0253629	0.0925504	2.13112	90702.9	42561.2	76909.6	126608	97294.4	150675	310087	36074.8	33431.6	56650.3	153391	94252.3	37425.3	93777.6	213605	11375.7	101594	56297.8	22688.3	177056	12065.9	58733.5	25116.5	50353.6	23910.1
Phloroglucinol	4.70135	C00268	red	hsa00790	Folate biosynthesis	8.60_127.0389m/z	127.039	8.59972	pos	65724	Organoheterocyclic compounds	Pteridines and derivatives	Pterins and derivatives	**	C00268	52.2	63.4	M+H	C6H6O3	-0.479779	2.6237	2.59752e-05	0.000604156	26.0163	86681.6	3331.81	49851.3	117782	47249.7	67346.5	197927	64745.6	149644	74619.6	81019.1	117087	49373.5	63743.1	21987.3	81080.9	74084.7	36619.4	59589.7	71960.8	55042	90000.3	15881.9	320360	4790.44
Sphingosine-1-phosphate	-0.517969	C06124	blue	hsa04666|hsa04371|hsa04020|hsa04072|hsa05152|hsa04071|hsa00600|hsa04080	Fc gamma R-mediated phagocytosis|Apelin signaling pathway|Calcium signaling pathway|Phospholipase D signaling pathway|Tuberculosis|Sphingolipid signaling pathway|Sphingolipid metabolism|Neuroactive ligand-receptor interaction	10.50_380.2555m/z	380.255	10.5013	pos	3891	Lipids and lipid-like molecules	Sphingolipids	Phosphosphingolipids	**	C06124	57.1	90.7	M+H	C18H38NO5P	-1.44512	1.28581	0.000352088	0.0043691	0.698354	51993.6	74451.6	52377.1	79884.1	63310	44108.2	50896.4	53588.8	63915.8	59122	57078.9	56935	38904.3	47432.8	39163	55032.1	53654.8	43032.7	53246	43287.7	49785.7	54124.1	37475.4	47503.8	55670.6
Taurochenodesoxycholic acid	2.89838	C05465	red	hsa00120	Primary bile acid biosynthesis	8.98_499.2962n	482.293	8.98293	pos	HMDB0000951	Lipids and lipid-like molecules	Steroids and steroid derivatives	Bile acids, alcohols and derivatives	***	C05465	56.5	96.3	M+H-H2O, M+H, M+Na, M+NH4	C26H45NO6S	-1.15299	1.0894	0.0333559	0.111289	7.45587	35623.9	4777.97	39985.3	18346.8	69721	202392	6333.32	1229.27	16777.6	22820.3	5751	32659	0.372949	13673.8	162875	7393.23	24432.4	16870.5	12404.5	12153.9	102197	9837.61	4023.73	1847.53	215.911
Theobromine	-2.417	C07480	blue	hsa00232	Caffeine metabolism	3.28_181.0717m/z	181.072	3.28458	pos	1456	Organoheterocyclic compounds	Imidazopyrimidines	Purines and purine derivatives	**	C07480	45.7	33.8	M+H	C7H8N4O2	-1.44802	1.5343	0.00271095	0.019235	0.187245	8278.68	44213.1	2199.68	1157.55	16481.8	1378.76	17072.6	2711.53	2462.45	36949.7	19522.8	25485.3	2140.97	1558.03	2668.45	7505.6	3248.38	2367.68	10182.4	1320.2	4851.84	3054.39	1315.22	16495.7	18098.5
Theophylline	-2.32852	C07130	blue	hsa00232	Caffeine metabolism	4.31_181.0717m/z	181.072	4.30633	pos	1458	Organoheterocyclic compounds	Imidazopyrimidines	Purines and purine derivatives	**	C07130	51.6	68.7	M+H	C7H8N4O2	-1.69499	2.53073	0.0237322	0.0884435	0.199088	28873.9	145031	628.551	126.838	52670.1	302.145	53222.4	711.538	1403.74	21801.1	59426	86214.3	445.075	218.477	1220.55	6069.02	1054.88	415.106	299168	339.026	9083.67	5897.99	294.287	34512.1	1488.42
Uracil	-0.588044	C00106	blue	hsa00770|hsa00410|hsa00240	Pantothenate and CoA biosynthesis|beta-Alanine metabolism|Pyrimidine metabolism	1.23_113.0347m/z	113.035	1.22907	pos	258	Organoheterocyclic compounds	Diazines	Pyrimidines and pyrimidine derivatives	**	C00106	51.2	62.6	M+H	C4H4N2O2	1.07681	1.37342	1.76896e-06	7.43443e-05	0.665244	40917.2	61507.1	37108.2	32854.9	46287.8	31666.3	33042.7	51758.5	30522.6	51330.2	50438.1	48051.2	44596.8	36761.5	32931.1	49854.7	43663.2	43268.5	45334.5	30771.6	45197	33891.4	44097.7	36750.1	56108.3
Uridine	-0.418996	C00299	blue	hsa00240	Pyrimidine metabolism	1.20_244.0693n	243.062	1.19603	neg	90	Nucleosides, nucleotides, and analogues	Pyrimidine nucleosides	Unclassified	**	C00299	56.9	87.8	M-H, M+FA-H	C9H12N2O6	-0.875505	1.52493	0.00193845	0.0151883	0.747945	105940	141641	69474.6	126431	74353.9	111988	56424.2	130719	75533.4	85212.5	141878	69928	100256	105781	73045.8	72167.1	98014.9	136027	128804	117915	169857	135047	113985	137829	130357
Vanillylmandelic acid	39.1572	C05584	red	hsa00350	Tyrosine metabolism	10.98_198.0525n	181.049	10.981	pos	697	Benzenoids	Phenols	Methoxyphenols	**	C05584	47.2	41.6	M+H-H2O, M+H	C9H10O5	-1.42747	1.74327	0.000855302	0.00850743	6.13028e+11	43958.7	7.17076e-08	16685.1	78087.4	24935.2	26196.4	114908	25638.9	74730.7	33783.7	53973.9	44213.6	21793	27500.1	3927.89	27203.5	25605.1	14315.9	25888.2	37496	20161.5	48966	4329.05	216752	7.17076e-08
[truncated: 14 more columns]

## Sheet: NESLC_ESLC
Metabolites	log2(FC)	KEGG	RED/BLUE	ID Annotation	Annotation	ID	m/z	Retention time (min)	Ion mode	Compound ID	Super Class	Class	Sub Class	level	kegg	Score	Fragmentation Score	Adducts	Formula	Mass Error (ppm)	VIP	P-value	adj.P-value	FC	average(NESLC)	average(ESLC)	NESLC-1	NESLC-2	NESLC-3	NESLC-4	NESLC-5	NESLC-6	NESLC-7	NESLC-8	NESLC-9	NESLC-10	NESLC-11	NESLC-12	NESLC-13	NESLC-14	NESLC-15	NESLC-16	NESLC-17	NESLC-18	NESLC-19	NESLC-20	NESLC-21	NESLC-22	ESLC-1
13(S)-HpODE	-0.477894	C04717	blue	hsa00591	Linoleic acid metabolism	11.27_311.2231m/z	311.223	11.2661	neg	36036	Lipids and lipid-like molecules	Fatty Acyls	Lineolic acids and derivatives	**	C04717	52.1	65.3	M-H	C18H32O4	1.00018	1.9353	0.0337597	0.999658	0.718025	34816.1	48488.8	43644.6	32507.5	25053	48933.1	21788.1	33832	72994.8	20180.6	25208.5	25478.6	43166.1	23048.7	63486.9	17066.4	33863.8	32597.5	37389.8	42911.2	30073.5	40103.9	32436.8	20189.8	61935.3
L-Glutamate	0.603804	C00025	red	hsa00650|hsa00970|hsa04068|hsa05016|hsa04720|hsa05017|hsa05033|hsa02010|hsa04724|hsa05030|hsa04713|hsa04727|hsa04730|hsa05031|hsa05034|hsa04072|hsa04540|hsa00471|hsa05014|hsa04964|hsa00910|hsa04723|hsa00430|hsa00220|hsa04742|hsa04216|hsa00250|hsa04974|hsa05230|hsa00480|hsa04080|hsa00340|hsa00630|hsa00330|hsa00524|hsa00860	Butanoate metabolism|Aminoacyl-tRNA biosynthesis|FoxO signaling pathway|Huntington disease|Long-term potentiation|Spinocerebellar ataxia|Nicotine addiction|ABC transporters|Glutamatergic synapse|Cocaine addiction|Circadian entrainment|GABAergic synapse|Long-term depression|Amphetamine addiction|Alcoholism|Phospholipase D signaling pathway|Gap junction|D-Glutamine and D-glutamate metabolism|Amyotr…	0.81_148.0602m/z	148.06	0.80665	pos	19	Organic acids and derivatives	Carboxylic acids and derivatives	Amino acids, peptides, and analogues	**	C00025	56.6	88.4	M+H	C5H9NO4	-1.85101	5.17519	0.00516162	0.945606	1.51972	112324	73910.8	111435	106416	179737	101690	123242	127712	150819	164900	92425.8	168170	48984.1	141273	115169	113034	93311	88565.7	97047.7	116031	122910	74440.8	61703.3	72102.9	77917.2
L-Valine	0.379424	C00183	red	hsa00970|hsa02010|hsa00290|hsa00770|hsa00280	Aminoacyl-tRNA biosynthesis|ABC transporters|Valine, leucine and isoleucine biosynthesis|Pantothenate and CoA biosynthesis|Valine, leucine and isoleucine degradation	1.20_118.0863m/z	118.086	1.20135	pos	35	Organic acids and derivatives	Carboxylic acids and derivatives	Amino acids, peptides, and analogues	**	C00183	56	86.9	M+H	C5H11NO2	0.618127	8.71979	0.0291807	0.999658	1.30082	472194	362997	470171	476356	683707	511528	365243	484220	360865	828098	573432	350544	333001	616438	471077	490447	391631	359283	396726	429539	582744	344875	531417	336930	407996
Maleic acid	0.566922	C01384	red	hsa00650|hsa00760|hsa00350	Butanoate metabolism|Nicotinate and nicotinamide metabolism|Tyrosine metabolism	0.79_134.0446m/z	134.045	0.792817	pos	HMDB0000176	Organic acids and derivatives	Carboxylic acids and derivatives	Dicarboxylic acids and derivatives	**	C01384	38.6	0	M+NH4	C4H4O4	-1.47634	1.35059	0.0256646	0.999658	1.48136	9172	6191.61	12511.4	6171.53	6040.47	9872.61	6816.25	10035.6	12400.9	12126.5	7358.21	7958.45	4046.78	13533.8	16503.9	8612.76	8944.47	8224.49	9446.53	9920.77	15216.3	6222.35	5098.98	4721	6004.4
N-Formyl-L-methionine	2.33806	C03145	red	hsa00270	Cysteine and methionine metabolism	1.18_353.0851m/z	353.085	1.18152	neg	HMDB0001015	Organic acids and derivatives	Carboxylic acids and derivatives	Amino acids, peptides, and analogues	**	C03145	38.6	0	2M-H	C6H11NO3S	1.20395	2.10736	0.0294787	0.999658	5.05621	8539.01	1688.82	3700.35	22460.5	27579.5	11609.7	3091.69	5967.48	8052.54	9539.82	5477.05	5705.2	622.434	16664.1	4048.77	972.479	1952.01	3497.96	2373.59	15314.1	27741.7	3102.21	1520.3	6864.77	2496.56
N6-Acetyl-L-lysine	-0.76102	C02727	blue	hsa00310	Lysine degradation	4.32_227.0785m/z	227.078	4.32055	pos	HMDB0000206	Organic acids and derivatives	Carboxylic acids and derivatives	Amino acids, peptides, and analogues	**	C02727	37.5	0	M+K	C8H16N2O3	-4.15849	1.1875	0.00949463	0.999658	0.590079	4003.56	6784.78	1013.04	2586.8	3914.23	847.359	3340.34	3671.12	2643.54	1696.52	5137.18	7650.79	6149.86	772.593	4954.83	10440	5059.58	6248.93	4684.32	2503.48	1928.48	3641.17	5315.74	3878.35	5160.34
Sphingosine	0.594259	C00319	red	hsa04210|hsa04217|hsa04071|hsa00600	Apoptosis|Necroptosis|Sphingolipid signaling pathway|Sphingolipid metabolism	10.29_299.2820n	300.289	10.286	pos	392	Organic nitrogen compounds	Organonitrogen compounds	Amines	**	C00319	54.4	79.7	M+H-H2O, M+H	C18H37NO2	-1.33506	1.11394	0.0306882	0.999658	1.5097	11194.2	7414.86	11662.5	24111.7	15715.7	7493.05	9670.36	11176	13500.4	13066.6	10409.5	12330.4	4273.59	11692.8	5432.69	8774.66	13791.9	8595.66	6291.02	13088.6	11231.7	10193.2	4855.76	18914.2	6790.79
[truncated: 7 more columns]

## Sheet: instruction
Metabolites: Differential metabolites
log2(FC): The multiple of difference corresponding to each Input ID
KEGG: The output ID in the KEGG database corresponding to the metabolites in the Metabolites column
RED/BLUE: Up and down adjustment information corresponding to each Input ID
