# Supplementary material for: Combined Microbiome and Metabolome Analysis Reveals a Novel Interplay Between Intestinal Flora and Serum Metabolites in Lung Cancer
Source: Front Cell Infect Microbiol. 2022 May 2;12:885093. doi: 10.3389/fcimb.2022.885093 (PMC9108287; doi:10.3389/fcimb.2022.885093)
Supplement: Supplementary file 1 [file DataSheet_1.zip › Supplemental Material 8.xls]

category1	category2	Correlation	p-value	Type	Significance	AdjPvalue
LysoPC(0:0/16:0)	Bacteroides	-0.199868247694335	0.187481559040803	Group		0.88612558992294
LysoPC(0:0/16:0)	Prevotella_9	0.14137022397892	0.353091810565836	Group		0.998967620076491
LysoPC(0:0/16:0)	Faecalibacterium	0.197496706192358	0.19285345438395	Group		0.6428448479465
LysoPC(0:0/16:0)	Escherichia-Shigella	-0.302239789196311	0.0440250172250796	Group	*	0.24458342902822
LysoPC(0:0/16:0)	Roseburia	0.248616600790514	0.0996245536777173	Group		0.479679465254743
LysoPC(0:0/16:0)	Blautia	0.0408432147562582	0.789425602141158	Group		0.987058028117084
LysoPC(0:0/16:0)	Klebsiella	0.0134387351778656	0.930229108757457	Group		0.991396993998042
LysoPC(0:0/16:0)	uncultured_bacterium	-0.0620553359683794	0.68463777779098	Group		0.988641342320461
LysoPC(0:0/16:0)	Agathobacter	0.119762845849802	0.431999985803022	Group		0.842367163905766
LysoPC(0:0/16:0)	Fusobacterium	-0.233860342555995	0.121925183136766	Group		0.994838134050884
LysoPC(0:0/16:0)	Lachnospira	0.384321475625823	0.00955615678399246	Group	**	0.0634333901736813
LysoPC(0:0/16:0)	[Eubacterium]_eligens_group	0.0827404479578392	0.587839002974067	Group		0.708239762619358
LysoPC(0:0/16:0)	Pseudomonas	-0.144532279314888	0.342340120596805	Group		0.616087029453875
LysoPC(0:0/16:0)	Parabacteroides	-0.260474308300395	0.0841132989347869	Group		0.828614094990249
LysoPC(0:0/16:0)	Alistipes	-0.215151515151515	0.155423111297921	Group		0.888349574617535
LysoPC(0:0/16:0)	Lachnoclostridium	0.147957839262187	0.330925185803293	Group		0.863877733087826
LysoPC(0:0/16:0)	Other	0.309486166007905	0.0390160411205567	Group	*	0.2060720942174
LysoPC(0:0/16:0)	Prevotella_2	0.0832674571805006	0.585455091894131	Group		0.90063210579385
LysoPC(0:0/16:0)	Citrobacter	-0.0246376811594203	0.872178036219531	Group		0.97708774500479
LysoPC(0:0/16:0)	Lachnospiraceae_NK4A136_group	0.0330698287220026	0.828890698534676	Group		0.97793782378309
LysoPC(0:0/16:0)	Ruminiclostridium_9	-0.132279314888011	0.385144008589261	Group		0.976258668599203
LysoPC(0:0/16:0)	Anaerostipes	0.47167325428195	0.00121443160524447	Group	**	0.0173490229320639
LysoPC(0:0/16:0)	Haemophilus	0.0573122529644269	0.707640104014425	Group		0.81707596541359
LysoPC(0:0/16:0)	uncultured	0.137549407114624	0.366357483070867	Group		0.992523682996035
LysoPC(0:0/16:0)	[Eubacterium]_coprostanoligenes_group	-0.0812911725955204	0.59441718982394	Group		0.959013743831613
LysoPC(0:0/16:0)	Coprococcus_3	0.367872856211068	0.0129118929906761	Group	*	0.19782581126419
LysoPC(0:0/16:0)	Clostridium_sensu_stricto_1	-0.130434782608696	0.391852341379642	Group		0.954603079331957
LysoPC(0:0/16:0)	Lactobacillus	-0.0675889328063241	0.658158647695519	Group		0.95486007645593
LysoPC(0:0/16:0)	[Ruminococcus]_gnavus_group	-0.00882740447957839	0.954255580502436	Group		0.983768639693233
LysoPC(0:0/16:0)	[Ruminococcus]_torques_group	0.0156785243741765	0.91858009321091	Group		0.985429469655706
LysoPC(0:0/16:0)	Collinsella	-0.15296442687747	0.314678583593607	Group		0.941343774171499
LysoPC(0:0/16:0)	Bifidobacterium	0.262582345191041	0.08156656739636	Group		0.535893957828727
LysoPC(0:0/16:0)	Ruminococcus_2	-0.252832674571805	0.0938734972670606	Group		0.25211651329113
LysoPC(0:0/16:0)	[Eubacterium]_hallii_group	-0.0168642951251647	0.912419695391602	Group		0.997591116421443
LysoPC(0:0/16:0)	Subdoligranulum	0.000131752305665349	0.999655873275698	Group		0.999655873275698
LysoPC(0:0/16:0)	Ruminococcaceae_UCG-002	-0.055467720685112	0.716657482573222	Group		1
LysoPC(0:0/16:0)	Fusicatenibacter	0.392753623188406	0.00799798078952661	Group	**	0.0533198719301774
LysoPC(0:0/16:0)	Parasutterella	0.229776021080369	0.12872279765361	Group		0.598573869088367
LysoPC(0:0/16:0)	Lachnospiraceae_UCG-004	0.458102766798419	0.00173071696061545	Group	**	0.0190131237544311
LysoPC(0:0/16:0)	Sutterella	0.0193675889328063	0.899431665743663	Group		1
LysoPC(0:0/16:0)	Paraprevotella	0.219506571481774	0.147394681145608	Group		0.982631207637387
LysoPC(0:0/16:0)	Erysipelotrichaceae_UCG-003	0.0292490118577075	0.848450648053564	Group		0.942776682017832
LysoPC(0:0/16:0)	Dorea	0.134255599472991	0.378032893850324	Group		0.532440695563837
LysoPC(0:0/16:0)	Ruminococcus_1	0.151119894598155	0.320603751344815	Group		0.979351637413069
LysoPC(0:0/16:0)	Ambiguous_taxa	0.131884057971014	0.386575723735372	Group		0.996902591650867
LysoPC(0:0/16:0)	metagenome	-0.00500658761528327	0.974194878188473	Group		0.996545124988897
LysoPC(0:0/16:0)	[Eubacterium]_ventriosum_group	0.11133069828722	0.465297510075978	Group		0.892003828596055
LysoPC(0:0/16:0)	[Eubacterium]_ruminantium_group	0.0209493066420181	0.89135289526343	Group		0.94685157873732
LysoPC(0:0/16:0)	Alloprevotella	0.265217391304348	0.0784691811256476	Group		0.750904400774859
LysoPC(0:0/16:0)	Erysipelatoclostridium	-0.26405273261986	0.07964816899987	Group		0.877903903472258
LysoPC(0:0/16:0)	Streptococcus	-0.0686429512516469	0.653160783283404	Group		0.827935760551796
LysoPC(0:0/16:0)	Lachnospiraceae_ND3007_group	0.0975095541473713	0.523976070248189	Group		0.975019643073576
LysoPC(0:0/16:0)	Romboutsia	0.0619235836627141	0.685273015732343	Group		0.995107116867138
LysoPC(0:0/16:0)	Lachnospiraceae_UCG-001	0.291304347826087	0.052572987590367	Group		0.262864937951835
LysoPC(0:0/16:0)	Tyzzerella_4	-0.280237154150198	0.0625509186825106	Group		0.913179665768633
LysoPC(0:0/16:0)	Butyricicoccus	0.220026350461133	0.146103565624784	Group		0.828521463452933
LysoPC(0:0/16:0)	Ruminococcaceae_UCG-014	0.144400527009223	0.3427839950911	Group		0.997591116421442
LysoPC(0:0/16:0)	Coprococcus_2	0.1152072078506	0.451089245166992	Group		0.819783880707629
LysoPC(0:0/16:0)	Barnesiella	-0.146000791885524	0.338575541794184	Group		0.984921340256726
LysoPC(0:0/16:0)	Bilophila	0.105928853754941	0.487337344709839	Group		0.984251324795834
LysoPC(0:0/16:0)	Odoribacter	-0.08866930171278	0.561276151437111	Group		0.881647648549491
LysoPC(0:0/16:0)	[Eubacterium]_xylanophilum_group	0.194096720620376	0.201393609339308	Group		0.901663154627024
LysoPC(0:0/16:0)	Ruminococcaceae_UCG-005	-0.138998682476943	0.361290462075891	Group		0.582726551735308
LysoPC(0:0/16:0)	Ruminococcaceae_UCG-013	0.196706192358366	0.194668312092451	Group		0.870373819756604
LysoPC(0:0/16:0)	Stenotrophomonas	0.0177411494916179	0.907913080044424	Group		1
LysoPC(0:0/16:0)	Christensenellaceae_R-7_group	-0.069828722002635	0.647556257638254	Group		0.994149896563529
LysoPC(0:0/16:0)	Flavonifractor	-0.17733860342556	0.242996530454019	Group		0.995154925827746
LysoPC(0:0/16:0)	Sphingomonas	0.0303030303030303	0.843045188612445	Group		0.96944829223806
LysoPC(0:0/16:0)	uncultured_Bacteroidales_bacterium	0.032999000377742	0.829616598530884	Group		0.939492351456042
LysoPC(0:0/16:0)	Ruminococcaceae_NK4A214_group	-0.0415499040138262	0.786391912978189	Group		0.97339669967479
LysoPC(0:0/16:0)	Lachnospiraceae_UCG-010	0.202503293807642	0.181639849717623	Group		0.51453471007415
LysoPC(0:0/16:0)	Eggerthella	-0.0394611153414114	0.796897536707831	Group		0.994517119657251
LysoPC(0:0/16:0)	Ruminococcaceae_UCG-010	0.140730005174855	0.356486740497325	Group		0.999314567096864
LysoPC(0:0/16:0)	Desulfovibrio	-0.203427862260647	0.180148388775944	Group		0.828964237768874
LysoPC(0:0/16:0)	Dialister	0.29631093544137	0.048505530139819	Group	*	0.344629376460704
LysoPC(0:0/16:0)	Butyricimonas	0.198417973235433	0.191345813393724	Group		0.688768307316275
LysoPC(0:0/16:0)	Ruminococcaceae_UCG-003	0.0273042226376572	0.858690645824609	Group		0.99348179574856
LysoPC(0:0/16:0)	Oscillibacter	-0.0884057971014493	0.562444614081096	Group		0.998967620076491
LysoPC(0:0/16:0)	Adlercreutzia	0.102402757904628	0.503258811154338	Group		0.991997847493503
LysoPC(0:0/16:0)	Prevotellaceae_UCG-001	-0.094266448166747	0.537935509214833	Group		0.775854819719549
LysoPC(0:0/16:0)	Ruminiclostridium_6	0.319396129562874	0.0324639594432004	Group	*	0.173469211617195
LysoPC(0:0/16:0)	[Clostridium]_innocuum_group	-0.39721384220508	0.00689730527569215	Group	**	0.0985329325098879
LysoPC(0:0/16:0)	Intestinibacter	-0.138358151155054	0.364731187898021	Group		0.98725619575343
LysoPC(0:0/16:0)	Rikenellaceae_RC9_gut_group	0.0674571805006588	0.658784433851096	Group		0.866821623488284
LysoPC(0:0/16:0)	UBA1819	-0.272643434319519	0.0699892475718974	Group		0.368364460904723
LysoPC(0:0/16:0)	Enterococcus	0.0859053328968288	0.574734090112828	Group		0.953811679776143
LysoPC(0:0/16:0)	CAG-56	0.229975421105098	0.128570871440846	Group		0.64285435720423
LysoPC(0:0/16:0)	Lachnospiraceae_UCG-006	0.495783926218709	0.000625417793099231	Group	***	0.00849206138135858
LysoPC(0:0/16:0)	Aeromonas	-0.183946506179242	0.226439710281931	Group		0.931673947995971
LysoPC(0:0/16:0)	Hungatella	-0.334563186459697	0.0246827578157703	Group	*	0.365478870646294
LysoPC(0:0/16:0)	Tyzzerella	0.18783216673679	0.2166101305686	Group		0.937687892952685
LysoPC(0:0/16:0)	Bartonella	0.0553971927019765	0.717773469223097	Group		0.998329494536405
LysoPC(0:0/16:0)	Negativibacillus	-0.355500103372371	0.016551300600356	Group	*	0.0973605917668
LysoPC(0:0/16:0)	Coprococcus_1	0.248786625558611	0.0993580574947048	Group		0.464237981662958
LysoPC(0:0/16:0)	Pantoea	-0.0954515698488065	0.532813532290876	Group		0.981012788617544
LysoPC(0:0/16:0)	MND1	-0.106469891555508	0.486362475132776	Group		0.966503079861838
LysoPC(0:0/16:0)	Coprobacter	0.202732043898712	0.181674847797958	Group		0.819536454845253
LysoPC(0:0/16:0)	Robinsoniella	-0.173503202946571	0.254364144379083	Group		0.900282814800803
LysoPC(0:0/16:0)	Burkholderia-Caballeronia-Paraburkholderia	0.289787403306422	0.0534945185567414	Group		0.445787654639512
LysoPC(0:0/16:0)	Helicobacter	0.00570685408781198	0.970320972018433	Group		0.990335138112346
Zopiclone	Bacteroides	0.0077733860342556	0.959753809315679	Group		0.96944829223806
Zopiclone	Prevotella_9	0.0828722002635046	0.587242615470793	Group		0.998967620076491
Zopiclone	Faecalibacterium	-0.0179183135704875	0.906948075078043	Group		0.998279367625475
Zopiclone	Escherichia-Shigella	-0.161396574440053	0.288490783940357	Group		0.412129691343367
Zopiclone	Roseburia	0.0646903820816864	0.671979141282608	Group		0.879369833920619
Zopiclone	Blautia	0.0420289855072464	0.783448866764889	Group		0.987058028117084
Zopiclone	Klebsiella	-0.0150197628458498	0.922004617971203	Group		0.991396993998042
Zopiclone	uncultured_bacterium	-0.0416337285902503	0.785439748094076	Group		0.988641342320461
Zopiclone	Agathobacter	-0.106324110671937	0.485706287273348	Group		0.842367163905766
Zopiclone	Fusobacterium	-0.013570487483531	0.929543445322774	Group		0.994838134050884
Zopiclone	Lachnospira	0.147694334650856	0.331794647655478	Group		0.508010383954117
Zopiclone	[Eubacterium]_eligens_group	-0.184716732542819	0.223700795132291	Group		0.472306524879237
Zopiclone	Pseudomonas	0.256521739130435	0.0890568058242259	Group		0.580342864308814
Zopiclone	Parabacteroides	0.0189723320158103	0.901480752571535	Group		0.959036727586291
Zopiclone	Alistipes	0.0703557312252964	0.645071565970144	Group		0.888349574617535
Zopiclone	Lachnoclostridium	0.0613965744400527	0.687816131433817	Group		0.941176316417723
Zopiclone	Other	0.280105401844532	0.0626782848691113	Group		0.2060720942174
Zopiclone	Prevotella_2	0.208827404479578	0.168158413509167	Group		0.90063210579385
Zopiclone	Citrobacter	-0.0715415019762846	0.639495134490653	Group		0.959299781171187
Zopiclone	Lachnospiraceae_NK4A136_group	-0.0363636363636364	0.812110751030179	Group		0.97793782378309
Zopiclone	Ruminiclostridium_9	0.0163372859025033	0.915157038882805	Group		0.976258668599203
Zopiclone	Anaerostipes	0.258761528326746	0.0862282735983004	Group		0.159182589848273
Zopiclone	Haemophilus	0.414624505928854	0.00494080908931585	Group	**	0.0231174653232588
Zopiclone	uncultured	0.124242424242424	0.414872651204489	Group		0.992523682996035
Zopiclone	[Eubacterium]_coprostanoligenes_group	0.144532279314888	0.342340120596805	Group		0.959013743831613
Zopiclone	Coprococcus_3	0.18809430215313	0.215957843940705	Group		0.451966105404873
Zopiclone	Clostridium_sensu_stricto_1	0.0841897233201581	0.581293804047419	Group		0.954603079331957
Zopiclone	Lactobacillus	0.0725955204216074	0.6345548957562	Group		0.95486007645593
Zopiclone	[Ruminococcus]_gnavus_group	0.152042160737813	0.317632350553392	Group		0.663895320749074
Zopiclone	[Ruminococcus]_torques_group	0.0940711462450593	0.537578245689895	Group		0.977643114938764
Zopiclone	Collinsella	0.119104084321476	0.434551908158705	Group		0.941343774171499
Zopiclone	Bifidobacterium	0.147826086956522	0.331359737197167	Group		0.60210389182458
Zopiclone	Ruminococcus_2	-0.261133069828722	0.0833108081573085	Group		0.25211651329113
Zopiclone	[Eubacterium]_hallii_group	0.0653491436100132	0.668828417622449	Group		0.997591116421443
Zopiclone	Subdoligranulum	-0.0591567852437418	0.698662485083444	Group		0.999655873275698
Zopiclone	Ruminococcaceae_UCG-002	0.114756258234519	0.45160571609012	Group		1
Zopiclone	Fusicatenibacter	0.164690382081686	0.278661532992052	Group		0.555591249128939
Zopiclone	Parasutterella	0.024901185770751	0.870818957800303	Group		0.979698656665395
Zopiclone	Lachnospiraceae_UCG-004	0.329380764163373	0.0276298971077223	Group	*	0.0613477028108472
Zopiclone	Sutterella	-0.078129117259552	0.608882048145141	Group		1
Zopiclone	Paraprevotella	-0.00513850917634405	0.973275577393302	Group		0.996915863801064
Zopiclone	Erysipelotrichaceae_UCG-003	-0.053227931488801	0.727658995458491	Group		0.942776682017832
Zopiclone	Dorea	0.367588932806324	0.013439350923568	Group	*	0.103379622488985
Zopiclone	Ruminococcus_1	-0.0216073781291173	0.887832889593241	Group		0.985686621558246
Zopiclone	Ambiguous_taxa	0.0343873517786561	0.822169145305433	Group		0.996902591650867
Zopiclone	metagenome	-0.0769433465085639	0.614345419603362	Group		0.896839867569681
Zopiclone	[Eubacterium]_ventriosum_group	-0.0291172595520422	0.849126824162335	Group		0.975686849267638
Zopiclone	[Eubacterium]_ruminantium_group	-0.141177245703914	0.354944951256334	Group		0.682586444723719
Zopiclone	Alloprevotella	-0.0945981554677207	0.535292742133607	Group		0.881275812606384
Zopiclone	Erysipelatoclostridium	-0.1159143390762	0.448296993114116	Group		0.884983556895716
Zopiclone	Streptococcus	0.152569169960474	0.315942324117544	Group		0.635950245087173
Zopiclone	Lachnospiraceae_ND3007_group	-0.0889445257425346	0.561225978708415	Group		0.975019643073576
Zopiclone	Romboutsia	-0.0371541501976285	0.808095736569187	Group		0.995107116867138
Zopiclone	Lachnospiraceae_UCG-001	-0.0740447957839262	0.627787907298777	Group		0.931201327253715
Zopiclone	Tyzzerella_4	-0.0449275362318841	0.768892010396577	Group		0.92133167353528
Zopiclone	Butyricicoccus	0.0895915678524374	0.557195563791864	Group		0.938864300389823
Zopiclone	Ruminococcaceae_UCG-014	0.0177865612648221	0.907631797718211	Group		0.997591116421442
Zopiclone	Coprococcus_2	-0.12042588297686	0.430706901174742	Group		0.819783880707629
Zopiclone	Barnesiella	0.0707603115907275	0.644155247439923	Group		0.984921340256726
Zopiclone	Bilophila	0.00223978919631093	0.988644191185754	Group		0.996214619749484
Zopiclone	Odoribacter	0.205797101449275	0.174524045265617	Group		0.869952987568165
Zopiclone	[Eubacterium]_xylanophilum_group	0.0441428387018505	0.773402869548053	Group		0.958891580890021
Zopiclone	Ruminococcaceae_UCG-005	-0.19235836627141	0.204868212486052	Group		0.487505653595088
Zopiclone	Ruminococcaceae_UCG-013	-0.0841897233201581	0.581293804047418	Group		0.973092114575631
Zopiclone	Stenotrophomonas	0.0225556621789342	0.883077748758715	Group		1
Zopiclone	Christensenellaceae_R-7_group	0.0625823451910408	0.682099001665303	Group		0.994149896563529
Zopiclone	Flavonifractor	-0.00487483530961792	0.974882790293903	Group		0.995154925827746
Zopiclone	Sphingomonas	0.0891963109354414	0.558942663293971	Group		0.96944829223806
Zopiclone	uncultured_Bacteroidales_bacterium	0.307682679522067	0.0397737515474669	Group	*	0.340485609365101
Zopiclone	Ruminococcaceae_NK4A214_group	0.149052036621027	0.328466269087665	Group		0.97339669967479
Zopiclone	Lachnospiraceae_UCG-010	0.215810276679842	0.154138668878354	Group		0.51453471007415
Zopiclone	Eggerthella	0.0127145162953128	0.93393524504415	Group		0.994517119657251
Zopiclone	Ruminococcaceae_UCG-010	-0.12966135308245	0.395931091706543	Group		0.999314567096864
Zopiclone	Desulfovibrio	-0.0700066071681164	0.647696333841223	Group		0.909083835439098
Zopiclone	Dialister	0.0662714097496706	0.664426940006279	Group		0.770073385760848
Zopiclone	Butyricimonas	0.0797627068487955	0.602479077373798	Group		0.859609803590386
Zopiclone	Ruminococcaceae_UCG-003	0.070700789052098	0.644434616944431	Group		0.99348179574856
Zopiclone	Oscillibacter	0.0420289855072464	0.783448866764889	Group		0.998967620076491
Zopiclone	Adlercreutzia	0.0608664335030776	0.691232289677429	Group		0.991997847493503
Zopiclone	Prevotellaceae_UCG-001	0.272295935068907	0.0703610598078671	Group		0.405117857132186
Zopiclone	Ruminiclostridium_6	-0.169309675298789	0.266201080007282	Group		0.436395213126692
Zopiclone	[Clostridium]_innocuum_group	-0.261594348101134	0.0825963089395596	Group		0.259875802156698
Zopiclone	Intestinibacter	-0.0505995524224197	0.741330454265751	Group		0.98725619575343
Zopiclone	Rikenellaceae_RC9_gut_group	0.172200263504611	0.257088970007156	Group		0.779054534297955
Zopiclone	UBA1819	0.00962426049580508	0.949968664621016	Group		1
Zopiclone	Enterococcus	0.0504627952446095	0.742005506817515	Group		0.953811679776143
Zopiclone	CAG-56	0.0271063659518771	0.859704343437445	Group		0.991043442362005
Zopiclone	Lachnospiraceae_UCG-006	0.346903820816864	0.0200472243941095	Group	*	0.0488956692539256
Zopiclone	Aeromonas	-0.0812231325986263	0.595830076260443	Group		0.931673947995971
Zopiclone	Hungatella	-0.0533667154455208	0.727713234764214	Group		0.967691737823124
Zopiclone	Tyzzerella	0.0820112277301476	0.592255512333108	Group		0.937687892952685
Zopiclone	Bartonella	0.0470474709034177	0.758924922527373	Group		0.998329494536405
Zopiclone	Negativibacillus	0.09310557740251	0.54297567987809	Group		0.887907091200489
Zopiclone	Coprococcus_1	0.263888689090923	0.079842287483929	Group		0.464237981662958
Zopiclone	Pantoea	0.0957152482185546	0.531677186901365	Group		0.981012788617544
Zopiclone	MND1	0.0586375021561895	0.702006853247037	Group		0.966503079861838
Zopiclone	Coprobacter	0.0811998354645453	0.595935889330411	Group		0.844487888897079
Zopiclone	Robinsoniella	0.153166661947604	0.315136288871254	Group		0.900282814800803
Zopiclone	Burkholderia-Caballeronia-Paraburkholderia	0.0625278419934314	0.683240025660479	Group		0.911026489690993
Zopiclone	Helicobacter	0.10033445791595	0.51196451523194	Group		0.990335138112346
PA(22:1(13Z)/19:2(10Z,13Z))	Bacteroides	-0.0831357048748353	0.586050659617653	Group		0.945598506154643
PA(22:1(13Z)/19:2(10Z,13Z))	Prevotella_9	0.107773386034256	0.479750437093235	Group		0.998967620076491
PA(22:1(13Z)/19:2(10Z,13Z))	Faecalibacterium	0.083399209486166	0.584859798055993	Group		0.998279367625475
PA(22:1(13Z)/19:2(10Z,13Z))	Escherichia-Shigella	-0.274176548089592	0.0686290605310148	Group		0.270057900172159
PA(22:1(13Z)/19:2(10Z,13Z))	Roseburia	0.223715415019763	0.139332429035469	Group		0.532426237432189
PA(22:1(13Z)/19:2(10Z,13Z))	Blautia	0.0674571805006588	0.658784433851096	Group		0.987058028117084
PA(22:1(13Z)/19:2(10Z,13Z))	Klebsiella	-0.0866930171277997	0.570067367770797	Group		0.991396993998042
PA(22:1(13Z)/19:2(10Z,13Z))	uncultured_bacterium	-0.0505928853754941	0.740672134570184	Group		0.988641342320461
PA(22:1(13Z)/19:2(10Z,13Z))	Agathobacter	0.0318840579710145	0.834950560624311	Group		0.897796301746571
PA(22:1(13Z)/19:2(10Z,13Z))	Fusobacterium	-0.0354413702239789	0.816801016182547	Group		0.994838134050884
PA(22:1(13Z)/19:2(10Z,13Z))	Lachnospira	0.291567852437418	0.0523522123909481	Group		0.193897082929437
PA(22:1(13Z)/19:2(10Z,13Z))	[Eubacterium]_eligens_group	0.000527009222661397	0.997591116421443	Group		0.997591116421443
PA(22:1(13Z)/19:2(10Z,13Z))	Pseudomonas	0.192226613965744	0.205183094007641	Group		0.582298419571911
PA(22:1(13Z)/19:2(10Z,13Z))	Parabacteroides	0.154808959156785	0.308823970328418	Group		0.828614094990249
PA(22:1(13Z)/19:2(10Z,13Z))	Alistipes	0.161923583662714	0.286903004065269	Group		0.888349574617535
PA(22:1(13Z)/19:2(10Z,13Z))	Lachnoclostridium	0.0658761528326746	0.666311918533665	Group		0.941176316417723
PA(22:1(13Z)/19:2(10Z,13Z))	Other	0.155731225296443	0.305923130418407	Group		0.402530434761062
PA(22:1(13Z)/19:2(10Z,13Z))	Prevotella_2	0.255335968379447	0.0905834251125547	Group		0.90063210579385
PA(22:1(13Z)/19:2(10Z,13Z))	Citrobacter	-0.128590250329381	0.398629215365899	Group		0.959299781171187
PA(22:1(13Z)/19:2(10Z,13Z))	Lachnospiraceae_NK4A136_group	-0.0428194993412385	0.779471255929485	Group		0.97793782378309
PA(22:1(13Z)/19:2(10Z,13Z))	Ruminiclostridium_9	-0.118050065876153	0.438652564042116	Group		0.976258668599203
PA(22:1(13Z)/19:2(10Z,13Z))	Anaerostipes	0.311989459815547	0.0373990661889928	Group	*	0.107333196719681
PA(22:1(13Z)/19:2(10Z,13Z))	Haemophilus	0.362450592885375	0.0148756095729134	Group	*	0.04375179286151
PA(22:1(13Z)/19:2(10Z,13Z))	uncultured	-0.00144927536231884	0.992773434806508	Group		0.99896762007649
PA(22:1(13Z)/19:2(10Z,13Z))	[Eubacterium]_coprostanoligenes_group	0.286166007905138	0.0570315021428045	Group		0.959013743831613
PA(22:1(13Z)/19:2(10Z,13Z))	Coprococcus_3	0.213305538441725	0.15946222065618	Group		0.441911575741291
PA(22:1(13Z)/19:2(10Z,13Z))	Clostridium_sensu_stricto_1	0.134123847167325	0.378504503393889	Group		0.954603079331957
PA(22:1(13Z)/19:2(10Z,13Z))	Lactobacillus	0.0396574440052701	0.795414429625994	Group		0.95486007645593
PA(22:1(13Z)/19:2(10Z,13Z))	[Ruminococcus]_gnavus_group	0.0727272727272727	0.633938473344003	Group		0.802453763726586
PA(22:1(13Z)/19:2(10Z,13Z))	[Ruminococcus]_torques_group	0.117786561264822	0.439681100788117	Group		0.977643114938764
PA(22:1(13Z)/19:2(10Z,13Z))	Collinsella	0.201185770750988	0.184544053505925	Group		0.941343774171499
PA(22:1(13Z)/19:2(10Z,13Z))	Bifidobacterium	0.168511198945982	0.267540705596543	Group		0.60210389182458
PA(22:1(13Z)/19:2(10Z,13Z))	Ruminococcus_2	-0.171277997364954	0.25967565741512	Group		0.355720078650849
PA(22:1(13Z)/19:2(10Z,13Z))	[Eubacterium]_hallii_group	0.137812911725955	0.365433011032246	Group		0.997591116421443
PA(22:1(13Z)/19:2(10Z,13Z))	Subdoligranulum	-0.0370223978919631	0.808764566895089	Group		0.999655873275698
PA(22:1(13Z)/19:2(10Z,13Z))	Ruminococcaceae_UCG-002	0.23965744400527	0.112750320621059	Group		1
PA(22:1(13Z)/19:2(10Z,13Z))	Fusicatenibacter	0.258893280632411	0.0860641139497946	Group		0.31412698039494
PA(22:1(13Z)/19:2(10Z,13Z))	Parasutterella	0.119235836627141	0.434040846577034	Group		0.979698656665395
PA(22:1(13Z)/19:2(10Z,13Z))	Lachnospiraceae_UCG-004	0.334123847167325	0.0253720968900818	Group	*	0.0613477028108472
PA(22:1(13Z)/19:2(10Z,13Z))	Sutterella	0.117654808959157	0.440195874182772	Group		1
PA(22:1(13Z)/19:2(10Z,13Z))	Paraprevotella	0.0988833624832362	0.518117248107717	Group		0.996915863801064
PA(22:1(13Z)/19:2(10Z,13Z))	Erysipelotrichaceae_UCG-003	0.110671936758893	0.467956060313756	Group		0.882935962856143
PA(22:1(13Z)/19:2(10Z,13Z))	Dorea	0.34532279314888	0.0206497029536887	Group	*	0.108950498390428
PA(22:1(13Z)/19:2(10Z,13Z))	Ruminococcus_1	0.20566534914361	0.174804729393091	Group		0.979351637413069
PA(22:1(13Z)/19:2(10Z,13Z))	Ambiguous_taxa	-0.0617918313570487	0.685908470458083	Group		0.996902591650867
PA(22:1(13Z)/19:2(10Z,13Z))	metagenome	-0.104611330698287	0.492794936098739	Group		0.866055399764676
PA(22:1(13Z)/19:2(10Z,13Z))	[Eubacterium]_ventriosum_group	0.10961791831357	0.472226729475147	Group		0.892003828596055
PA(22:1(13Z)/19:2(10Z,13Z))	[Eubacterium]_ruminantium_group	0.0268124773688722	0.861210461541081	Group		0.926032754345248
PA(22:1(13Z)/19:2(10Z,13Z))	Alloprevotella	-0.155731225296443	0.305923130418407	Group		0.881275812606384
PA(22:1(13Z)/19:2(10Z,13Z))	Erysipelatoclostridium	-0.10431631538239	0.495272156603532	Group		0.884983556895716
PA(22:1(13Z)/19:2(10Z,13Z))	Streptococcus	0.0955204216073781	0.53130462260748	Group		0.792991974041015
PA(22:1(13Z)/19:2(10Z,13Z))	Lachnospiraceae_ND3007_group	0.0130451971089051	0.93222096641122	Group		0.994631414186027
PA(22:1(13Z)/19:2(10Z,13Z))	Romboutsia	0.0723320158102767	0.635788480992115	Group		0.995107116867138
PA(22:1(13Z)/19:2(10Z,13Z))	Lachnospiraceae_UCG-001	0.0484848484848485	0.751135132191859	Group		0.968368136951477
PA(22:1(13Z)/19:2(10Z,13Z))	Tyzzerella_4	-0.00474308300395257	0.975570720596852	Group		0.990708782696335
PA(22:1(13Z)/19:2(10Z,13Z))	Butyricicoccus	0.189196310935441	0.212520086197272	Group		0.828521463452933
PA(22:1(13Z)/19:2(10Z,13Z))	Ruminococcaceae_UCG-014	-0.0370223978919631	0.808764566895089	Group		0.997591116421442
PA(22:1(13Z)/19:2(10Z,13Z))	Coprococcus_2	-0.102986259770118	0.50081650465878	Group		0.821010663375049
PA(22:1(13Z)/19:2(10Z,13Z))	Barnesiella	0.303465544866751	0.0427146043579416	Group	*	0.984921340256726
PA(22:1(13Z)/19:2(10Z,13Z))	Bilophila	0.123188405797101	0.418867044005726	Group		0.984251324795834
PA(22:1(13Z)/19:2(10Z,13Z))	Odoribacter	0.155072463768116	0.307993358300622	Group		0.869952987568165
PA(22:1(13Z)/19:2(10Z,13Z))	[Eubacterium]_xylanophilum_group	0.0343918832871134	0.822537977149654	Group		0.958891580890021
PA(22:1(13Z)/19:2(10Z,13Z))	Ruminococcaceae_UCG-005	-0.20764163372859	0.170628796879134	Group		0.487505653595088
PA(22:1(13Z)/19:2(10Z,13Z))	Ruminococcaceae_UCG-013	-0.0239789196310935	0.875577332100541	Group		0.979188535534165
PA(22:1(13Z)/19:2(10Z,13Z))	Stenotrophomonas	-0.0323165920107537	0.833089505282955	Group		1
PA(22:1(13Z)/19:2(10Z,13Z))	Christensenellaceae_R-7_group	0.0895915678524374	0.557195563791864	Group		0.994149896563529
PA(22:1(13Z)/19:2(10Z,13Z))	Flavonifractor	-0.0328063241106719	0.830236490902209	Group		0.995154925827746
PA(22:1(13Z)/19:2(10Z,13Z))	Sphingomonas	0.0603425559947299	0.692912668201677	Group		0.96944829223806
PA(22:1(13Z)/19:2(10Z,13Z))	uncultured_Bacteroidales_bacterium	0.166842945909864	0.273331960869004	Group		0.58042842572272
PA(22:1(13Z)/19:2(10Z,13Z))	Ruminococcaceae_NK4A214_group	0.179456014002573	0.238176519182624	Group		0.97339669967479
PA(22:1(13Z)/19:2(10Z,13Z))	Lachnospiraceae_UCG-010	0.325032938076416	0.0298452050581361	Group	*	0.51453471007415
PA(22:1(13Z)/19:2(10Z,13Z))	Eggerthella	-0.0355084159749929	0.816873780971717	Group		0.994517119657251
PA(22:1(13Z)/19:2(10Z,13Z))	Ruminococcaceae_UCG-010	-0.262880487194602	0.0810434846780117	Group		0.70889330580437
PA(22:1(13Z)/19:2(10Z,13Z))	Desulfovibrio	-0.10046145887402	0.511427779127816	Group		0.909083835439098
PA(22:1(13Z)/19:2(10Z,13Z))	Dialister	0.00527009222661397	0.972819110562448	Group		0.972819110562448
PA(22:1(13Z)/19:2(10Z,13Z))	Butyricimonas	0.238628924622016	0.114421618635472	Group		0.57210809317736
PA(22:1(13Z)/19:2(10Z,13Z))	Ruminococcaceae_UCG-003	0.155911068394738	0.306438819116929	Group		0.99348179574856
PA(22:1(13Z)/19:2(10Z,13Z))	Oscillibacter	0.0347826086956522	0.820155132489494	Group		0.998967620076491
PA(22:1(13Z)/19:2(10Z,13Z))	Adlercreutzia	0.10808808411096	0.479723188859013	Group		0.991997847493503
PA(22:1(13Z)/19:2(10Z,13Z))	Prevotellaceae_UCG-001	0.193553393923314	0.202682735482335	Group		0.5019834086287
PA(22:1(13Z)/19:2(10Z,13Z))	Ruminiclostridium_6	-0.0868017609608308	0.570734399189496	Group		0.69601755998719
PA(22:1(13Z)/19:2(10Z,13Z))	[Clostridium]_innocuum_group	-0.240719647596094	0.111187545474561	Group		0.26557528589268
PA(22:1(13Z)/19:2(10Z,13Z))	Intestinibacter	-0.0732639352782952	0.632448779942487	Group		0.98725619575343
PA(22:1(13Z)/19:2(10Z,13Z))	Rikenellaceae_RC9_gut_group	0.0675889328063241	0.65815864769552	Group		0.866821623488284
PA(22:1(13Z)/19:2(10Z,13Z))	UBA1819	-0.0971654792521691	0.525448544436318	Group		1
PA(22:1(13Z)/19:2(10Z,13Z))	Enterococcus	-0.00573141408130683	0.970193302686417	Group		0.984836486313914
PA(22:1(13Z)/19:2(10Z,13Z))	CAG-56	0.050651311559712	0.741075013982906	Group		0.991043442362005
PA(22:1(13Z)/19:2(10Z,13Z))	Lachnospiraceae_UCG-006	0.309749670619236	0.0388431600277685	Group	*	0.0732889811844689
PA(22:1(13Z)/19:2(10Z,13Z))	Aeromonas	-0.11572969219935	0.449025194117971	Group		0.931673947995971
PA(22:1(13Z)/19:2(10Z,13Z))	Hungatella	0.122414021355281	0.423079755719467	Group		0.940177234932149
PA(22:1(13Z)/19:2(10Z,13Z))	Tyzzerella	-0.0498681175068801	0.744943140306135	Group		0.95506017485256
PA(22:1(13Z)/19:2(10Z,13Z))	Bartonella	0.0513829033757463	0.737467438020485	Group		0.998329494536405
PA(22:1(13Z)/19:2(10Z,13Z))	Negativibacillus	0.106148384581741	0.48768726851573	Group		0.887907091200489
PA(22:1(13Z)/19:2(10Z,13Z))	Coprococcus_1	0.235605438528216	0.119224200976797	Group		0.464237981662958
PA(22:1(13Z)/19:2(10Z,13Z))	Pantoea	0.00936058212605699	0.951337722309549	Group		0.981012788617544
PA(22:1(13Z)/19:2(10Z,13Z))	MND1	0.0201607591683078	0.895419336756391	Group		0.966503079861838
PA(22:1(13Z)/19:2(10Z,13Z))	Coprobacter	-0.0216711257747221	0.887632975730611	Group		0.92461768305272
PA(22:1(13Z)/19:2(10Z,13Z))	Robinsoniella	0.165791949482279	0.276408123727999	Group		0.900282814800803
PA(22:1(13Z)/19:2(10Z,13Z))	Burkholderia-Caballeronia-Paraburkholderia	-0.0477569640648984	0.755400645381833	Group		0.911026489690993
PA(22:1(13Z)/19:2(10Z,13Z))	Helicobacter	-0.0240218741835806	0.875535258866296	Group		0.990335138112346
L-Histidinol	Bacteroides	-0.0600790513833992	0.69418893097797	Group		0.945830592909743
L-Histidinol	Prevotella_9	0.20737812911726	0.17118134595311	Group		0.998967620076491
L-Histidinol	Faecalibacterium	-0.0656126482213439	0.667569712995168	Group		0.998279367625475
L-Histidinol	Escherichia-Shigella	-0.200131752305665	0.186891386721254	Group		0.387634558739718
L-Histidinol	Roseburia	0.0683794466403162	0.654408840073571	Group		0.875043586224356
L-Histidinol	Blautia	0.0505928853754941	0.740672134570185	Group		0.987058028117084
L-Histidinol	Klebsiella	-0.0981554677206851	0.51999145573195	Group		0.991396993998042
L-Histidinol	uncultured_bacterium	0.0325428194993412	0.831582768473268	Group		0.988641342320461
L-Histidinol	Agathobacter	-0.0861660079051383	0.572422442606943	Group		0.842367163905766
L-Histidinol	Fusobacterium	-0.0851119894598155	0.577146042906183	Group		0.994838134050884
L-Histidinol	Lachnospira	0.169433465085639	0.264901506896164	Group		0.508010383954117
L-Histidinol	[Eubacterium]_eligens_group	-0.1566534914361	0.30303993714386	Group		0.513627012108237
L-Histidinol	Pseudomonas	0.30566534914361	0.041595030868573	Group	*	0.580342864308814
L-Histidinol	Parabacteroides	-0.0914361001317523	0.549076859104658	Group		0.915128098507763
L-Histidinol	Alistipes	0.0658761528326746	0.666311918533665	Group		0.888349574617535
L-Histidinol	Lachnoclostridium	-0.0479578392621871	0.75375794396106	Group		0.941176316417723
L-Histidinol	Other	0.251251646903821	0.0959989976793318	Group		0.231992118079333
L-Histidinol	Prevotella_2	0.280632411067194	0.0621700687891349	Group		0.90063210579385
L-Histidinol	Citrobacter	-0.151383399209486	0.319752980668131	Group		0.959299781171187
L-Histidinol	Lachnospiraceae_NK4A136_group	0.00974967061923583	0.949446360310428	Group		0.97793782378309
L-Histidinol	Ruminiclostridium_9	0.0565217391304348	0.711499891209468	Group		0.976258668599203
L-Histidinol	Anaerostipes	0.238735177865613	0.114173427031401	Group		0.182528229987559
L-Histidinol	Haemophilus	0.429907773386034	0.00346647655276508	Group	**	0.0231174653232588
L-Histidinol	uncultured	0.156785243741765	0.302629492950175	Group		0.992523682996035
L-Histidinol	[Eubacterium]_coprostanoligenes_group	0.126745718050066	0.405474321975509	Group		0.959013743831613
L-Histidinol	Coprococcus_3	0.336985791857502	0.0235977073943795	Group	*	0.19782581126419
L-Histidinol	Clostridium_sensu_stricto_1	-0.0284584980237154	0.852509317163021	Group		0.999612994478738
L-Histidinol	Lactobacillus	0.0523056653491436	0.732205115836608	Group		0.95486007645593
L-Histidinol	[Ruminococcus]_gnavus_group	0.156521739130435	0.303450741475922	Group		0.663895320749074
L-Histidinol	[Ruminococcus]_torques_group	0.0328063241106719	0.830236490902209	Group		0.977643114938764
L-Histidinol	Collinsella	0.117918313570487	0.439166664019907	Group		0.941343774171499
L-Histidinol	Bifidobacterium	0.058102766798419	0.703787619804262	Group		0.808951287131336
L-Histidinol	Ruminococcus_2	-0.27364953886693	0.0691791603593754	Group		0.25211651329113
L-Histidinol	[Eubacterium]_hallii_group	0.0281949934123847	0.853863057989442	Group		0.997591116421443
L-Histidinol	Subdoligranulum	0.0115942028985507	0.939833468954981	Group		0.999655873275698
L-Histidinol	Ruminococcaceae_UCG-002	0.141765480895916	0.351736595779215	Group		1
L-Histidinol	Fusicatenibacter	0.138866930171278	0.361749324083952	Group		0.605908696640952
L-Histidinol	Parasutterella	0.0148880105401845	0.922689693966914	Group		0.979698656665395
L-Histidinol	Lachnospiraceae_UCG-004	0.359288537549407	0.0158232124481134	Group	*	0.0532394273693956
L-Histidinol	Sutterella	-0.0284584980237154	0.852509317163021	Group		1
L-Histidinol	Paraprevotella	-0.0240455878123792	0.875413358922387	Group		0.996915863801064
L-Histidinol	Erysipelotrichaceae_UCG-003	-0.115942028985507	0.446918485649934	Group		0.874510606675131
L-Histidinol	Dorea	0.389064558629776	0.00865016915638838	Group	**	0.103379622488985
L-Histidinol	Ruminococcus_1	-0.0459815546772068	0.763617930650414	Group		0.985686621558246
L-Histidinol	Ambiguous_taxa	0.0159420289855072	0.917210691587928	Group		0.996902591650867
L-Histidinol	metagenome	-0.0399209486166008	0.794082550896245	Group		0.958576599740788
L-Histidinol	[Eubacterium]_ventriosum_group	-0.119762845849802	0.431999985803021	Group		0.892003828596055
L-Histidinol	[Eubacterium]_ruminantium_group	-0.12826509444028	0.401080991761956	Group		0.697530739401606
L-Histidinol	Alloprevotella	0.0283267457180501	0.853186134934771	Group		0.968331612021714
L-Histidinol	Erysipelatoclostridium	-0.205205941946155	0.176289509221583	Group		0.877903903472258
L-Histidinol	Streptococcus	0.213965744400527	0.157755005432413	Group		0.635950245087173
L-Histidinol	Lachnospiraceae_ND3007_group	-0.135459218464186	0.374962323433465	Group		0.975019643073576
L-Histidinol	Romboutsia	-0.118313570487484	0.437625375110755	Group		0.995107116867138
L-Histidinol	Lachnospiraceae_UCG-001	-0.0799736495388669	0.600425630580407	Group		0.931201327253715
L-Histidinol	Tyzzerella_4	-0.121343873517787	0.425909989142268	Group		0.92133167353528
L-Histidinol	Butyricicoccus	0.0856389986824769	0.574782007417904	Group		0.938864300389823
L-Histidinol	Ruminococcaceae_UCG-014	0.106324110671937	0.485706287273348	Group		0.997591116421442
L-Histidinol	Coprococcus_2	-0.109129763399766	0.475474650810425	Group		0.819783880707629
L-Histidinol	Barnesiella	0.0206878378393747	0.89270095720878	Group		0.984921340256726
L-Histidinol	Bilophila	-0.0147562582345191	0.923374825829136	Group		0.984251324795834
L-Histidinol	Odoribacter	0.252832674571805	0.0938734972670606	Group		0.869952987568165
L-Histidinol	[Eubacterium]_xylanophilum_group	0.0938200034499032	0.539871161214919	Group		0.958891580890021
L-Histidinol	Ruminococcaceae_UCG-005	-0.231752305665349	0.125398700097587	Group		0.487505653595088
L-Histidinol	Ruminococcaceae_UCG-013	-0.0715415019762846	0.639495134490653	Group		0.973092114575631
L-Histidinol	Stenotrophomonas	-0.0106842610321267	0.944466459550274	Group		1
L-Histidinol	Christensenellaceae_R-7_group	-0.0421607378129117	0.782785545708013	Group		0.994149896563529
L-Histidinol	Flavonifractor	0.0125164690382082	0.935030137633497	Group		0.995154925827746
L-Histidinol	Sphingomonas	0.123320158102767	0.418366543397588	Group		0.96944829223806
L-Histidinol	uncultured_Bacteroidales_bacterium	0.412619500723287	0.00485128826249586	Group	**	0.137911860473044
L-Histidinol	Ruminococcaceae_NK4A214_group	0.153998453765531	0.312483843127781	Group		0.97339669967479
L-Histidinol	Lachnospiraceae_UCG-010	0.199077733860343	0.189260108219707	Group		0.51453471007415
L-Histidinol	Eggerthella	-0.06765703748853	0.658784336028168	Group		0.994517119657251
L-Histidinol	Ruminococcaceae_UCG-010	-0.184609304541172	0.224741677464157	Group		0.999314567096864
L-Histidinol	Desulfovibrio	-0.0394199162773386	0.797105112621351	Group		0.909083835439098
L-Histidinol	Dialister	0.0440052700922266	0.773515399767833	Group		0.840777608443297
L-Histidinol	Butyricimonas	0.0329597962185105	0.82981602973756	Group		0.932377561502876
L-Histidinol	Ruminococcaceae_UCG-003	0.0756472061966011	0.621386944980192	Group		0.99348179574856
L-Histidinol	Oscillibacter	0.0444005270092227	0.771532978365362	Group		0.998967620076491
L-Histidinol	Adlercreutzia	0.119191191760972	0.435482044323597	Group		0.991997847493503
L-Histidinol	Prevotellaceae_UCG-001	0.389947332535604	0.00809767934812503	Group	**	0.168369827038401
L-Histidinol	Ruminiclostridium_6	-0.121614948195502	0.426136049476795	Group		0.575859526319993
L-Histidinol	[Clostridium]_innocuum_group	-0.246136500258794	0.103132211846036	Group		0.26557528589268
L-Histidinol	Intestinibacter	-0.0281987089020776	0.854110667867229	Group		0.98725619575343
L-Histidinol	Rikenellaceae_RC9_gut_group	0.26231884057971	0.081881539599419	Group		0.49720394025609
L-Histidinol	UBA1819	0.0475939457395292	0.756209977502061	Group		1
L-Histidinol	Enterococcus	-0.0389999670819959	0.799221757224913	Group		0.953811679776143
L-Histidinol	CAG-56	0.00666117508793087	0.965360729873363	Group		0.991043442362005
L-Histidinol	Lachnospiraceae_UCG-006	0.432411067193676	0.00326625907482764	Group	**	0.0171908372359349
L-Histidinol	Aeromonas	-0.14200776451067	0.352092663000836	Group		0.931673947995971
L-Histidinol	Hungatella	-0.118460931322279	0.438320117682073	Group		0.952869821047985
L-Histidinol	Tyzzerella	0.176720968141092	0.245524647658182	Group		0.937687892952685
L-Histidinol	Bartonella	0.184817880579638	0.224209143608253	Group		0.998329494536405
L-Histidinol	Negativibacillus	0.113305206982652	0.458646588011184	Group		0.887907091200489
L-Histidinol	Coprococcus_1	0.272234566306148	0.0704268843551693	Group		0.464237981662958
L-Histidinol	Pantoea	0.0630191303697921	0.680883164110748	Group		0.981012788617544
L-Histidinol	MND1	0.0590328111594896	0.700091653153041	Group		0.966503079861838
L-Histidinol	Coprobacter	0.062471702078983	0.683509536326936	Group		0.852612023985238
L-Histidinol	Robinsoniella	0.100397496084116	0.511698065585691	Group		0.900282814800803
L-Histidinol	Burkholderia-Caballeronia-Paraburkholderia	0.0617329965443624	0.687059450188943	Group		0.911026489690993
L-Histidinol	Helicobacter	0.0676859438321886	0.658647475494127	Group		0.990335138112346
Eszopiclone	Bacteroides	0.00289855072463768	0.985203376569468	Group		0.985203376569468
Eszopiclone	Prevotella_9	0.0953886693017128	0.531873454310851	Group		0.998967620076491
Eszopiclone	Faecalibacterium	0.00223978919631093	0.988644191185754	Group		0.998279367625475
Eszopiclone	Escherichia-Shigella	-0.181818181818182	0.231149915742725	Group		0.389008690103363
Eszopiclone	Roseburia	0.0997364953886693	0.513262120042704	Group		0.872671920513345
Eszopiclone	Blautia	0.0679841897233201	0.656282689668267	Group		0.987058028117084
Eszopiclone	Klebsiella	-0.0148880105401845	0.922689693966914	Group		0.991396993998042
Eszopiclone	uncultured_bacterium	-0.0479578392621871	0.75375794396106	Group		0.988641342320461
Eszopiclone	Agathobacter	-0.0644268774703557	0.673241007604135	Group		0.842367163905766
Eszopiclone	Fusobacterium	-0.0117259552042161	0.939147144225732	Group		0.994838134050884
Eszopiclone	Lachnospira	0.160737812911726	0.290483603136909	Group		0.508010383954117
Eszopiclone	[Eubacterium]_eligens_group	-0.213570487483531	0.158538006750079	Group		0.454860040468195
Eszopiclone	Pseudomonas	0.228590250329381	0.130748988961542	Group		0.580342864308814
Eszopiclone	Parabacteroides	0.0372859025032938	0.80742704281385	Group		0.95723864426054
Eszopiclone	Alistipes	0.0696969696969697	0.648178029963517	Group		0.888349574617535
Eszopiclone	Lachnoclostridium	0.0949934123847167	0.533581750315387	Group		0.941176316417723
Eszopiclone	Other	0.307114624505929	0.040600747416335	Group	*	0.2060720942174
Eszopiclone	Prevotella_2	0.189459815546772	0.211874861669182	Group		0.90063210579385
Eszopiclone	Citrobacter	-0.0778656126482213	0.610094310026869	Group		0.959299781171187
Eszopiclone	Lachnospiraceae_NK4A136_group	-0.0458498023715415	0.764276612135842	Group		0.97793782378309
Eszopiclone	Ruminiclostridium_9	0.0329380764163373	0.829563533834518	Group		0.976258668599203
Eszopiclone	Anaerostipes	0.30197628458498	0.0442166672143852	Group	*	0.111184531202343
Eszopiclone	Haemophilus	0.414361001317523	0.00497043989131051	Group	**	0.0231174653232588
Eszopiclone	uncultured	0.114888010540184	0.451083579580424	Group		0.992523682996035
Eszopiclone	[Eubacterium]_coprostanoligenes_group	0.153623188405797	0.312579549154949	Group		0.959013743831613
Eszopiclone	Coprococcus_3	0.197070030255875	0.194441093326168	Group		0.441911575741291
Eszopiclone	Clostridium_sensu_stricto_1	0.0732542819499341	0.631475259961249	Group		0.954603079331957
Eszopiclone	Lactobacillus	0.0654808959156785	0.668198951727114	Group		0.95486007645593
Eszopiclone	[Ruminococcus]_gnavus_group	0.181818181818182	0.231149915742725	Group		0.663895320749074
Eszopiclone	[Ruminococcus]_torques_group	0.10935441370224	0.473297653956783	Group		0.977643114938764
Eszopiclone	Collinsella	0.130698287220026	0.390889804804516	Group		0.941343774171499
Eszopiclone	Bifidobacterium	0.155204216073781	0.307578592466107	Group		0.60210389182458
Eszopiclone	Ruminococcus_2	-0.24163372859025	0.109746654208052	Group		0.25211651329113
Eszopiclone	[Eubacterium]_hallii_group	0.103293807641634	0.49828425577611	Group		0.997591116421443
Eszopiclone	Subdoligranulum	-0.047167325428195	0.757697346444027	Group		0.999655873275698
Eszopiclone	Ruminococcaceae_UCG-002	0.0902503293807641	0.554289500170904	Group		1
Eszopiclone	Fusicatenibacter	0.187351778656126	0.217075352894242	Group		0.553445364525381
Eszopiclone	Parasutterella	0.0483530961791831	0.751790573948396	Group		0.979698656665395
Eszopiclone	Lachnospiraceae_UCG-004	0.355467720685112	0.0170366167582066	Group	*	0.0532394273693956
Eszopiclone	Sutterella	-0.091699604743083	0.547921701548499	Group		1
Eszopiclone	Paraprevotella	-0.0235844395529637	0.877784400310615	Group		0.996915863801064
Eszopiclone	Erysipelotrichaceae_UCG-003	-0.0395256916996047	0.796080587054806	Group		0.942776682017832
Eszopiclone	Dorea	0.391304347826087	0.00824891288905202	Group	**	0.103379622488985
Eszopiclone	Ruminococcus_1	-0.0158102766798419	0.917895362744945	Group		0.985686621558246
Eszopiclone	Ambiguous_taxa	0.0376811594202899	0.805421785550738	Group		0.996902591650867
Eszopiclone	metagenome	-0.0782608695652174	0.608276309014328	Group		0.896839867569681
Eszopiclone	[Eubacterium]_ventriosum_group	-0.027931488801054	0.855217218046801	Group		0.975686849267638
Eszopiclone	[Eubacterium]_ruminantium_group	-0.12174314048569	0.425644904854243	Group		0.697530739401606
Eszopiclone	Alloprevotella	-0.0953886693017128	0.531873454310851	Group		0.881275812606384
Eszopiclone	Erysipelatoclostridium	-0.119934108651895	0.432605306934593	Group		0.884983556895716
Eszopiclone	Streptococcus	0.149934123847167	0.324450024293025	Group		0.635950245087173
Eszopiclone	Lachnospiraceae_ND3007_group	-0.0640400585346249	0.675995080434411	Group		0.975019643073576
Eszopiclone	Romboutsia	-0.0337285902503294	0.825528364877156	Group		0.995107116867138
Eszopiclone	Lachnospiraceae_UCG-001	-0.0677206851119894	0.657533094699364	Group		0.931201327253715
Eszopiclone	Tyzzerella_4	-0.0633728590250329	0.678297407130317	Group		0.92133167353528
Eszopiclone	Butyricicoccus	0.119104084321476	0.434551908158705	Group		0.938864300389823
Eszopiclone	Ruminococcaceae_UCG-014	0.0376811594202899	0.805421785550738	Group		0.997591116421442
Eszopiclone	Coprococcus_2	-0.128485102792097	0.400266957442595	Group		0.819783880707629
Eszopiclone	Barnesiella	0.0509948614257198	0.739380234952849	Group		0.984921340256726
Eszopiclone	Bilophila	0.0146245059288538	0.924060013065619	Group		0.984251324795834
Eszopiclone	Odoribacter	0.20368906455863	0.179054415674842	Group		0.869952987568165
Eszopiclone	[Eubacterium]_xylanophilum_group	0.0519172491000869	0.734836024763358	Group		0.958891580890021
Eszopiclone	Ruminococcaceae_UCG-005	-0.191567852437418	0.206762638360993	Group		0.487505653595088
Eszopiclone	Ruminococcaceae_UCG-013	-0.0505928853754941	0.740672134570184	Group		0.973092114575631
Eszopiclone	Stenotrophomonas	0.0271723181804705	0.859366419367218	Group		1
Eszopiclone	Christensenellaceae_R-7_group	0.0657444005270092	0.666940701804782	Group		0.994149896563529
Eszopiclone	Flavonifractor	-0.0102766798418972	0.946699028598239	Group		0.995154925827746
Eszopiclone	Sphingomonas	0.0852437417654809	0.576554615968582	Group		0.96944829223806
Eszopiclone	uncultured_Bacteroidales_bacterium	0.292635135349816	0.0510862487329334	Group		0.356316547526959
Eszopiclone	Ruminococcaceae_NK4A214_group	0.132168266101123	0.386781994722582	Group		0.97339669967479
Eszopiclone	Lachnospiraceae_UCG-010	0.245059288537549	0.104686541464754	Group		0.51453471007415
Eszopiclone	Eggerthella	0.0196317401865452	0.898148914943554	Group		0.994517119657251
Eszopiclone	Ruminococcaceae_UCG-010	-0.118988009993346	0.436270658366975	Group		0.999314567096864
Eszopiclone	Desulfovibrio	-0.0707976422773606	0.643980060303648	Group		0.909083835439098
Eszopiclone	Dialister	0.0981554677206851	0.519991455731949	Group		0.770073385760848
Eszopiclone	Butyricimonas	0.0630191303697921	0.680883164110748	Group		0.873125967058758
Eszopiclone	Ruminococcaceae_UCG-003	0.0589612923624772	0.700438012822717	Group		0.99348179574856
Eszopiclone	Oscillibacter	0.0491436100131752	0.747860554649995	Group		0.998967620076491
Eszopiclone	Adlercreutzia	0.0616021816003676	0.687688789807338	Group		0.991997847493503
Eszopiclone	Prevotellaceae_UCG-001	0.255384785292673	0.0904231527566287	Group		0.405117857132186
Eszopiclone	Ruminiclostridium_6	-0.163364349205582	0.283600190244007	Group		0.450159032133344
Eszopiclone	[Clostridium]_innocuum_group	-0.262519176604522	0.0814773868016963	Group		0.259875802156698
Eszopiclone	Intestinibacter	-0.0521807884356203	0.733539314348415	Group		0.98725619575343
Eszopiclone	Rikenellaceae_RC9_gut_group	0.164953886693017	0.277884894254847	Group		0.779054534297955
Eszopiclone	UBA1819	0	1	Group		1
Eszopiclone	Enterococcus	0.0453242860682655	0.76750453598519	Group		0.953811679776143
Eszopiclone	CAG-56	0.0652927063074412	0.670015519635021	Group		0.991043442362005
Eszopiclone	Lachnospiraceae_UCG-006	0.380500658761528	0.0103446406273264	Group	*	0.0364545089902338
Eszopiclone	Aeromonas	-0.0998035877682467	0.514211163198141	Group		0.931673947995971
Eszopiclone	Hungatella	-0.0432204510274835	0.778016666373532	Group		0.967691737823124
Eszopiclone	Tyzzerella	0.0691804388755923	0.651586724312313	Group		0.95506017485256
Eszopiclone	Bartonella	0.05266747596014	0.731146561747483	Group		0.998329494536405
Eszopiclone	Negativibacillus	0.094309528834439	0.537748902165991	Group		0.887907091200489
Eszopiclone	Coprococcus_1	0.25706626565308	0.0882490635194463	Group		0.464237981662958
Eszopiclone	Pantoea	0.0779169582605589	0.61092814317393	Group		0.981012788617544
Eszopiclone	MND1	0.0499407040835861	0.744584378968777	Group		0.966503079861838
Eszopiclone	Coprobacter	0.0672206216160363	0.660851936580207	Group		0.848465939997864
Eszopiclone	Robinsoniella	0.102665511808908	0.502158277419845	Group		0.900282814800803
Eszopiclone	Burkholderia-Caballeronia-Paraburkholderia	0.0859095456202125	0.57471526387066	Group		0.911026489690993
Eszopiclone	Helicobacter	0.104315984023726	0.495273533924966	Group		0.990335138112346
PC(18:2(9Z,12Z)/0:0)	Bacteroides	-0.19064558629776	0.208988405632259	Group		0.88612558992294
PC(18:2(9Z,12Z)/0:0)	Prevotella_9	0.0395256916996047	0.796080587054806	Group		0.998967620076491
PC(18:2(9Z,12Z)/0:0)	Faecalibacterium	0.300131752305665	0.0455774716385624	Group	*	0.424462362317483
PC(18:2(9Z,12Z)/0:0)	Escherichia-Shigella	-0.319631093544137	0.0328024662634351	Group	*	0.205015414146469
PC(18:2(9Z,12Z)/0:0)	Roseburia	0.359683794466403	0.0157020109893004	Group	*	0.376543454265908
PC(18:2(9Z,12Z)/0:0)	Blautia	0.0451910408432147	0.767572503161464	Group		0.987058028117084
PC(18:2(9Z,12Z)/0:0)	Klebsiella	0.044532279314888	0.770872493287029	Group		0.991396993998042
PC(18:2(9Z,12Z)/0:0)	uncultured_bacterium	-0.0690382081686429	0.65129046986433	Group		0.988641342320461
PC(18:2(9Z,12Z)/0:0)	Agathobacter	0.168906455862978	0.266407473810476	Group		0.842367163905766
PC(18:2(9Z,12Z)/0:0)	Fusobacterium	-0.204874835309618	0.176495723509502	Group		0.994838134050884
PC(18:2(9Z,12Z)/0:0)	Lachnospira	0.499736495388669	0.000558506010493696	Group	***	0.013279625660093
PC(18:2(9Z,12Z)/0:0)	[Eubacterium]_eligens_group	0.183794466403162	0.226052611624686	Group		0.472306524879237
PC(18:2(9Z,12Z)/0:0)	Pseudomonas	-0.225955204216074	0.135337708528295	Group		0.580342864308814
PC(18:2(9Z,12Z)/0:0)	Parabacteroides	-0.234914361001317	0.120216108483566	Group		0.828614094990249
PC(18:2(9Z,12Z)/0:0)	Alistipes	-0.166666666666667	0.272871733936724	Group		0.888349574617535
PC(18:2(9Z,12Z)/0:0)	Lachnoclostridium	0.193675889328063	0.201738195444775	Group		0.863877733087826
PC(18:2(9Z,12Z)/0:0)	Other	0.351515151515151	0.018374460721163	Group	*	0.158738327176504
PC(18:2(9Z,12Z)/0:0)	Prevotella_2	-0.0461133069828722	0.762959415759911	Group		0.914185403547829
PC(18:2(9Z,12Z)/0:0)	Citrobacter	0.144400527009223	0.3427839950911	Group		0.959299781171187
PC(18:2(9Z,12Z)/0:0)	Lachnospiraceae_NK4A136_group	0.133069828722003	0.382290062577255	Group		0.97793782378309
PC(18:2(9Z,12Z)/0:0)	Ruminiclostridium_9	-0.15098814229249	0.321029676312011	Group		0.976258668599203
PC(18:2(9Z,12Z)/0:0)	Anaerostipes	0.471936758893281	0.00120594507189219	Group	**	0.0173490229320639
PC(18:2(9Z,12Z)/0:0)	Haemophilus	-0.00197628458498024	0.990020578127927	Group		0.997591116421443
PC(18:2(9Z,12Z)/0:0)	uncultured	0.118577075098814	0.436599535294126	Group		0.992523682996035
PC(18:2(9Z,12Z)/0:0)	[Eubacterium]_coprostanoligenes_group	-0.0463768115942029	0.761642887512098	Group		0.959013743831613
PC(18:2(9Z,12Z)/0:0)	Coprococcus_3	0.308210663528111	0.0394175237584896	Group	*	0.24635952349056
PC(18:2(9Z,12Z)/0:0)	Clostridium_sensu_stricto_1	-0.167588932806324	0.270197442791548	Group		0.954603079331957
PC(18:2(9Z,12Z)/0:0)	Lactobacillus	-0.0754940711462451	0.62105126217463	Group		0.95486007645593
PC(18:2(9Z,12Z)/0:0)	[Ruminococcus]_gnavus_group	-0.0963109354413702	0.527897953817047	Group		0.776320520319187
PC(18:2(9Z,12Z)/0:0)	[Ruminococcus]_torques_group	0.0231884057971014	0.87965943514129	Group		0.977643114938764
PC(18:2(9Z,12Z)/0:0)	Collinsella	-0.121212121212121	0.426415617777079	Group		0.941343774171499
PC(18:2(9Z,12Z)/0:0)	Bifidobacterium	0.429512516469038	0.00349906093749321	Group	**	0.241439370217781
PC(18:2(9Z,12Z)/0:0)	Ruminococcus_2	-0.0567852437417655	0.710212489441553	Group		0.755545201533567
PC(18:2(9Z,12Z)/0:0)	[Eubacterium]_hallii_group	0.0106719367588933	0.944638933120687	Group		0.997591116421443
PC(18:2(9Z,12Z)/0:0)	Subdoligranulum	-0.0146245059288538	0.924060013065619	Group		0.999655873275698
PC(18:2(9Z,12Z)/0:0)	Ruminococcaceae_UCG-002	-0.0118577075098814	0.938460863519032	Group		1
PC(18:2(9Z,12Z)/0:0)	Fusicatenibacter	0.459420289855072	0.00167318073881475	Group	**	0.0381534531905266
PC(18:2(9Z,12Z)/0:0)	Parasutterella	0.351251646903821	0.0184667415418469	Group	*	0.496300666702904
PC(18:2(9Z,12Z)/0:0)	Lachnospiraceae_UCG-004	0.474571805006588	0.00112395354293971	Group	**	0.0140494192867464
PC(18:2(9Z,12Z)/0:0)	Sutterella	0.102766798418972	0.500488817307359	Group		1
PC(18:2(9Z,12Z)/0:0)	Paraprevotella	0.270759906599667	0.0720233178165041	Group		0.850925548750025
PC(18:2(9Z,12Z)/0:0)	Erysipelotrichaceae_UCG-003	0.21133069828722	0.163029167845439	Group		0.848838653136358
PC(18:2(9Z,12Z)/0:0)	Dorea	0.110671936758893	0.467956060313756	Group		0.623941413751675
PC(18:2(9Z,12Z)/0:0)	Ruminococcus_1	0.226745718050066	0.133948562217693	Group		0.956775444412093
PC(18:2(9Z,12Z)/0:0)	Ambiguous_taxa	0.167325428194993	0.27095973410946	Group		0.996902591650867
PC(18:2(9Z,12Z)/0:0)	metagenome	-0.00816864295125165	0.957691741262536	Group		0.996545124988897
PC(18:2(9Z,12Z)/0:0)	[Eubacterium]_ventriosum_group	0.259683794466403	0.0850843082290163	Group		0.879770104128206
PC(18:2(9Z,12Z)/0:0)	[Eubacterium]_ruminantium_group	0.172930597280809	0.255959245473771	Group		0.682586444723719
PC(18:2(9Z,12Z)/0:0)	Alloprevotella	0.189723320158103	0.211231016359928	Group		0.860387673585738
PC(18:2(9Z,12Z)/0:0)	Erysipelatoclostridium	-0.287446473593169	0.0555419529793423	Group		0.877903903472258
PC(18:2(9Z,12Z)/0:0)	Streptococcus	-0.141897233201581	0.351285571270086	Group		0.635950245087173
PC(18:2(9Z,12Z)/0:0)	Lachnospiraceae_ND3007_group	0.184609304541172	0.224741677464156	Group		0.975019643073576
PC(18:2(9Z,12Z)/0:0)	Romboutsia	0.131620553359684	0.387531955002797	Group		0.995107116867138
PC(18:2(9Z,12Z)/0:0)	Lachnospiraceae_UCG-001	0.436890645586298	0.00293335289517371	Group	**	0.064778214480128
PC(18:2(9Z,12Z)/0:0)	Tyzzerella_4	-0.246508563899868	0.10260078491638	Group		0.913179665768633
PC(18:2(9Z,12Z)/0:0)	Butyricicoccus	0.249538866930171	0.0983437141558065	Group		0.828521463452933
PC(18:2(9Z,12Z)/0:0)	Ruminococcaceae_UCG-014	0.103425559947299	0.497733902409674	Group		0.997591116421442
PC(18:2(9Z,12Z)/0:0)	Coprococcus_2	0.258489566696903	0.0864407453763623	Group		0.819783880707629
PC(18:2(9Z,12Z)/0:0)	Barnesiella	-0.00632494405280246	0.967108208627644	Group		0.984921340256726
PC(18:2(9Z,12Z)/0:0)	Bilophila	0.222134387351779	0.142204969283515	Group		0.984251324795834
PC(18:2(9Z,12Z)/0:0)	Odoribacter	-0.153227931488801	0.313837889790465	Group		0.869952987568165
PC(18:2(9Z,12Z)/0:0)	[Eubacterium]_xylanophilum_group	0.232705233276024	0.123972654562207	Group		0.826484363748047
PC(18:2(9Z,12Z)/0:0)	Ruminococcaceae_UCG-005	-0.0220026350461133	0.885788402568716	Group		0.953936774066289
PC(18:2(9Z,12Z)/0:0)	Ruminococcaceae_UCG-013	0.33399209486166	0.0254326502144875	Group	*	0.343312397282925
PC(18:2(9Z,12Z)/0:0)	Stenotrophomonas	-0.0120692578325876	0.937281166220816	Group		1
PC(18:2(9Z,12Z)/0:0)	Christensenellaceae_R-7_group	0.091699604743083	0.5479217015485	Group		0.994149896563529
PC(18:2(9Z,12Z)/0:0)	Flavonifractor	-0.221870882740448	0.142687997369127	Group		0.995154925827746
PC(18:2(9Z,12Z)/0:0)	Sphingomonas	-0.0115942028985507	0.939833468954981	Group		0.96944829223806
PC(18:2(9Z,12Z)/0:0)	uncultured_Bacteroidales_bacterium	-0.0863253849881732	0.572858305591713	Group		0.810775138406608
PC(18:2(9Z,12Z)/0:0)	Ruminococcaceae_NK4A214_group	0.039571337156025	0.796342267164494	Group		0.97339669967479
PC(18:2(9Z,12Z)/0:0)	Lachnospiraceae_UCG-010	0.254281949934124	0.0919575445159364	Group		0.51453471007415
PC(18:2(9Z,12Z)/0:0)	Eggerthella	-0.0376165223037494	0.806204644663356	Group		0.994517119657251
PC(18:2(9Z,12Z)/0:0)	Ruminococcaceae_UCG-010	0.259586245500434	0.0850671966965244	Group		0.70889330580437
PC(18:2(9Z,12Z)/0:0)	Desulfovibrio	-0.218589368521162	0.149135851570432	Group		0.828532508724622
PC(18:2(9Z,12Z)/0:0)	Dialister	0.288142292490119	0.05528179857481	Group		0.345511241092562
PC(18:2(9Z,12Z)/0:0)	Butyricimonas	0.337112795722926	0.0235419433838204	Group	*	0.425938315678293
PC(18:2(9Z,12Z)/0:0)	Ruminococcaceae_UCG-003	0.116537587924494	0.445843839458855	Group		0.99348179574856
PC(18:2(9Z,12Z)/0:0)	Oscillibacter	-0.0737812911725955	0.6290160254654	Group		0.998967620076491
PC(18:2(9Z,12Z)/0:0)	Adlercreutzia	0.1916289362487	0.207295418256163	Group		0.991997847493503
PC(18:2(9Z,12Z)/0:0)	Prevotellaceae_UCG-001	-0.247391624656249	0.1013312602809	Group		0.405117857132186
PC(18:2(9Z,12Z)/0:0)	Ruminiclostridium_6	0.460366417150707	0.00146223479478035	Group	**	0.029244695895607
PC(18:2(9Z,12Z)/0:0)	[Clostridium]_innocuum_group	-0.451646605547336	0.00184403235936218	Group	**	0.0614677453120727
PC(18:2(9Z,12Z)/0:0)	Intestinibacter	-0.186981158560973	0.21873716566497	Group		0.98725619575343
PC(18:2(9Z,12Z)/0:0)	Rikenellaceae_RC9_gut_group	0.0234519104084321	0.878298382579679	Group		0.975887091755199
PC(18:2(9Z,12Z)/0:0)	UBA1819	-0.389584791302794	0.00816202035578136	Group	**	0.13527000848376
PC(18:2(9Z,12Z)/0:0)	Enterococcus	0.084390131473035	0.58152355164071	Group		0.953811679776143
PC(18:2(9Z,12Z)/0:0)	CAG-56	0.296653124213001	0.0478380172861942	Group	*	0.637276953911353
PC(18:2(9Z,12Z)/0:0)	Lachnospiraceae_UCG-006	0.462055335968379	0.00156319881377316	Group	**	0.0119628242266281
PC(18:2(9Z,12Z)/0:0)	Aeromonas	-0.125550789931863	0.411202608613989	Group		0.931673947995971
PC(18:2(9Z,12Z)/0:0)	Hungatella	-0.324153382706126	0.0298308723965339	Group	*	0.365478870646294
PC(18:2(9Z,12Z)/0:0)	Tyzzerella	0.169974883279419	0.26429942414595	Group		0.937687892952685
PC(18:2(9Z,12Z)/0:0)	Bartonella	0.02633373798007	0.863664942242597	Group		0.998329494536405
PC(18:2(9Z,12Z)/0:0)	Negativibacillus	-0.467266927969781	0.00121170080562423	Group	**	0.0151462600703029
PC(18:2(9Z,12Z)/0:0)	Coprococcus_1	0.276606216276027	0.0658582878524689	Group		0.464237981662958
PC(18:2(9Z,12Z)/0:0)	Pantoea	-0.0648648789580287	0.672055525068643	Group		0.981012788617544
PC(18:2(9Z,12Z)/0:0)	MND1	-0.144419555872323	0.343889388901468	Group		0.966503079861838
PC(18:2(9Z,12Z)/0:0)	Coprobacter	0.279985594114157	0.0624907397236063	Group		0.819536454845253
PC(18:2(9Z,12Z)/0:0)	Robinsoniella	-0.198300174870961	0.191614910628788	Group		0.900282814800803
PC(18:2(9Z,12Z)/0:0)	Burkholderia-Caballeronia-Paraburkholderia	0.343571945360094	0.0208477880981567	Group	*	0.422441575495931
PC(18:2(9Z,12Z)/0:0)	Helicobacter	0.0147316465987705	0.923483141549817	Group		0.990335138112346
PC(O-16:0/2:0)	Bacteroides	-0.126218708827404	0.407442553505452	Group		0.945598506154643
PC(O-16:0/2:0)	Prevotella_9	0.137417654808959	0.366820251217806	Group		0.998967620076491
PC(O-16:0/2:0)	Faecalibacterium	0.133069828722003	0.382290062577255	Group		0.998279367625475
PC(O-16:0/2:0)	Escherichia-Shigella	-0.291040843214756	0.0527945190800564	Group		0.253523134115982
PC(O-16:0/2:0)	Roseburia	0.219762845849802	0.146596432445118	Group		0.532426237432189
PC(O-16:0/2:0)	Blautia	0.105797101449275	0.487881669775239	Group		0.987058028117084
PC(O-16:0/2:0)	Klebsiella	-0.0266139657444005	0.861994173549212	Group		0.991396993998042
PC(O-16:0/2:0)	uncultured_bacterium	-0.109749670619236	0.471691755115185	Group		0.988641342320461
PC(O-16:0/2:0)	Agathobacter	0.151119894598155	0.320603751344815	Group		0.842367163905766
PC(O-16:0/2:0)	Fusobacterium	-0.263768115942029	0.080161009962268	Group		0.994838134050884
PC(O-16:0/2:0)	Lachnospira	0.354808959156785	0.0172536444771244	Group	*	0.0821602117958305
PC(O-16:0/2:0)	[Eubacterium]_eligens_group	0.115942028985507	0.446918485649934	Group		0.612217103630047
PC(O-16:0/2:0)	Pseudomonas	-0.159025032938076	0.295707038917205	Group		0.591783696018755
PC(O-16:0/2:0)	Parabacteroides	-0.340843214756258	0.0224406517336565	Group	*	0.828614094990249
PC(O-16:0/2:0)	Alistipes	-0.265744400527009	0.0778610264282711	Group		0.888349574617535
PC(O-16:0/2:0)	Lachnoclostridium	0.0690382081686429	0.65129046986433	Group		0.941176316417723
PC(O-16:0/2:0)	Other	0.27733860342556	0.0654014924676605	Group		0.2060720942174
PC(O-16:0/2:0)	Prevotella_2	0.0812911725955204	0.594417189823941	Group		0.90063210579385
PC(O-16:0/2:0)	Citrobacter	-0.0802371541501976	0.599221804713061	Group		0.959299781171187
PC(O-16:0/2:0)	Lachnospiraceae_NK4A136_group	0.000658761528326746	0.996902866963184	Group		0.996902866963184
PC(O-16:0/2:0)	Ruminiclostridium_9	-0.165349143610013	0.276722628684523	Group		0.976258668599203
PC(O-16:0/2:0)	Anaerostipes	0.430698287220026	0.00340211039585537	Group	**	0.0243007885418241
PC(O-16:0/2:0)	Haemophilus	0.0566534914361001	0.710856089909823	Group		0.81707596541359
PC(O-16:0/2:0)	uncultured	0.118181818181818	0.438138801018131	Group		0.992523682996035
PC(O-16:0/2:0)	[Eubacterium]_coprostanoligenes_group	-0.112252964426877	0.461589315894566	Group		0.959013743831613
PC(O-16:0/2:0)	Coprococcus_3	0.367872856211068	0.0129118929906761	Group	*	0.19782581126419
PC(O-16:0/2:0)	Clostridium_sensu_stricto_1	-0.175230566534914	0.248712708707515	Group		0.954603079331957
PC(O-16:0/2:0)	Lactobacillus	-0.0932806324110672	0.541015425883032	Group		0.95486007645593
PC(O-16:0/2:0)	[Ruminococcus]_gnavus_group	-0.0115942028985507	0.939833468954981	Group		0.978993196828105
PC(O-16:0/2:0)	[Ruminococcus]_torques_group	0.0133069828722003	0.930914822637671	Group		0.985429469655706
PC(O-16:0/2:0)	Collinsella	-0.182476943346509	0.22944205863339	Group		0.941343774171499
PC(O-16:0/2:0)	Bifidobacterium	0.223715415019763	0.139332429035469	Group		0.535893957828727
PC(O-16:0/2:0)	Ruminococcus_2	-0.210408432147563	0.164905359013328	Group		0.279500608497166
PC(O-16:0/2:0)	[Eubacterium]_hallii_group	-0.0555994729907773	0.7160120893199	Group		0.997591116421443
PC(O-16:0/2:0)	Subdoligranulum	0.0820816864295125	0.590825023683506	Group		0.999655873275698
PC(O-16:0/2:0)	Ruminococcaceae_UCG-002	-0.0739130434782609	0.62840184116795	Group		1
PC(O-16:0/2:0)	Fusicatenibacter	0.412911725955204	0.00513621309024555	Group	**	0.05323019628942
PC(O-16:0/2:0)	Parasutterella	0.205928853754941	0.174243688779374	Group		0.600840306135772
PC(O-16:0/2:0)	Lachnospiraceae_UCG-004	0.432147562582345	0.00328684212034948	Group	**	0.0219122808023299
PC(O-16:0/2:0)	Sutterella	-0.0276679841897233	0.856571793531435	Group		1
PC(O-16:0/2:0)	Paraprevotella	0.229849468157236	0.128786075804058	Group		0.9632843634634
PC(O-16:0/2:0)	Erysipelotrichaceae_UCG-003	0.033596837944664	0.826200584343044	Group		0.942776682017832
PC(O-16:0/2:0)	Dorea	0.12094861660079	0.42742789699706	Group		0.58551766711926
PC(O-16:0/2:0)	Ruminococcus_1	0.135441370223979	0.373804286308653	Group		0.979351637413069
PC(O-16:0/2:0)	Ambiguous_taxa	0.0828722002635046	0.587242615470793	Group		0.996902591650867
PC(O-16:0/2:0)	metagenome	-0.0210803689064559	0.890560001140674	Group		0.996545124988897
PC(O-16:0/2:0)	[Eubacterium]_ventriosum_group	0.11699604743083	0.442774784772862	Group		0.892003828596055
PC(O-16:0/2:0)	[Eubacterium]_ruminantium_group	-0.0193682268954507	0.899508999800454	Group		0.94685157873732
PC(O-16:0/2:0)	Alloprevotella	0.211989459815547	0.161698655417879	Group		0.860387673585738
PC(O-16:0/2:0)	Erysipelatoclostridium	-0.231367393119124	0.126210455499479	Group		0.877903903472258
PC(O-16:0/2:0)	Streptococcus	-0.086429512516469	0.571244342741268	Group		0.793394920473983
PC(O-16:0/2:0)	Lachnospiraceae_ND3007_group	0.101330874512606	0.507761049080021	Group		0.975019643073576
PC(O-16:0/2:0)	Romboutsia	0.0645586297760211	0.67260996219156	Group		0.995107116867138
PC(O-16:0/2:0)	Lachnospiraceae_UCG-001	0.350856389986825	0.0186059015884751	Group	*	0.143122319911347
PC(O-16:0/2:0)	Tyzzerella_4	-0.329644268774704	0.0275001899357465	Group	*	0.913179665768633
PC(O-16:0/2:0)	Butyricicoccus	0.174440052700922	0.250879685269307	Group		0.89415538127851
PC(O-16:0/2:0)	Ruminococcaceae_UCG-014	0.105928853754941	0.487337344709839	Group		0.997591116421442
PC(O-16:0/2:0)	Coprococcus_2	0.155767543642039	0.306889832432267	Group		0.819783880707629
PC(O-16:0/2:0)	Barnesiella	-0.158255370987828	0.299132078198848	Group		0.984921340256726
PC(O-16:0/2:0)	Bilophila	0.0546772068511199	0.720533967868185	Group		0.984251324795834
PC(O-16:0/2:0)	Odoribacter	-0.125164690382082	0.41139561364792	Group		0.880774963494707
PC(O-16:0/2:0)	[Eubacterium]_xylanophilum_group	0.175780736800802	0.248085770993429	Group		0.902258318717945
PC(O-16:0/2:0)	Ruminococcaceae_UCG-005	-0.213438735177866	0.15879964242178	Group		0.487505653595088
PC(O-16:0/2:0)	Ruminococcaceae_UCG-013	0.190513833992095	0.209307746406686	Group		0.872115610027858
PC(O-16:0/2:0)	Stenotrophomonas	-0.0150371081192895	0.921901407912957	Group		1
PC(O-16:0/2:0)	Christensenellaceae_R-7_group	-0.119235836627141	0.434040846577033	Group		0.994149896563529
PC(O-16:0/2:0)	Flavonifractor	-0.155335968379447	0.307164186757103	Group		0.995154925827746
PC(O-16:0/2:0)	Sphingomonas	-0.0160737812911726	0.916526080231144	Group		0.96944829223806
PC(O-16:0/2:0)	uncultured_Bacteroidales_bacterium	0.0245512562810401	0.872814652539023	Group		0.939492351456042
PC(O-16:0/2:0)	Ruminococcaceae_NK4A214_group	-0.109942365065156	0.472174292927799	Group		0.97339669967479
PC(O-16:0/2:0)	Lachnospiraceae_UCG-010	0.191963109354414	0.20581388402966	Group		0.51453471007415
PC(O-16:0/2:0)	Eggerthella	-0.0342567278422937	0.823224235614715	Group		0.994517119657251
PC(O-16:0/2:0)	Ruminococcaceae_UCG-010	0.0971142451440711	0.525667976168993	Group		0.999314567096864
PC(O-16:0/2:0)	Desulfovibrio	-0.238233407067394	0.115041383158104	Group		0.747902553312488
PC(O-16:0/2:0)	Dialister	0.313175230566535	0.0366527132322371	Group	*	0.344629376460704
PC(O-16:0/2:0)	Butyricimonas	0.148582761353045	0.330008640288594	Group		0.846176000739985
PC(O-16:0/2:0)	Ruminococcaceae_UCG-003	0.0160923437767835	0.916439541534997	Group		0.99348179574856
PC(O-16:0/2:0)	Oscillibacter	-0.156126482213439	0.304685315314169	Group		0.998967620076491
PC(O-16:0/2:0)	Adlercreutzia	0.0838083969003915	0.584139818989508	Group		0.991997847493503
PC(O-16:0/2:0)	Prevotellaceae_UCG-001	-0.0780819493574596	0.610170823419407	Group		0.782270286435137
PC(O-16:0/2:0)	Ruminiclostridium_6	0.325407514834895	0.0291670217556899	Group	*	0.171570716209941
PC(O-16:0/2:0)	[Clostridium]_innocuum_group	-0.35255783732721	0.0175344185737027	Group	*	0.168772053073198
PC(O-16:0/2:0)	Intestinibacter	-0.0241138492013094	0.875062477079153	Group		0.98725619575343
PC(O-16:0/2:0)	Rikenellaceae_RC9_gut_group	0.0284584980237154	0.852509317163021	Group		0.957875637261821
PC(O-16:0/2:0)	UBA1819	-0.247857667563199	0.100668730979544	Group		0.41190093796141
PC(O-16:0/2:0)	Enterococcus	0.0530320498327816	0.729355819169262	Group		0.953811679776143
PC(O-16:0/2:0)	CAG-56	0.25424584122746	0.0919192168633679	Group		0.637276953911353
PC(O-16:0/2:0)	Lachnospiraceae_UCG-006	0.466403162055336	0.00139577357198463	Group	**	0.0119628242266281
PC(O-16:0/2:0)	Aeromonas	-0.185406399085426	0.22271123844288	Group		0.931673947995971
PC(O-16:0/2:0)	Hungatella	-0.40347872270169	0.00598933172582054	Group	**	0.365478870646294
PC(O-16:0/2:0)	Tyzzerella	0.128440164719312	0.400433151115379	Group		0.937687892952685
PC(O-16:0/2:0)	Bartonella	0.061980627196994	0.685868693049908	Group		0.998329494536405
PC(O-16:0/2:0)	Negativibacillus	-0.382789669162762	0.00945224963100137	Group	**	0.0727096125461644
PC(O-16:0/2:0)	Coprococcus_1	0.221761880290263	0.143177129490929	Group		0.464237981662958
PC(O-16:0/2:0)	Pantoea	-0.116150321874031	0.447367278627908	Group		0.981012788617544
PC(O-16:0/2:0)	MND1	-0.150349190921825	0.324226404915308	Group		0.966503079861838
PC(O-16:0/2:0)	Coprobacter	0.135310763710688	0.375490823436393	Group		0.819536454845253
PC(O-16:0/2:0)	Robinsoniella	-0.153317862995924	0.314653075795848	Group		0.900282814800803
PC(O-16:0/2:0)	Burkholderia-Caballeronia-Paraburkholderia	0.216396673509047	0.153359644644315	Group		0.530111367980068
PC(O-16:0/2:0)	Helicobacter	-0.0033179384231465	0.982742209160248	Group		0.990335138112346
PC(14:0/20:1(11Z))	Bacteroides	0.253491436100132	0.0929987843630971	Group		0.88612558992294
PC(14:0/20:1(11Z))	Prevotella_9	-0.0387351778656126	0.800080555973551	Group		0.998967620076491
PC(14:0/20:1(11Z))	Faecalibacterium	-0.0434782608695652	0.7761608661892	Group		0.998279367625475
PC(14:0/20:1(11Z))	Escherichia-Shigella	-0.0661396574440053	0.665055037257832	Group		0.750785339019229
PC(14:0/20:1(11Z))	Roseburia	-0.23570487483531	0.118946326015936	Group		0.501786413055246
PC(14:0/20:1(11Z))	Blautia	-0.165480895915678	0.276335924700241	Group		0.987058028117084
PC(14:0/20:1(11Z))	Klebsiella	-0.0428194993412385	0.779471255929485	Group		0.991396993998042
PC(14:0/20:1(11Z))	uncultured_bacterium	-0.274440052700922	0.0683553249280257	Group		0.988641342320461
PC(14:0/20:1(11Z))	Agathobacter	-0.167720685111989	0.269816834522876	Group		0.842367163905766
PC(14:0/20:1(11Z))	Fusobacterium	-0.0407114624505929	0.790090436276932	Group		0.994838134050884
PC(14:0/20:1(11Z))	Lachnospira	-0.0494071146245059	0.746551959567716	Group		0.802744042545931
PC(14:0/20:1(11Z))	[Eubacterium]_eligens_group	-0.157575757575758	0.300174390547723	Group		0.513627012108237
PC(14:0/20:1(11Z))	Pseudomonas	0.0391304347826087	0.798079926161714	Group		0.936823425453869
PC(14:0/20:1(11Z))	Parabacteroides	-0.0322793148880105	0.83292952750961	Group		0.95723864426054
PC(14:0/20:1(11Z))	Alistipes	-0.16600790513834	0.274792697179699	Group		0.888349574617535
PC(14:0/20:1(11Z))	Lachnoclostridium	-0.0723320158102767	0.635788480992114	Group		0.941176316417723
PC(14:0/20:1(11Z))	Other	-0.147826086956522	0.331359737197167	Group		0.423305884555573
PC(14:0/20:1(11Z))	Prevotella_2	-0.0242424242424242	0.874217341896324	Group		0.914185403547829
PC(14:0/20:1(11Z))	Citrobacter	-0.213175230566535	0.159323867670928	Group		0.959299781171187
PC(14:0/20:1(11Z))	Lachnospiraceae_NK4A136_group	-0.198155467720685	0.191350342596861	Group		0.97793782378309
PC(14:0/20:1(11Z))	Ruminiclostridium_9	-0.1	0.51214487399941	Group		0.976258668599203
PC(14:0/20:1(11Z))	Anaerostipes	0.0270092226613966	0.859960024744724	Group		0.877510229331351
PC(14:0/20:1(11Z))	Haemophilus	0.213965744400527	0.157755005432413	Group		0.297650953646062
PC(14:0/20:1(11Z))	uncultured	-0.20764163372859	0.170628796879134	Group		0.992523682996035
PC(14:0/20:1(11Z))	[Eubacterium]_coprostanoligenes_group	-0.155862977602108	0.30551016524407	Group		0.959013743831613
PC(14:0/20:1(11Z))	Coprococcus_3	-0.0817055249352893	0.593640961893188	Group		0.736588726866212
PC(14:0/20:1(11Z))	Clostridium_sensu_stricto_1	-0.101844532279315	0.504358884601475	Group		0.954603079331957
PC(14:0/20:1(11Z))	Lactobacillus	-0.141897233201581	0.351285571270086	Group		0.95486007645593
PC(14:0/20:1(11Z))	[Ruminococcus]_gnavus_group	0.0587615283267457	0.700582857914278	Group		0.844075732426841
PC(14:0/20:1(11Z))	[Ruminococcus]_torques_group	0.00237154150197628	0.987956009809327	Group		0.987956009809327
PC(14:0/20:1(11Z))	Collinsella	-0.0949934123847167	0.533581750315387	Group		0.941343774171499
PC(14:0/20:1(11Z))	Bifidobacterium	-0.191963109354414	0.20581388402966	Group		0.60210389182458
PC(14:0/20:1(11Z))	Ruminococcus_2	-0.295388669301713	0.0492348456951719	Group	*	0.25211651329113
PC(14:0/20:1(11Z))	[Eubacterium]_hallii_group	-0.0379446640316205	0.804085638618957	Group		0.997591116421443
PC(14:0/20:1(11Z))	Subdoligranulum	-0.0632411067193676	0.678930455842854	Group		0.999655873275698
PC(14:0/20:1(11Z))	Ruminococcaceae_UCG-002	-0.0739130434782609	0.62840184116795	Group		1
PC(14:0/20:1(11Z))	Fusicatenibacter	-0.125691699604743	0.409416320129195	Group		0.638121322115122
PC(14:0/20:1(11Z))	Parasutterella	-0.268511198945982	0.074729223319323	Group		0.49819482212882
PC(14:0/20:1(11Z))	Lachnospiraceae_UCG-004	0.119894598155468	0.431490617781044	Group		0.459032572107494
PC(14:0/20:1(11Z))	Sutterella	-0.128194993412385	0.40009029078579	Group		1
PC(14:0/20:1(11Z))	Paraprevotella	-0.066734740969699	0.66315682571823	Group		0.996915863801064
PC(14:0/20:1(11Z))	Erysipelotrichaceae_UCG-003	-0.116600790513834	0.444326160022772	Group		0.874510606675131
PC(14:0/20:1(11Z))	Dorea	0.0993412384716732	0.514940303505935	Group		0.663054091527664
PC(14:0/20:1(11Z))	Ruminococcus_1	-0.214361001317523	0.156974858948654	Group		0.979351637413069
PC(14:0/20:1(11Z))	Ambiguous_taxa	-0.204874835309618	0.176495723509502	Group		0.996902591650867
PC(14:0/20:1(11Z))	metagenome	-0.323583662714097	0.0306158509988094	Group	*	0.866055399764676
PC(14:0/20:1(11Z))	[Eubacterium]_ventriosum_group	-0.139920948616601	0.358088387189657	Group		0.892003828596055
PC(14:0/20:1(11Z))	[Eubacterium]_ruminantium_group	-0.26772950375208	0.0753936309150493	Group		0.566178071140586
PC(14:0/20:1(11Z))	Alloprevotella	-0.358234519104084	0.0161503312055987	Group	*	0.750904400774859
PC(14:0/20:1(11Z))	Erysipelatoclostridium	-0.145897866239174	0.33891987486396	Group		0.884983556895716
PC(14:0/20:1(11Z))	Streptococcus	0.0598155467720685	0.695466038863509	Group		0.827935760551796
PC(14:0/20:1(11Z))	Lachnospiraceae_ND3007_group	-0.0235867705302425	0.877772412672528	Group		0.975019643073576
PC(14:0/20:1(11Z))	Romboutsia	-0.257971014492754	0.0872184045606688	Group		0.995107116867138
PC(14:0/20:1(11Z))	Lachnospiraceae_UCG-001	-0.301054018445323	0.0448928413777474	Group	*	0.23627811251446
PC(14:0/20:1(11Z))	Tyzzerella_4	0.0306982872200263	0.841019982658084	Group		0.938217654018169
PC(14:0/20:1(11Z))	Butyricicoccus	-0.13768115942029	0.365895069649946	Group		0.938864300389823
PC(14:0/20:1(11Z))	Ruminococcaceae_UCG-014	-0.129512516469038	0.395232229488474	Group		0.997591116421442
PC(14:0/20:1(11Z))	Coprococcus_2	-0.258027152445209	0.0870250536057049	Group		0.819783880707629
PC(14:0/20:1(11Z))	Barnesiella	-0.137962842151754	0.366116345755213	Group		0.984921340256726
PC(14:0/20:1(11Z))	Bilophila	-0.0748353096179183	0.624109582530009	Group		0.984251324795834
PC(14:0/20:1(11Z))	Odoribacter	-0.11133069828722	0.465297510075977	Group		0.880774963494707
PC(14:0/20:1(11Z))	[Eubacterium]_xylanophilum_group	-0.28264593735961	0.0599375473942198	Group		0.709875993721158
PC(14:0/20:1(11Z))	Ruminococcaceae_UCG-005	-0.295256916996047	0.0493397602607501	Group	*	0.487505653595088
PC(14:0/20:1(11Z))	Ruminococcaceae_UCG-013	-0.462714097496706	0.00153673186005818	Group	**	0.149491096894749
PC(14:0/20:1(11Z))	Stenotrophomonas	-0.148920132163841	0.328899344317135	Group		1
PC(14:0/20:1(11Z))	Christensenellaceae_R-7_group	-0.219235836627141	0.147585877574866	Group		0.994149896563529
PC(14:0/20:1(11Z))	Flavonifractor	-0.010935441370224	0.943265735620015	Group		0.995154925827746
PC(14:0/20:1(11Z))	Sphingomonas	-0.216469038208169	0.152862093934454	Group		0.96944829223806
PC(14:0/20:1(11Z))	uncultured_Bacteroidales_bacterium	0.0252112362885949	0.869424910525397	Group		0.939492351456042
PC(14:0/20:1(11Z))	Ruminococcaceae_NK4A214_group	0.0315251652676332	0.837121161720319	Group		0.97339669967479
PC(14:0/20:1(11Z))	Lachnospiraceae_UCG-010	-0.0729907773386034	0.632706370695408	Group		0.718984512153873
PC(14:0/20:1(11Z))	Eggerthella	-0.0182482954082988	0.905292490922846	Group		0.994517119657251
PC(14:0/20:1(11Z))	Ruminococcaceae_UCG-010	-0.321781528686325	0.0311206281855185	Group	*	0.418124261908377
PC(14:0/20:1(11Z))	Desulfovibrio	-0.306526104832148	0.0405632972543949	Group	*	0.747902553312488
PC(14:0/20:1(11Z))	Dialister	-0.0449275362318841	0.768892010396577	Group		0.840777608443297
PC(14:0/20:1(11Z))	Butyricimonas	-0.208569590470735	0.169152797933655	Group		0.688768307316275
PC(14:0/20:1(11Z))	Ruminococcaceae_UCG-003	0.0515746427600192	0.736522864173445	Group		0.99348179574856
PC(14:0/20:1(11Z))	Oscillibacter	-0.0824769433465085	0.589032595564242	Group		0.998967620076491
PC(14:0/20:1(11Z))	Adlercreutzia	-0.204069767711967	0.178748372449833	Group		0.991997847493503
PC(14:0/20:1(11Z))	Prevotellaceae_UCG-001	0.0309156956846794	0.8402287191351	Group		0.950517924757081
PC(14:0/20:1(11Z))	Ruminiclostridium_6	-0.493065710663349	0.00057906548979111	Group	***	0.019302182993037
PC(14:0/20:1(11Z))	[Clostridium]_innocuum_group	-0.203131974851259	0.18079636780233	Group		0.30132727967055
PC(14:0/20:1(11Z))	Intestinibacter	-0.0133087364444385	0.930854971901311	Group		0.98725619575343
PC(14:0/20:1(11Z))	Rikenellaceae_RC9_gut_group	-0.130830039525692	0.390409061350707	Group		0.80702326717884
PC(14:0/20:1(11Z))	UBA1819	-0.0221489830588391	0.885171629779754	Group		1
PC(14:0/20:1(11Z))	Enterococcus	-0.10257254855856	0.502547509653845	Group		0.953811679776143
PC(14:0/20:1(11Z))	CAG-56	-0.0439901364717811	0.774166159763418	Group		0.991043442362005
PC(14:0/20:1(11Z))	Lachnospiraceae_UCG-006	0.159420289855072	0.294496231321055	Group		0.338501415311557
PC(14:0/20:1(11Z))	Aeromonas	-0.0728619277722971	0.634322609954678	Group		0.931673947995971
PC(14:0/20:1(11Z))	Hungatella	-0.072868626274995	0.63429136844382	Group		0.967691737823124
PC(14:0/20:1(11Z))	Tyzzerella	-0.277383136371161	0.0650715973290687	Group		0.861353831641739
PC(14:0/20:1(11Z))	Bartonella	0.139054982260613	0.362297204026233	Group		0.998329494536405
PC(14:0/20:1(11Z))	Negativibacillus	0.054980448724758	0.719809856917805	Group		0.904551898619678
PC(14:0/20:1(11Z))	Coprococcus_1	0.113596662096118	0.457484108422635	Group		0.65354872631805
PC(14:0/20:1(11Z))	Pantoea	-0.164271624353057	0.280898103543298	Group		0.981012788617544
PC(14:0/20:1(11Z))	MND1	-0.18026090550487	0.236042880830893	Group		0.966503079861838
PC(14:0/20:1(11Z))	Coprobacter	-6.68861906627227e-05	0.999652074709903	Group		0.999652074709903
PC(14:0/20:1(11Z))	Robinsoniella	-0.0488379386071829	0.750040552048992	Group		0.920670892395836
PC(14:0/20:1(11Z))	Burkholderia-Caballeronia-Paraburkholderia	-0.293033022223454	0.0507568485312249	Group		0.445787654639512
PC(14:0/20:1(11Z))	Helicobacter	-0.121038393676384	0.428348948247011	Group		0.990335138112346
PC(18:1(11Z)/0:0)	Bacteroides	-0.17562582345191	0.247634012987288	Group		0.88612558992294
PC(18:1(11Z)/0:0)	Prevotella_9	0.0144927536231884	0.924745255183993	Group		0.998967620076491
PC(18:1(11Z)/0:0)	Faecalibacterium	0.283662714097497	0.0593118252733336	Group		0.426367405585226
PC(18:1(11Z)/0:0)	Escherichia-Shigella	-0.240447957839262	0.111541377129406	Group		0.327964356416977
PC(18:1(11Z)/0:0)	Roseburia	0.268774703557312	0.0744362539664919	Group		0.454450655127492
PC(18:1(11Z)/0:0)	Blautia	0.0272727272727273	0.858604427355521	Group		0.987058028117084
PC(18:1(11Z)/0:0)	Klebsiella	0.151251646903821	0.320178186123442	Group		0.991396993998042
PC(18:1(11Z)/0:0)	uncultured_bacterium	-0.0559947299077734	0.714077096569373	Group		0.988641342320461
PC(18:1(11Z)/0:0)	Agathobacter	0.0839262187088274	0.582481367786542	Group		0.842367163905766
PC(18:1(11Z)/0:0)	Fusobacterium	-0.170223978919631	0.262653283235145	Group		0.994838134050884
PC(18:1(11Z)/0:0)	Lachnospira	0.428063241106719	0.00362086192684422	Group	**	0.0452607740855527
PC(18:1(11Z)/0:0)	[Eubacterium]_eligens_group	0.125164690382082	0.41139561364792	Group		0.601264711890564
PC(18:1(11Z)/0:0)	Pseudomonas	-0.175494071146245	0.247993223410553	Group		0.591783696018755
PC(18:1(11Z)/0:0)	Parabacteroides	-0.293412384716733	0.0508278104734637	Group		0.828614094990249
PC(18:1(11Z)/0:0)	Alistipes	-0.209486166007905	0.166797322473098	Group		0.888349574617535
PC(18:1(11Z)/0:0)	Lachnoclostridium	0.137154150197628	0.367746851378093	Group		0.863877733087826
PC(18:1(11Z)/0:0)	Other	0.228722002635046	0.130522675047115	Group		0.267436170144284
PC(18:1(11Z)/0:0)	Prevotella_2	-0.0370223978919631	0.808764566895089	Group		0.914185403547829
PC(18:1(11Z)/0:0)	Citrobacter	0.153227931488801	0.313837889790465	Group		0.959299781171187
PC(18:1(11Z)/0:0)	Lachnospiraceae_NK4A136_group	0.107773386034256	0.479750437093235	Group		0.97793782378309
PC(18:1(11Z)/0:0)	Ruminiclostridium_9	-0.17536231884058	0.248352788626904	Group		0.976258668599203
PC(18:1(11Z)/0:0)	Anaerostipes	0.43965744400527	0.00274307198770495	Group	**	0.0228589332308746
PC(18:1(11Z)/0:0)	Haemophilus	0.00316205533596838	0.983827122289305	Group		0.997591116421443
PC(18:1(11Z)/0:0)	uncultured	0.0714097496706192	0.640113766436619	Group		0.992523682996035
PC(18:1(11Z)/0:0)	[Eubacterium]_coprostanoligenes_group	-0.0685111989459815	0.653784693805656	Group		0.959013743831613
PC(18:1(11Z)/0:0)	Coprococcus_3	0.282471443233472	0.0601024147888123	Group		0.315897387207893
PC(18:1(11Z)/0:0)	Clostridium_sensu_stricto_1	-0.10764163372859	0.480290269928926	Group		0.954603079331957
PC(18:1(11Z)/0:0)	Lactobacillus	-0.0164690382081686	0.914472609873195	Group		0.972843201992761
PC(18:1(11Z)/0:0)	[Ruminococcus]_gnavus_group	-0.119367588932806	0.433530123393374	Group		0.719162179659629
PC(18:1(11Z)/0:0)	[Ruminococcus]_torques_group	0.0683794466403162	0.654408840073571	Group		0.977643114938764
PC(18:1(11Z)/0:0)	Collinsella	-0.185902503293808	0.220702134065293	Group		0.941343774171499
PC(18:1(11Z)/0:0)	Bifidobacterium	0.323715415019763	0.0305451127007863	Group	*	0.305451127007863
PC(18:1(11Z)/0:0)	Ruminococcus_2	-0.122397891963109	0.421877242992763	Group		0.50828583493104
PC(18:1(11Z)/0:0)	[Eubacterium]_hallii_group	-0.000922266139657444	0.995526375279126	Group		0.997591116421443
PC(18:1(11Z)/0:0)	Subdoligranulum	-0.0367588932806324	0.810102635424813	Group		0.999655873275698
PC(18:1(11Z)/0:0)	Ruminococcaceae_UCG-002	-0.0320158102766798	0.834276764269002	Group		1
PC(18:1(11Z)/0:0)	Fusicatenibacter	0.410540184453228	0.00541794831766488	Group	**	0.05323019628942
PC(18:1(11Z)/0:0)	Parasutterella	0.32463768115942	0.030053755779545	Group	*	0.496300666702904
PC(18:1(11Z)/0:0)	Lachnospiraceae_UCG-004	0.416337285902503	0.0047519598839867	Group	**	0.0263997771332594
PC(18:1(11Z)/0:0)	Sutterella	0.0831357048748353	0.586050659617654	Group		1
PC(18:1(11Z)/0:0)	Paraprevotella	0.259428835082601	0.0852632941753119	Group		0.850925548750025
PC(18:1(11Z)/0:0)	Erysipelotrichaceae_UCG-003	0.180500658761528	0.234591955575709	Group		0.848838653136358
PC(18:1(11Z)/0:0)	Dorea	0.0675889328063241	0.65815864769552	Group		0.765300753134326
PC(18:1(11Z)/0:0)	Ruminococcus_1	0.251251646903821	0.0959989976793318	Group		0.956775444412093
PC(18:1(11Z)/0:0)	Ambiguous_taxa	0.200263504611331	0.186596801924606	Group		0.996902591650867
PC(18:1(11Z)/0:0)	metagenome	-0.0412384716732543	0.787431997256894	Group		0.958576599740788
PC(18:1(11Z)/0:0)	[Eubacterium]_ventriosum_group	0.192753623188406	0.203925620387862	Group		0.892003828596055
PC(18:1(11Z)/0:0)	[Eubacterium]_ruminantium_group	0.0780658124867654	0.61024487495312	Group		0.77882011112582
PC(18:1(11Z)/0:0)	Alloprevotella	0.21897233201581	0.148082458886622	Group		0.860387673585738
PC(18:1(11Z)/0:0)	Erysipelatoclostridium	-0.265897872752966	0.0774901476135857	Group		0.877903903472258
PC(18:1(11Z)/0:0)	Streptococcus	-0.189459815546772	0.211874861669182	Group		0.635950245087173
PC(18:1(11Z)/0:0)	Lachnospiraceae_ND3007_group	0.157860061984528	0.300356251859777	Group		0.975019643073576
PC(18:1(11Z)/0:0)	Romboutsia	0.179183135704875	0.238069171002906	Group		0.995107116867138
PC(18:1(11Z)/0:0)	Lachnospiraceae_UCG-001	0.403557312252964	0.0063276220554015	Group	**	0.0674276258537482
PC(18:1(11Z)/0:0)	Tyzzerella_4	-0.237812911725955	0.115610251062551	Group		0.913179665768633
PC(18:1(11Z)/0:0)	Butyricicoccus	0.197364953886693	0.193155087282929	Group		0.828521463452933
PC(18:1(11Z)/0:0)	Ruminococcaceae_UCG-014	0.121212121212121	0.426415617777079	Group		0.997591116421442
PC(18:1(11Z)/0:0)	Coprococcus_2	0.244220784073205	0.105928228975233	Group		0.819783880707629
PC(18:1(11Z)/0:0)	Barnesiella	-0.0276716302310108	0.856808869389406	Group		0.984921340256726
PC(18:1(11Z)/0:0)	Bilophila	0.0736495388669302	0.629630459842659	Group		0.984251324795834
PC(18:1(11Z)/0:0)	Odoribacter	-0.154018445322793	0.311324448867412	Group		0.869952987568165
PC(18:1(11Z)/0:0)	[Eubacterium]_xylanophilum_group	0.207405457064814	0.171598703999538	Group		0.901663154627024
PC(18:1(11Z)/0:0)	Ruminococcaceae_UCG-005	-0.0118577075098814	0.938460863519032	Group		0.97708774500479
PC(18:1(11Z)/0:0)	Ruminococcaceae_UCG-013	0.28300395256917	0.0599239832560008	Group		0.455033854002036
PC(18:1(11Z)/0:0)	Stenotrophomonas	0.0112778310894671	0.941386481294241	Group		1
PC(18:1(11Z)/0:0)	Christensenellaceae_R-7_group	0.0687747035573122	0.65253710887442	Group		0.994149896563529
PC(18:1(11Z)/0:0)	Flavonifractor	-0.259947299077734	0.0847596635369648	Group		0.995154925827746
PC(18:1(11Z)/0:0)	Sphingomonas	0.0217391304347826	0.887151312478216	Group		0.96944829223806
PC(18:1(11Z)/0:0)	uncultured_Bacteroidales_bacterium	-0.0611141486995783	0.690038513920127	Group		0.896153914181983
PC(18:1(11Z)/0:0)	Ruminococcaceae_NK4A214_group	0.00910140754588575	0.952683530699656	Group		0.992378677812142
PC(18:1(11Z)/0:0)	Lachnospiraceae_UCG-010	0.20197628458498	0.182797544528122	Group		0.51453471007415
PC(18:1(11Z)/0:0)	Eggerthella	-0.0529002931872343	0.73000282806215	Group		0.994517119657251
PC(18:1(11Z)/0:0)	Ruminococcaceae_UCG-010	0.272236133606039	0.0704252026526903	Group		0.704252026526903
PC(18:1(11Z)/0:0)	Desulfovibrio	-0.179037613058949	0.239290805162325	Group		0.854610018436875
PC(18:1(11Z)/0:0)	Dialister	0.297760210803689	0.0473773070576549	Group	*	0.344629376460704
PC(18:1(11Z)/0:0)	Butyricimonas	0.277653323344733	0.064799771277651	Group		0.55945520665943
PC(18:1(11Z)/0:0)	Ruminococcaceae_UCG-003	0.0862655150001344	0.573125489657063	Group		0.99348179574856
PC(18:1(11Z)/0:0)	Oscillibacter	-0.149143610013175	0.327030386549726	Group		0.998967620076491
PC(18:1(11Z)/0:0)	Adlercreutzia	0.134909446566712	0.376921735326507	Group		0.991997847493503
PC(18:1(11Z)/0:0)	Prevotellaceae_UCG-001	-0.219977065448681	0.146507358024448	Group		0.441230956183274
PC(18:1(11Z)/0:0)	Ruminiclostridium_6	0.399459854284736	0.00655894696703323	Group	**	0.0546578913919436
PC(18:1(11Z)/0:0)	[Clostridium]_innocuum_group	-0.524047465526842	0.000220170570950133	Group	***	0.0220170570950133
PC(18:1(11Z)/0:0)	Intestinibacter	-0.10238503185474	0.503333100196528	Group		0.98725619575343
PC(18:1(11Z)/0:0)	Rikenellaceae_RC9_gut_group	0.0455862977602108	0.76559447314102	Group		0.937349281477478
PC(18:1(11Z)/0:0)	UBA1819	-0.457350132328052	0.00158550179850325	Group	**	0.0792750899251625
PC(18:1(11Z)/0:0)	Enterococcus	0.109292137481472	0.474814199029012	Group		0.953811679776143
PC(18:1(11Z)/0:0)	CAG-56	0.282077681693865	0.0604757854040071	Group		0.637276953911353
PC(18:1(11Z)/0:0)	Lachnospiraceae_UCG-006	0.408959156785244	0.00561321087659652	Group	**	0.0255145948936205
PC(18:1(11Z)/0:0)	Aeromonas	-0.079630522155516	0.603082473157896	Group		0.931673947995971
PC(18:1(11Z)/0:0)	Hungatella	-0.357754647986639	0.015829938575793	Group	*	0.365478870646294
PC(18:1(11Z)/0:0)	Tyzzerella	0.0919319407620203	0.5480942302803	Group		0.937687892952685
PC(18:1(11Z)/0:0)	Bartonella	0.00192685887659049	0.989977214440778	Group		0.998329494536405
PC(18:1(11Z)/0:0)	Negativibacillus	-0.501913974733071	0.000443437653115944	Group	***	0.0094176419755853
PC(18:1(11Z)/0:0)	Coprococcus_1	0.236598995339552	0.117629494415936	Group		0.464237981662958
PC(18:1(11Z)/0:0)	Pantoea	-0.0205669128403506	0.893324514962277	Group		0.981012788617544
PC(18:1(11Z)/0:0)	MND1	-0.110554751256276	0.469695172542891	Group		0.966503079861838
PC(18:1(11Z)/0:0)	Coprobacter	0.20881868724902	0.168632725218634	Group		0.819536454845253
PC(18:1(11Z)/0:0)	Robinsoniella	-0.134946935625111	0.376787929440866	Group		0.900282814800803
PC(18:1(11Z)/0:0)	Burkholderia-Caballeronia-Paraburkholderia	0.310320910740706	0.0380197417946338	Group	*	0.422441575495931
PC(18:1(11Z)/0:0)	Helicobacter	0.0516271218641595	0.736264401005563	Group		0.990335138112346
PC(14:0/22:1(13Z))	Bacteroides	0.316073781291173	0.0348801002055627	Group	*	0.88612558992294
PC(14:0/22:1(13Z))	Prevotella_9	-0.00184453227931489	0.990708782696335	Group		0.998967620076491
PC(14:0/22:1(13Z))	Faecalibacterium	-0.0525691699604743	0.730905282106495	Group		0.998279367625475
PC(14:0/22:1(13Z))	Escherichia-Shigella	-0.111989459815547	0.462647156731289	Group		0.575753022093646
PC(14:0/22:1(13Z))	Roseburia	-0.0595520421607378	0.696743988684161	Group		0.8819544160559
PC(14:0/22:1(13Z))	Blautia	-0.0578392621870883	0.70507096436925	Group		0.987058028117084
PC(14:0/22:1(13Z))	Klebsiella	-0.0856389986824769	0.574782007417903	Group		0.991396993998042
PC(14:0/22:1(13Z))	uncultured_bacterium	-0.337022397891963	0.0240702850261505	Group	*	0.988641342320461
PC(14:0/22:1(13Z))	Agathobacter	-0.0836627140974967	0.583670033282772	Group		0.842367163905766
PC(14:0/22:1(13Z))	Fusobacterium	-0.0729907773386034	0.632706370695408	Group		0.994838134050884
PC(14:0/22:1(13Z))	Lachnospira	0.0799736495388669	0.600425630580407	Group		0.698169337884194
PC(14:0/22:1(13Z))	[Eubacterium]_eligens_group	-0.0740447957839262	0.627787907298777	Group		0.729985938719508
PC(14:0/22:1(13Z))	Pseudomonas	-0.13768115942029	0.365895069649946	Group		0.630853568361976
PC(14:0/22:1(13Z))	Parabacteroides	0.0459815546772068	0.763617930650414	Group		0.95723864426054
PC(14:0/22:1(13Z))	Alistipes	-0.159552042160738	0.294093348782255	Group		0.888349574617535
PC(14:0/22:1(13Z))	Lachnoclostridium	0.00869565217391304	0.954942748403589	Group		0.985203376569468
PC(14:0/22:1(13Z))	Other	-0.0774703557312253	0.611914656904351	Group		0.665124627069947
PC(14:0/22:1(13Z))	Prevotella_2	0.0906455862977602	0.552549335870214	Group		0.90063210579385
PC(14:0/22:1(13Z))	Citrobacter	-0.216864295125165	0.152099915932982	Group		0.959299781171187
PC(14:0/22:1(13Z))	Lachnospiraceae_NK4A136_group	-0.37364953886693	0.0118998010409818	Group	*	0.789136172559835
PC(14:0/22:1(13Z))	Ruminiclostridium_9	-0.245059288537549	0.104686541464753	Group		0.976258668599203
PC(14:0/22:1(13Z))	Anaerostipes	0.143083003952569	0.347242421508646	Group		0.403770257568193
PC(14:0/22:1(13Z))	Haemophilus	0.172068511198946	0.257457426999557	Group		0.402277229686808
PC(14:0/22:1(13Z))	uncultured	-0.227404479578393	0.132799161279212	Group		0.992523682996035
PC(14:0/22:1(13Z))	[Eubacterium]_coprostanoligenes_group	-0.155072463768116	0.307993358300622	Group		0.959013743831613
PC(14:0/22:1(13Z))	Coprococcus_3	-0.0427667044895537	0.780289097369376	Group		0.8128011430931
PC(14:0/22:1(13Z))	Clostridium_sensu_stricto_1	-0.15098814229249	0.321029676312011	Group		0.954603079331957
PC(14:0/22:1(13Z))	Lactobacillus	-0.221739130434783	0.142929970504553	Group		0.95486007645593
PC(14:0/22:1(13Z))	[Ruminococcus]_gnavus_group	0.272859025032938	0.0700109094580108	Group		0.663895320749074
PC(14:0/22:1(13Z))	[Ruminococcus]_torques_group	-0.0652173913043478	0.669458110302558	Group		0.977643114938764
PC(14:0/22:1(13Z))	Collinsella	-0.219631093544137	0.146843329509504	Group		0.941343774171499
PC(14:0/22:1(13Z))	Bifidobacterium	-0.143214756258234	0.346794969326772	Group		0.60210389182458
PC(14:0/22:1(13Z))	Ruminococcus_2	-0.264558629776021	0.0792346559299855	Group		0.25211651329113
PC(14:0/22:1(13Z))	[Eubacterium]_hallii_group	-0.124769433465086	0.412883705795745	Group		0.997591116421443
PC(14:0/22:1(13Z))	Subdoligranulum	-0.0129117259552042	0.932972262016273	Group		0.999655873275698
PC(14:0/22:1(13Z))	Ruminococcaceae_UCG-002	-0.222266139657444	0.141963913949222	Group		1
PC(14:0/22:1(13Z))	Fusicatenibacter	0.0351778656126482	0.818142274170441	Group		0.879722875452087
PC(14:0/22:1(13Z))	Parasutterella	-0.189986824769433	0.210588549338757	Group		0.70196183112919
PC(14:0/22:1(13Z))	Lachnospiraceae_UCG-004	0.13030303030303	0.392334134285303	Group		0.421864660521831
PC(14:0/22:1(13Z))	Sutterella	-0.203557312252964	0.179340363482627	Group		1
PC(14:0/22:1(13Z))	Paraprevotella	-0.0822820251442785	0.591029451276051	Group		0.996915863801064
PC(14:0/22:1(13Z))	Erysipelotrichaceae_UCG-003	-0.148353096179183	0.329623686343232	Group		0.848838653136358
PC(14:0/22:1(13Z))	Dorea	0.0259552042160738	0.865386396969933	Group		0.88304734384687
PC(14:0/22:1(13Z))	Ruminococcus_1	-0.184189723320158	0.225042595719134	Group		0.979351637413069
PC(14:0/22:1(13Z))	Ambiguous_taxa	-0.297496706192358	0.0475808270140997	Group	*	0.996902591650867
PC(14:0/22:1(13Z))	metagenome	-0.194598155467721	0.199567474465526	Group		0.866055399764676
PC(14:0/22:1(13Z))	[Eubacterium]_ventriosum_group	-0.00316205533596838	0.983827122289305	Group		0.993764769989197
PC(14:0/22:1(13Z))	[Eubacterium]_ruminantium_group	-0.246977832078383	0.101922312911835	Group		0.566178071140586
PC(14:0/22:1(13Z))	Alloprevotella	-0.308300395256917	0.0398018878734235	Group	*	0.750904400774859
PC(14:0/22:1(13Z))	Erysipelatoclostridium	0.0137067552745023	0.928792308030175	Group		0.977676113715974
PC(14:0/22:1(13Z))	Streptococcus	0.0653491436100132	0.668828417622449	Group		0.827935760551796
PC(14:0/22:1(13Z))	Lachnospiraceae_ND3007_group	-0.0612728955115238	0.689273880569943	Group		0.975019643073576
PC(14:0/22:1(13Z))	Romboutsia	-0.213965744400527	0.157755005432412	Group		0.995107116867138
PC(14:0/22:1(13Z))	Lachnospiraceae_UCG-001	-0.188142292490119	0.215114794895096	Group		0.693918693209987
PC(14:0/22:1(13Z))	Tyzzerella_4	-0.0108036890645586	0.943952314091643	Group		0.978102547684908
PC(14:0/22:1(13Z))	Butyricicoccus	-0.033596837944664	0.826200584343044	Group		0.938864300389823
PC(14:0/22:1(13Z))	Ruminococcaceae_UCG-014	-0.171805006587615	0.258195410529828	Group		0.997591116421442
PC(14:0/22:1(13Z))	Coprococcus_2	-0.288216197162941	0.0548618989061583	Group		0.819783880707629
PC(14:0/22:1(13Z))	Barnesiella	-0.192910793610475	0.204214874591221	Group		0.984921340256726
PC(14:0/22:1(13Z))	Bilophila	-0.0429512516469038	0.77880886419754	Group		0.984251324795834
PC(14:0/22:1(13Z))	Odoribacter	-0.220816864295125	0.144632370048271	Group		0.869952987568165
PC(14:0/22:1(13Z))	[Eubacterium]_xylanophilum_group	-0.275662144967974	0.0668243862549847	Group		0.709875993721158
PC(14:0/22:1(13Z))	Ruminococcaceae_UCG-005	-0.475889328063241	0.0010848606936615	Group	**	0.10848606936615
PC(14:0/22:1(13Z))	Ruminococcaceae_UCG-013	-0.279051383399209	0.0637047395602851	Group		0.455033854002036
PC(14:0/22:1(13Z))	Stenotrophomonas	-0.111459266322804	0.466046160297284	Group		1
PC(14:0/22:1(13Z))	Christensenellaceae_R-7_group	-0.309486166007905	0.0390160411205566	Group	*	0.994149896563529
PC(14:0/22:1(13Z))	Flavonifractor	0.0446640316205534	0.77021216997225	Group		0.995154925827746
PC(14:0/22:1(13Z))	Sphingomonas	-0.188274044795784	0.214789246685618	Group		0.96944829223806
PC(14:0/22:1(13Z))	uncultured_Bacteroidales_bacterium	-0.156943245796541	0.303207783438811	Group		0.583091891228483
PC(14:0/22:1(13Z))	Ruminococcaceae_NK4A214_group	-0.209530230241152	0.167153518485666	Group		0.97339669967479
PC(14:0/22:1(13Z))	Lachnospiraceae_UCG-010	-0.0786561264822134	0.606460662844698	Group		0.718984512153873
PC(14:0/22:1(13Z))	Eggerthella	0.1224678020362	0.42287450112125	Group		0.994517119657251
PC(14:0/22:1(13Z))	Ruminococcaceae_UCG-010	-0.317696668985557	0.0334499409526702	Group	*	0.418124261908377
PC(14:0/22:1(13Z))	Desulfovibrio	-0.40672388533642	0.00556124019564663	Group	**	0.556124019564663
PC(14:0/22:1(13Z))	Dialister	0.0722002635046113	0.63640564310867	Group		0.770073385760848
PC(14:0/22:1(13Z))	Butyricimonas	-0.217139137487547	0.15191972297957	Group		0.660520534693782
PC(14:0/22:1(13Z))	Ruminococcaceae_UCG-003	-0.22647995298965	0.134643985159168	Group		0.99348179574856
PC(14:0/22:1(13Z))	Oscillibacter	-0.129117259552042	0.396685989232168	Group		0.998967620076491
PC(14:0/22:1(13Z))	Adlercreutzia	-0.288480140328323	0.0546302518235372	Group		0.991997847493503
PC(14:0/22:1(13Z))	Prevotellaceae_UCG-001	-0.0412209275795726	0.788044074446332	Group		0.949450692104014
PC(14:0/22:1(13Z))	Ruminiclostridium_6	-0.302484979786639	0.0434232150584657	Group	*	0.217116075292328
PC(14:0/22:1(13Z))	[Clostridium]_innocuum_group	-0.0188929251406374	0.90196291686588	Group		0.920370323332531
PC(14:0/22:1(13Z))	Intestinibacter	0.103439189196874	0.498924908849689	Group		0.98725619575343
PC(14:0/22:1(13Z))	Rikenellaceae_RC9_gut_group	-0.25296442687747	0.0936980431330364	Group		0.49720394025609
PC(14:0/22:1(13Z))	UBA1819	0.0595913115630671	0.697388955638306	Group		1
PC(14:0/22:1(13Z))	Enterococcus	0.00935472183385712	0.951368151415007	Group		0.984836486313914
PC(14:0/22:1(13Z))	CAG-56	0.00593570057340375	0.969131396404626	Group		0.991043442362005
PC(14:0/22:1(13Z))	Lachnospiraceae_UCG-006	0.131225296442688	0.388968931606134	Group		0.422792316963189
PC(14:0/22:1(13Z))	Aeromonas	-0.0163242570418808	0.915239666867204	Group		0.973659220071494
PC(14:0/22:1(13Z))	Hungatella	-0.135590988131953	0.374493594155408	Group		0.900631869217507
PC(14:0/22:1(13Z))	Tyzzerella	-0.294049934264707	0.0499227655707048	Group	*	0.861353831641739
PC(14:0/22:1(13Z))	Bartonella	-0.0398217501162034	0.795081120204372	Group		0.998329494536405
PC(14:0/22:1(13Z))	Negativibacillus	-0.0916340812079301	0.549396926303862	Group		0.887907091200489
PC(14:0/22:1(13Z))	Coprococcus_1	-0.0411994891100788	0.78815177318371	Group		0.84747502492872
PC(14:0/22:1(13Z))	Pantoea	-0.30006598477332	0.0452123394923213	Group	*	0.981012788617544
PC(14:0/22:1(13Z))	MND1	-0.238107789654459	0.115238753935139	Group		0.966503079861838
PC(14:0/22:1(13Z))	Coprobacter	-0.147952253745943	0.332088043977349	Group		0.819536454845253
PC(14:0/22:1(13Z))	Robinsoniella	-0.111737574708075	0.464926466447643	Group		0.900282814800803
PC(14:0/22:1(13Z))	Burkholderia-Caballeronia-Paraburkholderia	-0.108032743952634	0.47994945364195	Group		0.872635370258091
PC(14:0/22:1(13Z))	Helicobacter	-0.17279823307747	0.256328922672773	Group		0.990335138112346
1-O-(2-methoxy-4Z-hexadecenyl)-sn-glycero-3-phosphocholine	Bacteroides	-0.025296442687747	0.868781037830897	Group		0.955450825083288
1-O-(2-methoxy-4Z-hexadecenyl)-sn-glycero-3-phosphocholine	Prevotella_9	0.0723320158102767	0.635788480992115	Group		0.998967620076491
1-O-(2-methoxy-4Z-hexadecenyl)-sn-glycero-3-phosphocholine	Faecalibacterium	0.253623188405797	0.0928246079766616	Group		0.488550568298219
1-O-(2-methoxy-4Z-hexadecenyl)-sn-glycero-3-phosphocholine	Escherichia-Shigella	-0.41897233201581	0.0044737951105781	Group	**	0.111844877764452
1-O-(2-methoxy-4Z-hexadecenyl)-sn-glycero-3-phosphocholine	Roseburia	0.304216073781291	0.0426092732057385	Group	*	0.376543454265908
1-O-(2-methoxy-4Z-hexadecenyl)-sn-glycero-3-phosphocholine	Blautia	0.08300395256917	0.586646500914177	Group		0.987058028117084
1-O-(2-methoxy-4Z-hexadecenyl)-sn-glycero-3-phosphocholine	Klebsiella	-0.117654808959157	0.440195874182772	Group		0.991396993998042
1-O-(2-methoxy-4Z-hexadecenyl)-sn-glycero-3-phosphocholine	uncultured_bacterium	-0.242951251646904	0.107778652881599	Group		0.988641342320461
1-O-(2-methoxy-4Z-hexadecenyl)-sn-glycero-3-phosphocholine	Agathobacter	0.127404479578393	0.403021828538335	Group		0.842367163905766
1-O-(2-methoxy-4Z-hexadecenyl)-sn-glycero-3-phosphocholine	Fusobacterium	-0.115810276679842	0.447437954270776	Group		0.994838134050884
1-O-(2-methoxy-4Z-hexadecenyl)-sn-glycero-3-phosphocholine	Lachnospira	0.50395256916996	0.000494310062543533	Group	***	0.013279625660093
1-O-(2-methoxy-4Z-hexadecenyl)-sn-glycero-3-phosphocholine	[Eubacterium]_eligens_group	0.149802371541502	0.324879185973117	Group		0.530118388402556
1-O-(2-methoxy-4Z-hexadecenyl)-sn-glycero-3-phosphocholine	Pseudomonas	-0.194993412384717	0.198642267969055	Group		0.582298419571911
1-O-(2-methoxy-4Z-hexadecenyl)-sn-glycero-3-phosphocholine	Parabacteroides	-0.105533596837945	0.488971277485397	Group		0.84305392669896
1-O-(2-methoxy-4Z-hexadecenyl)-sn-glycero-3-phosphocholine	Alistipes	-0.0873517786561265	0.567129867429562	Group		0.888349574617535
1-O-(2-methoxy-4Z-hexadecenyl)-sn-glycero-3-phosphocholine	Lachnoclostridium	0.206587615283267	0.172846815377914	Group		0.863877733087826
1-O-(2-methoxy-4Z-hexadecenyl)-sn-glycero-3-phosphocholine	Other	0.272463768115942	0.0704297672725804	Group		0.2060720942174
1-O-(2-methoxy-4Z-hexadecenyl)-sn-glycero-3-phosphocholine	Prevotella_2	0.12266139657444	0.420872473734097	Group		0.90063210579385
1-O-(2-methoxy-4Z-hexadecenyl)-sn-glycero-3-phosphocholine	Citrobacter	-0.0936758893280632	0.539295499875748	Group		0.959299781171187
1-O-(2-methoxy-4Z-hexadecenyl)-sn-glycero-3-phosphocholine	Lachnospiraceae_NK4A136_group	0.0326745718050066	0.830909569270844	Group		0.97793782378309
1-O-(2-methoxy-4Z-hexadecenyl)-sn-glycero-3-phosphocholine	Ruminiclostridium_9	-0.337154150197628	0.024012474830638	Group	*	0.60031187076595
1-O-(2-methoxy-4Z-hexadecenyl)-sn-glycero-3-phosphocholine	Anaerostipes	0.431752305665349	0.00331793157335564	Group	**	0.0243007885418241
1-O-(2-methoxy-4Z-hexadecenyl)-sn-glycero-3-phosphocholine	Haemophilus	0.143741765480896	0.34500873649417	Group		0.490967496810997
1-O-(2-methoxy-4Z-hexadecenyl)-sn-glycero-3-phosphocholine	uncultured	0.0525691699604743	0.730905282106496	Group		0.992523682996035
1-O-(2-methoxy-4Z-hexadecenyl)-sn-glycero-3-phosphocholine	[Eubacterium]_coprostanoligenes_group	-0.0832674571805006	0.58545509189413	Group		0.959013743831613
1-O-(2-methoxy-4Z-hexadecenyl)-sn-glycero-3-phosphocholine	Coprococcus_3	0.347149483973846	0.0194705261117699	Group	*	0.19782581126419
1-O-(2-methoxy-4Z-hexadecenyl)-sn-glycero-3-phosphocholine	Clostridium_sensu_stricto_1	-0.129776021080369	0.394264800818978	Group		0.954603079331957
1-O-(2-methoxy-4Z-hexadecenyl)-sn-glycero-3-phosphocholine	Lactobacillus	-0.241238471673254	0.110342410699845	Group		0.95486007645593
1-O-(2-methoxy-4Z-hexadecenyl)-sn-glycero-3-phosphocholine	[Ruminococcus]_gnavus_group	0.0656126482213439	0.66756971299517	Group		0.814109406091671
1-O-(2-methoxy-4Z-hexadecenyl)-sn-glycero-3-phosphocholine	[Ruminococcus]_torques_group	0.0832674571805006	0.585455091894131	Group		0.977643114938764
1-O-(2-methoxy-4Z-hexadecenyl)-sn-glycero-3-phosphocholine	Collinsella	-0.122924901185771	0.419869073692868	Group		0.941343774171499
1-O-(2-methoxy-4Z-hexadecenyl)-sn-glycero-3-phosphocholine	Bifidobacterium	0.223847167325428	0.139095027530428	Group		0.535893957828727
1-O-(2-methoxy-4Z-hexadecenyl)-sn-glycero-3-phosphocholine	Ruminococcus_2	-0.231488801054018	0.125838112968816	Group		0.25211651329113
1-O-(2-methoxy-4Z-hexadecenyl)-sn-glycero-3-phosphocholine	[Eubacterium]_hallii_group	0.0364953886693017	0.811441244732664	Group		0.997591116421443
1-O-(2-methoxy-4Z-hexadecenyl)-sn-glycero-3-phosphocholine	Subdoligranulum	-0.0982872200263504	0.519428990455731	Group		0.999655873275698
1-O-(2-methoxy-4Z-hexadecenyl)-sn-glycero-3-phosphocholine	Ruminococcaceae_UCG-002	-0.0363636363636364	0.812110751030179	Group		1
1-O-(2-methoxy-4Z-hexadecenyl)-sn-glycero-3-phosphocholine	Fusicatenibacter	0.317654808959157	0.0339436049653116	Group	*	0.154289113478689
1-O-(2-methoxy-4Z-hexadecenyl)-sn-glycero-3-phosphocholine	Parasutterella	0.212911725955204	0.15984936596528	Group		0.600840306135772
1-O-(2-methoxy-4Z-hexadecenyl)-sn-glycero-3-phosphocholine	Lachnospiraceae_UCG-004	0.493017127799736	0.000676463964400965	Group	***	0.0104847822723724
1-O-(2-methoxy-4Z-hexadecenyl)-sn-glycero-3-phosphocholine	Sutterella	0.0693017127799736	0.650044779706868	Group		1
1-O-(2-methoxy-4Z-hexadecenyl)-sn-glycero-3-phosphocholine	Paraprevotella	0.13748805962859	0.367784155748216	Group		0.996915863801064
1-O-(2-methoxy-4Z-hexadecenyl)-sn-glycero-3-phosphocholine	Erysipelotrichaceae_UCG-003	0.0321475625823452	0.83360308640797	Group		0.942776682017832
1-O-(2-methoxy-4Z-hexadecenyl)-sn-glycero-3-phosphocholine	Dorea	0.26034255599473	0.0842745250629136	Group		0.180339709653117
1-O-(2-methoxy-4Z-hexadecenyl)-sn-glycero-3-phosphocholine	Ruminococcus_1	-0.0354413702239789	0.816801016182547	Group		0.985686621558246
1-O-(2-methoxy-4Z-hexadecenyl)-sn-glycero-3-phosphocholine	Ambiguous_taxa	-0.0703557312252964	0.645071565970144	Group		0.996902591650867
1-O-(2-methoxy-4Z-hexadecenyl)-sn-glycero-3-phosphocholine	metagenome	-0.246113306982872	0.103166410888355	Group		0.866055399764676
1-O-(2-methoxy-4Z-hexadecenyl)-sn-glycero-3-phosphocholine	[Eubacterium]_ventriosum_group	0.0861660079051383	0.572422442606944	Group		0.923262004204748
1-O-(2-methoxy-4Z-hexadecenyl)-sn-glycero-3-phosphocholine	[Eubacterium]_ruminantium_group	-0.0842583748274877	0.582115644976377	Group		0.776154193301836
1-O-(2-methoxy-4Z-hexadecenyl)-sn-glycero-3-phosphocholine	Alloprevotella	0.0156785243741765	0.91858009321091	Group		0.981220543699963
1-O-(2-methoxy-4Z-hexadecenyl)-sn-glycero-3-phosphocholine	Erysipelatoclostridium	-0.244678761222246	0.105254588419735	Group		0.877903903472258
1-O-(2-methoxy-4Z-hexadecenyl)-sn-glycero-3-phosphocholine	Streptococcus	-0.12463768115942	0.413380425713949	Group		0.677672829039261
1-O-(2-methoxy-4Z-hexadecenyl)-sn-glycero-3-phosphocholine	Lachnospiraceae_ND3007_group	0.111477138930643	0.465974211618519	Group		0.975019643073576
1-O-(2-methoxy-4Z-hexadecenyl)-sn-glycero-3-phosphocholine	Romboutsia	0.0313570487483531	0.837646921611774	Group		0.995107116867138
1-O-(2-methoxy-4Z-hexadecenyl)-sn-glycero-3-phosphocholine	Lachnospiraceae_UCG-001	0.208695652173913	0.168431602747678	Group		0.647813856721838
1-O-(2-methoxy-4Z-hexadecenyl)-sn-glycero-3-phosphocholine	Tyzzerella_4	-0.193939393939394	0.201116286888359	Group		0.913179665768633
1-O-(2-methoxy-4Z-hexadecenyl)-sn-glycero-3-phosphocholine	Butyricicoccus	0.243478260869565	0.106999108412893	Group		0.828521463452933
1-O-(2-methoxy-4Z-hexadecenyl)-sn-glycero-3-phosphocholine	Ruminococcaceae_UCG-014	-0.0902503293807641	0.554289500170904	Group		0.997591116421442
1-O-(2-methoxy-4Z-hexadecenyl)-sn-glycero-3-phosphocholine	Coprococcus_2	0.0301890447177319	0.843936897619313	Group		0.948243705190239
1-O-(2-methoxy-4Z-hexadecenyl)-sn-glycero-3-phosphocholine	Barnesiella	-0.0704967722551941	0.645392538809872	Group		0.984921340256726
1-O-(2-methoxy-4Z-hexadecenyl)-sn-glycero-3-phosphocholine	Bilophila	0.132411067193676	0.38466747241395	Group		0.984251324795834
1-O-(2-methoxy-4Z-hexadecenyl)-sn-glycero-3-phosphocholine	Odoribacter	-0.107509881422925	0.480830425014192	Group		0.880774963494707
1-O-(2-methoxy-4Z-hexadecenyl)-sn-glycero-3-phosphocholine	[Eubacterium]_xylanophilum_group	0.0743180926204289	0.627545983965994	Group		0.958891580890021
1-O-(2-methoxy-4Z-hexadecenyl)-sn-glycero-3-phosphocholine	Ruminococcaceae_UCG-005	-0.266403162055336	0.0771060901902768	Group		0.487505653595088
1-O-(2-methoxy-4Z-hexadecenyl)-sn-glycero-3-phosphocholine	Ruminococcaceae_UCG-013	0.121475625823452	0.425404701356157	Group		0.973092114575631
1-O-(2-methoxy-4Z-hexadecenyl)-sn-glycero-3-phosphocholine	Stenotrophomonas	-0.263281296544753	0.0805642670489494	Group		1
1-O-(2-methoxy-4Z-hexadecenyl)-sn-glycero-3-phosphocholine	Christensenellaceae_R-7_group	0.00790513833992095	0.95906642349078	Group		0.994149896563529
1-O-(2-methoxy-4Z-hexadecenyl)-sn-glycero-3-phosphocholine	Flavonifractor	-0.0652173913043478	0.669458110302558	Group		0.995154925827746
1-O-(2-methoxy-4Z-hexadecenyl)-sn-glycero-3-phosphocholine	Sphingomonas	-0.172727272727273	0.255618705790217	Group		0.96944829223806
1-O-(2-methoxy-4Z-hexadecenyl)-sn-glycero-3-phosphocholine	uncultured_Bacteroidales_bacterium	-0.020723372237222	0.89251773388324	Group		0.939492351456042
1-O-(2-methoxy-4Z-hexadecenyl)-sn-glycero-3-phosphocholine	Ruminococcaceae_NK4A214_group	-0.071228406880845	0.641959930922285	Group		0.97339669967479
1-O-(2-methoxy-4Z-hexadecenyl)-sn-glycero-3-phosphocholine	Lachnospiraceae_UCG-010	0.223978919631093	0.138857929248622	Group		0.51453471007415
1-O-(2-methoxy-4Z-hexadecenyl)-sn-glycero-3-phosphocholine	Eggerthella	-0.0490793504663631	0.748845071898865	Group		0.994517119657251
1-O-(2-methoxy-4Z-hexadecenyl)-sn-glycero-3-phosphocholine	Ruminococcaceae_UCG-010	-0.0741863229526622	0.62815797246069	Group		0.999314567096864
1-O-(2-methoxy-4Z-hexadecenyl)-sn-glycero-3-phosphocholine	Desulfovibrio	-0.266315153445565	0.077008537854095	Group		0.747902553312488
1-O-(2-methoxy-4Z-hexadecenyl)-sn-glycero-3-phosphocholine	Dialister	0.216600790513834	0.152607721050736	Group		0.461690761613691
1-O-(2-methoxy-4Z-hexadecenyl)-sn-glycero-3-phosphocholine	Butyricimonas	0.335530725504437	0.0242445145298047	Group	*	0.425938315678293
1-O-(2-methoxy-4Z-hexadecenyl)-sn-glycero-3-phosphocholine	Ruminococcaceae_UCG-003	0.0243363723509554	0.873918813273053	Group		0.99348179574856
1-O-(2-methoxy-4Z-hexadecenyl)-sn-glycero-3-phosphocholine	Oscillibacter	-0.148484848484848	0.329190571539316	Group		0.998967620076491
1-O-(2-methoxy-4Z-hexadecenyl)-sn-glycero-3-phosphocholine	Adlercreutzia	0.155777938053481	0.30685715471383	Group		0.991997847493503
1-O-(2-methoxy-4Z-hexadecenyl)-sn-glycero-3-phosphocholine	Prevotellaceae_UCG-001	-0.238936049768132	0.113942113231605	Group		0.405117857132186
1-O-(2-methoxy-4Z-hexadecenyl)-sn-glycero-3-phosphocholine	Ruminiclostridium_6	0.175783474822504	0.248078286738252	Group		0.420471672437715
1-O-(2-methoxy-4Z-hexadecenyl)-sn-glycero-3-phosphocholine	[Clostridium]_innocuum_group	-0.337826640451818	0.0232305612554284	Group	*	0.176304942914009
1-O-(2-methoxy-4Z-hexadecenyl)-sn-glycero-3-phosphocholine	Intestinibacter	-0.172618264774401	0.256832125871255	Group		0.98725619575343
1-O-(2-methoxy-4Z-hexadecenyl)-sn-glycero-3-phosphocholine	Rikenellaceae_RC9_gut_group	-0.0743083003952569	0.626560792236687	Group		0.866821623488284
1-O-(2-methoxy-4Z-hexadecenyl)-sn-glycero-3-phosphocholine	UBA1819	-0.241924904243867	0.109355065340282	Group		0.41190093796141
1-O-(2-methoxy-4Z-hexadecenyl)-sn-glycero-3-phosphocholine	Enterococcus	-0.0924272868514193	0.545931087908968	Group		0.953811679776143
1-O-(2-methoxy-4Z-hexadecenyl)-sn-glycero-3-phosphocholine	CAG-56	0.195548357779357	0.197977700082416	Group		0.733250741045985
1-O-(2-methoxy-4Z-hexadecenyl)-sn-glycero-3-phosphocholine	Lachnospiraceae_UCG-006	0.459420289855072	0.00167318073881475	Group	**	0.0119628242266281
1-O-(2-methoxy-4Z-hexadecenyl)-sn-glycero-3-phosphocholine	Aeromonas	-0.145192985396891	0.341283843638877	Group		0.931673947995971
1-O-(2-methoxy-4Z-hexadecenyl)-sn-glycero-3-phosphocholine	Hungatella	-0.282118858688543	0.0604366541617072	Group		0.365478870646294
1-O-(2-methoxy-4Z-hexadecenyl)-sn-glycero-3-phosphocholine	Tyzzerella	0.0920642169357786	0.547516189712121	Group		0.937687892952685
1-O-(2-methoxy-4Z-hexadecenyl)-sn-glycero-3-phosphocholine	Bartonella	0.113042387426642	0.459696221741436	Group		0.998329494536405
1-O-(2-methoxy-4Z-hexadecenyl)-sn-glycero-3-phosphocholine	Negativibacillus	-0.329481375204572	0.0270946430497363	Group	*	0.123157468407892
1-O-(2-methoxy-4Z-hexadecenyl)-sn-glycero-3-phosphocholine	Coprococcus_1	0.266339462558885	0.076980553881292	Group		0.464237981662958
1-O-(2-methoxy-4Z-hexadecenyl)-sn-glycero-3-phosphocholine	Pantoea	-0.197758777311063	0.192855126048557	Group		0.981012788617544
1-O-(2-methoxy-4Z-hexadecenyl)-sn-glycero-3-phosphocholine	MND1	-0.259190936497134	0.0855603303130674	Group		0.966503079861838
1-O-(2-methoxy-4Z-hexadecenyl)-sn-glycero-3-phosphocholine	Coprobacter	0.244535913062914	0.105464351553532	Group		0.819536454845253
1-O-(2-methoxy-4Z-hexadecenyl)-sn-glycero-3-phosphocholine	Robinsoniella	-0.125194468008506	0.412542100264297	Group		0.900282814800803
1-O-(2-methoxy-4Z-hexadecenyl)-sn-glycero-3-phosphocholine	Burkholderia-Caballeronia-Paraburkholderia	0.139627850553129	0.360303583681613	Group		0.779731066160144
1-O-(2-methoxy-4Z-hexadecenyl)-sn-glycero-3-phosphocholine	Helicobacter	-0.17598345396369	0.247532065050785	Group		0.990335138112346
Methenamine	Bacteroides	0.188801054018445	0.213490511045449	Group		0.88612558992294
Methenamine	Prevotella_9	-0.107114624505929	0.482452821670711	Group		0.998967620076491
Methenamine	Faecalibacterium	0.00237154150197628	0.987956009809327	Group		0.998279367625475
Methenamine	Escherichia-Shigella	-0.173122529644269	0.254519747856655	Group		0.389008690103363
Methenamine	Roseburia	-0.00447957839262187	0.976946633802805	Group		0.986814781618995
Methenamine	Blautia	-0.0260869565217391	0.86470775697556	Group		0.987058028117084
Methenamine	Klebsiella	0.0577075098814229	0.70571294357177	Group		0.991396993998042
Methenamine	uncultured_bacterium	-0.0538866930171278	0.724417461583905	Group		0.988641342320461
Methenamine	Agathobacter	-0.183530961791831	0.226727702514092	Group		0.842367163905766
Methenamine	Fusobacterium	0.0586297760210804	0.701223397310699	Group		0.994838134050884
Methenamine	Lachnospira	0.0542819499341238	0.72247484425433	Group		0.793928400279484
Methenamine	[Eubacterium]_eligens_group	-0.312252964426877	0.0372321323780043	Group	*	0.382305078007802
Methenamine	Pseudomonas	0.0769433465085639	0.614345419603361	Group		0.850755153663878
Methenamine	Parabacteroides	0.200131752305665	0.186891386721254	Group		0.828614094990249
Methenamine	Alistipes	0.0604743083003952	0.69227485471956	Group		0.888349574617535
Methenamine	Lachnoclostridium	0.00671936758893281	0.965253903361123	Group		0.985203376569468
Methenamine	Other	0.142160737812912	0.350384593237356	Group		0.437980741546695
Methenamine	Prevotella_2	0.0758893280632411	0.619219322072281	Group		0.904506641347839
Methenamine	Citrobacter	0.0380764163372859	0.803417773897025	Group		0.97708774500479
Methenamine	Lachnospiraceae_NK4A136_group	-0.155335968379447	0.307164186757103	Group		0.97793782378309
Methenamine	Ruminiclostridium_9	0.0682476943346508	0.655033221719078	Group		0.976258668599203
Methenamine	Anaerostipes	0.176811594202899	0.244417072900595	Group		0.31335522166743
Methenamine	Haemophilus	0.418181818181818	0.00455570121303021	Group	**	0.0231174653232588
Methenamine	uncultured	0.0188405797101449	0.90216392429132	Group		0.992523682996035
Methenamine	[Eubacterium]_coprostanoligenes_group	0.120421607378129	0.429456539035571	Group		0.959013743831613
Methenamine	Coprococcus_3	0.0508184605817227	0.740250292793276	Group		0.795024874221351
Methenamine	Clostridium_sensu_stricto_1	0.00711462450592885	0.963191165667185	Group		0.999655873275698
Methenamine	Lactobacillus	0.0898550724637681	0.556032271581737	Group		0.95486007645593
Methenamine	[Ruminococcus]_gnavus_group	0.155731225296443	0.305923130418407	Group		0.663895320749074
Methenamine	[Ruminococcus]_torques_group	0.00421607378129117	0.978322613820964	Group		0.987956009809327
Methenamine	Collinsella	0.0259552042160738	0.865386396969933	Group		0.992139455878402
Methenamine	Bifidobacterium	0.12068511198946	0.428441537818777	Group		0.627564838790254
Methenamine	Ruminococcus_2	-0.194993412384717	0.198642267969055	Group		0.292120982307434
Methenamine	[Eubacterium]_hallii_group	0.0648221343873518	0.67134854525859	Group		0.997591116421443
Methenamine	Subdoligranulum	-0.0137022397891963	0.92885783282699	Group		0.999655873275698
Methenamine	Ruminococcaceae_UCG-002	0.00671936758893281	0.965253903361123	Group		1
Methenamine	Fusicatenibacter	0.0368906455862978	0.809433533333184	Group		0.879722875452087
Methenamine	Parasutterella	0.0409749670619236	0.78876091729272	Group		0.979698656665395
Methenamine	Lachnospiraceae_UCG-004	0.21528326745718	0.155165592333254	Group		0.186207869190874
Methenamine	Sutterella	-0.0624505928853755	0.682733368572243	Group		1
Methenamine	Paraprevotella	-0.0569188708764264	0.710354411402449	Group		0.996915863801064
Methenamine	Erysipelotrichaceae_UCG-003	-0.133860342555995	0.379448779945492	Group		0.848838653136358
Methenamine	Dorea	0.289723320158103	0.0539135842104448	Group		0.158569365324838
Methenamine	Ruminococcus_1	-0.0447957839262187	0.769552008861914	Group		0.985686621558246
Methenamine	Ambiguous_taxa	0.0210803689064559	0.890560001140673	Group		0.996902591650867
Methenamine	metagenome	-0.0262187088274045	0.864029214157904	Group		0.986479453565343
Methenamine	[Eubacterium]_ventriosum_group	-0.146245059288538	0.336602350746199	Group		0.892003828596055
Methenamine	[Eubacterium]_ruminantium_group	-0.144273526874275	0.34438270560105	Group		0.682586444723719
Methenamine	Alloprevotella	-0.0761528326745718	0.617999306082407	Group		0.903347554707425
Methenamine	Erysipelatoclostridium	0.0305766079200437	0.841958700139214	Group		0.954392702962091
Methenamine	Streptococcus	0.161791831357049	0.287299409492189	Group		0.635950245087173
Methenamine	Lachnospiraceae_ND3007_group	-0.0768217163079966	0.615965527426486	Group		0.975019643073576
Methenamine	Romboutsia	-0.0508563899868248	0.739367494431842	Group		0.995107116867138
Methenamine	Lachnospiraceae_UCG-001	-0.115415019762846	0.448998364020226	Group		0.920710859826474
Methenamine	Tyzzerella_4	-0.0856389986824769	0.574782007417903	Group		0.92133167353528
Methenamine	Butyricicoccus	0.00237154150197628	0.987956009809327	Group		0.990020578127927
Methenamine	Ruminococcaceae_UCG-014	0.0591567852437418	0.698662485083444	Group		0.997591116421442
Methenamine	Coprococcus_2	-0.0647379952371493	0.672660992604845	Group		0.875224080824261
Methenamine	Barnesiella	0.00316247202640123	0.983550732555438	Group		0.984921340256726
Methenamine	Bilophila	-0.049802371541502	0.744590401878926	Group		0.984251324795834
Methenamine	Odoribacter	0.155204216073781	0.307578592466107	Group		0.869952987568165
Methenamine	[Eubacterium]_xylanophilum_group	0.0313611809284789	0.837957044457362	Group		0.958891580890021
Methenamine	Ruminococcaceae_UCG-005	-0.106851119894598	0.483536026835481	Group		0.715772490800381
Methenamine	Ruminococcaceae_UCG-013	-0.129117259552042	0.396685989232168	Group		0.973092114575631
Methenamine	Stenotrophomonas	0.0247320857225156	0.871885662636239	Group		1
Methenamine	Christensenellaceae_R-7_group	0.141765480895916	0.351736595779215	Group		0.994149896563529
Methenamine	Flavonifractor	-0.0227931488801054	0.881701662278082	Group		0.995154925827746
Methenamine	Sphingomonas	0.0992094861660079	0.51550031418964	Group		0.96944829223806
Methenamine	uncultured_Bacteroidales_bacterium	0.122096301397646	0.424293485136759	Group		0.744374535327647
Methenamine	Ruminococcaceae_NK4A214_group	0.0987304862042823	0.518767593297197	Group		0.97339669967479
Methenamine	Lachnospiraceae_UCG-010	0.149670619235837	0.325308707167046	Group		0.586424344309971
Methenamine	Eggerthella	0.038802332113675	0.800218378478687	Group		0.994517119657251
Methenamine	Ruminococcaceae_UCG-010	0.060745816840457	0.691813827395369	Group		0.999314567096864
Methenamine	Desulfovibrio	-0.028213585563045	0.854034535548491	Group		0.938499489613726
Methenamine	Dialister	0.0143610013175231	0.925430551691775	Group		0.944316889481403
Methenamine	Butyricimonas	0.0450890012269224	0.768678163368268	Group		0.894140828286088
Methenamine	Ruminococcaceae_UCG-003	0.00171475794342775	0.991080435587849	Group		0.99348179574856
Methenamine	Oscillibacter	0.00645586297760211	0.96662918848605	Group		0.998967620076491
Methenamine	Adlercreutzia	-0.00655484668494682	0.965913328835128	Group		0.991997847493503
Methenamine	Prevotellaceae_UCG-001	0.118113811718391	0.439672746151419	Group		0.697893247859395
Methenamine	Ruminiclostridium_6	-0.243362014748631	0.107200280612625	Group		0.382858145045089
Methenamine	[Clostridium]_innocuum_group	-0.210332425341922	0.165497161290662	Group		0.300903929619385
Methenamine	Intestinibacter	0.0722097779361614	0.637367209224489	Group		0.98725619575343
Methenamine	Rikenellaceae_RC9_gut_group	0.147430830039526	0.332665545627625	Group		0.779054534297955
Methenamine	UBA1819	0.0614370601513036	0.688483473128827	Group		1
Methenamine	Enterococcus	0.108369840962641	0.478572063509442	Group		0.953811679776143
Methenamine	CAG-56	-0.0511129771598656	0.73879783516506	Group		0.991043442362005
Methenamine	Lachnospiraceae_UCG-006	0.14901185770751	0.327461704909552	Group		0.367934499898373
Methenamine	Aeromonas	0.0583957162473784	0.703179163227652	Group		0.931673947995971
Methenamine	Hungatella	-0.0781394129856637	0.609907156105268	Group		0.967691737823124
Methenamine	Tyzzerella	-0.015740864677238	0.918258376093069	Group		0.988991253718732
Methenamine	Bartonella	-0.0724177794451925	0.636395497688606	Group		0.998329494536405
Methenamine	Negativibacillus	-0.0694278659079061	0.650420635135979	Group		0.887907091200489
Methenamine	Coprococcus_1	0.193809815331335	0.20207361560486	Group		0.533396066986263
Methenamine	Pantoea	-0.00685563761345019	0.964350131074772	Group		0.981012788617544
Methenamine	MND1	0.0498089344158194	0.745235694021049	Group		0.966503079861838
Methenamine	Coprobacter	0.137518008002558	0.367678818817167	Group		0.819536454845253
Methenamine	Robinsoniella	0.0441507061092799	0.773363549612502	Group		0.920670892395836
Methenamine	Burkholderia-Caballeronia-Paraburkholderia	0.0111940734077224	0.941821041688933	Group		0.982959675899095
Methenamine	Helicobacter	0.0387535207823511	0.800464569597701	Group		0.990335138112346
2-C-Methyl-D-erythritol 4-phosphate	Bacteroides	-0.0077733860342556	0.959753809315679	Group		0.96944829223806
2-C-Methyl-D-erythritol 4-phosphate	Prevotella_9	0.0235836627140975	0.877617987405916	Group		0.998967620076491
2-C-Methyl-D-erythritol 4-phosphate	Faecalibacterium	0.0743083003952569	0.626560792236688	Group		0.998279367625475
2-C-Methyl-D-erythritol 4-phosphate	Escherichia-Shigella	0.208695652173913	0.168431602747678	Group		0.367759181655136
2-C-Methyl-D-erythritol 4-phosphate	Roseburia	-0.0853754940711462	0.575963467538808	Group		0.872671920513345
2-C-Methyl-D-erythritol 4-phosphate	Blautia	0.0454545454545454	0.766253651784691	Group		0.987058028117084
2-C-Methyl-D-erythritol 4-phosphate	Klebsiella	-0.0710144927536232	0.641971123188458	Group		0.991396993998042
2-C-Methyl-D-erythritol 4-phosphate	uncultured_bacterium	0.00329380764163373	0.983139012479076	Group		0.988644191185754
2-C-Methyl-D-erythritol 4-phosphate	Agathobacter	0.0565217391304348	0.711499891209468	Group		0.842367163905766
2-C-Methyl-D-erythritol 4-phosphate	Fusobacterium	-0.126482213438735	0.406457745347141	Group		0.994838134050884
2-C-Methyl-D-erythritol 4-phosphate	Lachnospira	-0.10935441370224	0.473297653956782	Group		0.603868498666176
2-C-Methyl-D-erythritol 4-phosphate	[Eubacterium]_eligens_group	0.0915678524374176	0.548499134082195	Group		0.69149238732789
2-C-Methyl-D-erythritol 4-phosphate	Pseudomonas	-0.000790513833992095	0.996214619749484	Group		0.996214619749484
2-C-Methyl-D-erythritol 4-phosphate	Parabacteroides	0.0679841897233201	0.656282689668267	Group		0.95723864426054
2-C-Methyl-D-erythritol 4-phosphate	Alistipes	0.0633728590250329	0.678297407130317	Group		0.888349574617535
2-C-Methyl-D-erythritol 4-phosphate	Lachnoclostridium	-0.146113306982872	0.337041567145177	Group		0.863877733087826
2-C-Methyl-D-erythritol 4-phosphate	Other	-0.11133069828722	0.465297510075977	Group		0.516997233417752
2-C-Methyl-D-erythritol 4-phosphate	Prevotella_2	-0.269169960474308	0.0739985123574692	Group		0.90063210579385
2-C-Methyl-D-erythritol 4-phosphate	Citrobacter	-0.00895915678524374	0.953568445719853	Group		0.97708774500479
2-C-Methyl-D-erythritol 4-phosphate	Lachnospiraceae_NK4A136_group	0.0447957839262187	0.769552008861914	Group		0.97793782378309
2-C-Methyl-D-erythritol 4-phosphate	Ruminiclostridium_9	0.22266139657444	0.141242580471024	Group		0.976258668599203
2-C-Methyl-D-erythritol 4-phosphate	Anaerostipes	-0.0811594202898551	0.595016828048996	Group		0.632996625584038
2-C-Methyl-D-erythritol 4-phosphate	Haemophilus	-0.107246376811594	0.481911701095336	Group		0.60238962636917
2-C-Methyl-D-erythritol 4-phosphate	uncultured	-0.0881422924901186	0.563614219341433	Group		0.992523682996035
2-C-Methyl-D-erythritol 4-phosphate	[Eubacterium]_coprostanoligenes_group	0.271277997364954	0.0716983488667548	Group		0.959013743831613
2-C-Methyl-D-erythritol 4-phosphate	Coprococcus_3	-0.105464805207264	0.49051023931976	Group		0.671931834684603
2-C-Methyl-D-erythritol 4-phosphate	Clostridium_sensu_stricto_1	-0.049802371541502	0.744590401878926	Group		0.954603079331957
2-C-Methyl-D-erythritol 4-phosphate	Lactobacillus	0.0607378129117259	0.690999865543794	Group		0.95486007645593
2-C-Methyl-D-erythritol 4-phosphate	[Ruminococcus]_gnavus_group	-0.163372859025033	0.282566276643125	Group		0.663895320749074
2-C-Methyl-D-erythritol 4-phosphate	[Ruminococcus]_torques_group	0.1133069828722	0.457371136051276	Group		0.977643114938764
2-C-Methyl-D-erythritol 4-phosphate	Collinsella	0.193017127799736	0.203298934794479	Group		0.941343774171499
2-C-Methyl-D-erythritol 4-phosphate	Bifidobacterium	-0.01699604743083	0.911735516381887	Group		0.930342363654987
2-C-Methyl-D-erythritol 4-phosphate	Ruminococcus_2	0.317259552042161	0.0341757468289578	Group	*	0.25211651329113
2-C-Methyl-D-erythritol 4-phosphate	[Eubacterium]_hallii_group	0.182740447957839	0.228761369173711	Group		0.997591116421443
2-C-Methyl-D-erythritol 4-phosphate	Subdoligranulum	0.233596837944664	0.122355325768209	Group		0.999655873275698
2-C-Methyl-D-erythritol 4-phosphate	Ruminococcaceae_UCG-002	0.165480895915678	0.276335924700241	Group		1
2-C-Methyl-D-erythritol 4-phosphate	Fusicatenibacter	0.019235836627141	0.900114622809776	Group		0.91541860564833
2-C-Methyl-D-erythritol 4-phosphate	Parasutterella	0.0440052700922266	0.773515399767833	Group		0.979698656665395
2-C-Methyl-D-erythritol 4-phosphate	Lachnospiraceae_UCG-004	-0.219499341238472	0.147090535927453	Group		0.186207869190874
2-C-Methyl-D-erythritol 4-phosphate	Sutterella	-0.172595520421607	0.255985737402851	Group		1
2-C-Methyl-D-erythritol 4-phosphate	Paraprevotella	-0.0129121512636338	0.932910651832175	Group		0.996915863801064
2-C-Methyl-D-erythritol 4-phosphate	Erysipelotrichaceae_UCG-003	0.209222661396574	0.16734078852279	Group		0.848838653136358
2-C-Methyl-D-erythritol 4-phosphate	Dorea	0.0368906455862978	0.809433533333184	Group		0.856426193026493
2-C-Methyl-D-erythritol 4-phosphate	Ruminococcus_1	0.147430830039526	0.332665545627625	Group		0.979351637413069
2-C-Methyl-D-erythritol 4-phosphate	Ambiguous_taxa	-0.022266139657444	0.884425821650122	Group		0.996902591650867
2-C-Methyl-D-erythritol 4-phosphate	metagenome	0.00395256916996047	0.979698656665396	Group		0.996545124988897
2-C-Methyl-D-erythritol 4-phosphate	[Eubacterium]_ventriosum_group	0.161923583662714	0.286903004065269	Group		0.892003828596055
2-C-Methyl-D-erythritol 4-phosphate	[Eubacterium]_ruminantium_group	0.0749695313164042	0.62452409079325	Group		0.77882011112582
2-C-Methyl-D-erythritol 4-phosphate	Alloprevotella	-0.151383399209486	0.319752980668131	Group		0.881275812606384
2-C-Methyl-D-erythritol 4-phosphate	Erysipelatoclostridium	0.114859973285854	0.452463839566663	Group		0.884983556895716
2-C-Methyl-D-erythritol 4-phosphate	Streptococcus	0.147167325428195	0.333537879438695	Group		0.635950245087173
2-C-Methyl-D-erythritol 4-phosphate	Lachnospiraceae_ND3007_group	0.295295825465215	0.0489160168789946	Group	*	0.815266947983243
2-C-Methyl-D-erythritol 4-phosphate	Romboutsia	0.0844532279314888	0.580107344537081	Group		0.995107116867138
2-C-Methyl-D-erythritol 4-phosphate	Lachnospiraceae_UCG-001	0.0389986824769433	0.798746659959306	Group		0.968368136951477
2-C-Methyl-D-erythritol 4-phosphate	Tyzzerella_4	-0.105533596837945	0.488971277485397	Group		0.92133167353528
2-C-Methyl-D-erythritol 4-phosphate	Butyricicoccus	0.0354413702239789	0.816801016182547	Group		0.938864300389823
2-C-Methyl-D-erythritol 4-phosphate	Ruminococcaceae_UCG-014	-0.0495388669301713	0.74589792858546	Group		0.997591116421442
2-C-Methyl-D-erythritol 4-phosphate	Coprococcus_2	0.164619473603037	0.279866610167888	Group		0.819783880707629
2-C-Methyl-D-erythritol 4-phosphate	Barnesiella	0.176966663810702	0.244858348758898	Group		0.984921340256726
2-C-Methyl-D-erythritol 4-phosphate	Bilophila	-0.17167325428195	0.258564937185745	Group		0.984251324795834
2-C-Methyl-D-erythritol 4-phosphate	Odoribacter	0.0354413702239789	0.816801016182547	Group		0.949482652920775
2-C-Methyl-D-erythritol 4-phosphate	[Eubacterium]_xylanophilum_group	0.041112136343216	0.788590640714751	Group		0.958891580890021
2-C-Methyl-D-erythritol 4-phosphate	Ruminococcaceae_UCG-005	0.177206851119895	0.243351135248267	Group		0.509943944714704
2-C-Methyl-D-erythritol 4-phosphate	Ruminococcaceae_UCG-013	-0.176416337285902	0.245486197060122	Group		0.876736418071864
2-C-Methyl-D-erythritol 4-phosphate	Stenotrophomonas	-0.0712943591094383	0.641650863969577	Group		1
2-C-Methyl-D-erythritol 4-phosphate	Christensenellaceae_R-7_group	0.0685111989459815	0.653784693805657	Group		0.994149896563529
2-C-Methyl-D-erythritol 4-phosphate	Flavonifractor	0.0317523056653491	0.835624475005252	Group		0.995154925827746
2-C-Methyl-D-erythritol 4-phosphate	Sphingomonas	-0.0617918313570487	0.685908470458083	Group		0.96944829223806
2-C-Methyl-D-erythritol 4-phosphate	uncultured_Bacteroidales_bacterium	-0.070353868805346	0.646063852899898	Group		0.85008401697355
2-C-Methyl-D-erythritol 4-phosphate	Ruminococcaceae_NK4A214_group	0.187370281433778	0.217762791699241	Group		0.97339669967479
2-C-Methyl-D-erythritol 4-phosphate	Lachnospiraceae_UCG-010	0.096969696969697	0.525067369746194	Group		0.711849128585897
2-C-Methyl-D-erythritol 4-phosphate	Eggerthella	0.18650153177218	0.219942314749442	Group		0.994517119657251
2-C-Methyl-D-erythritol 4-phosphate	Ruminococcaceae_UCG-010	0.0365001979713809	0.811850164315103	Group		0.999314567096864
2-C-Methyl-D-erythritol 4-phosphate	Desulfovibrio	-0.0214897871344689	0.888567289235478	Group		0.955448698102664
2-C-Methyl-D-erythritol 4-phosphate	Dialister	0.146772068511199	0.334849071716985	Group		0.703189943919994
2-C-Methyl-D-erythritol 4-phosphate	Butyricimonas	0.132893898353034	0.384157177397757	Group		0.859609803590386
2-C-Methyl-D-erythritol 4-phosphate	Ruminococcaceae_UCG-003	0.267370334717542	0.0758011821914805	Group		0.99348179574856
2-C-Methyl-D-erythritol 4-phosphate	Oscillibacter	0.238076416337286	0.115198325850571	Group		0.998967620076491
2-C-Methyl-D-erythritol 4-phosphate	Adlercreutzia	0.0308345338955151	0.840642728425103	Group		0.991997847493503
2-C-Methyl-D-erythritol 4-phosphate	Prevotellaceae_UCG-001	-0.0208086413262266	0.892078089925943	Group		0.965001476083609
2-C-Methyl-D-erythritol 4-phosphate	Ruminiclostridium_6	-0.0714760314761179	0.640799816259523	Group		0.753882136775909
2-C-Methyl-D-erythritol 4-phosphate	[Clostridium]_innocuum_group	0.104043206631133	0.496408026295957	Group		0.605375641824338
2-C-Methyl-D-erythritol 4-phosphate	Intestinibacter	0.03412834395158	0.823876231984388	Group		0.98725619575343
2-C-Methyl-D-erythritol 4-phosphate	Rikenellaceae_RC9_gut_group	-0.0711462450592885	0.641351761143435	Group		0.866821623488284
2-C-Methyl-D-erythritol 4-phosphate	UBA1819	0.0148978278907668	0.922622588915672	Group		1
2-C-Methyl-D-erythritol 4-phosphate	Enterococcus	0.0741789914431205	0.628192030029481	Group		0.953811679776143
2-C-Methyl-D-erythritol 4-phosphate	CAG-56	0.0970157282608546	0.526090043371069	Group		0.991043442362005
2-C-Methyl-D-erythritol 4-phosphate	Lachnospiraceae_UCG-006	-0.214756258234519	0.156197562507929	Group		0.208263416677239
2-C-Methyl-D-erythritol 4-phosphate	Aeromonas	0.0578648460996749	0.705755497502616	Group		0.931673947995971
2-C-Methyl-D-erythritol 4-phosphate	Hungatella	0.124258796704015	0.416071345316708	Group		0.940177234932149
2-C-Methyl-D-erythritol 4-phosphate	Tyzzerella	-0.357013392973659	0.0160641087497202	Group	*	0.855025479326625
2-C-Methyl-D-erythritol 4-phosphate	Bartonella	-0.12765440057412	0.403345587822693	Group		0.998329494536405
2-C-Methyl-D-erythritol 4-phosphate	Negativibacillus	0.140862317535694	0.356030191607928	Group		0.88307884412093
2-C-Methyl-D-erythritol 4-phosphate	Coprococcus_1	0.0451074792346682	0.768585974432482	Group		0.84747502492872
2-C-Methyl-D-erythritol 4-phosphate	Pantoea	-0.0540540657983573	0.724343414444489	Group		0.981012788617544
2-C-Methyl-D-erythritol 4-phosphate	MND1	0.0187112928228739	0.902900899283625	Group		0.966503079861838
2-C-Methyl-D-erythritol 4-phosphate	Coprobacter	0.067287507806699	0.660534888408342	Group		0.848465939997864
2-C-Methyl-D-erythritol 4-phosphate	Robinsoniella	0.0896622216534348	0.558057851781026	Group		0.900282814800803
2-C-Methyl-D-erythritol 4-phosphate	Burkholderia-Caballeronia-Paraburkholderia	-0.183874247217972	0.226625363833935	Group		0.629514899538708
2-C-Methyl-D-erythritol 4-phosphate	Helicobacter	0.209826425879785	0.166540545995306	Group		0.990335138112346
Indoleacrylic acid	Bacteroides	-0.0686429512516469	0.653160783283404	Group		0.945598506154643
Indoleacrylic acid	Prevotella_9	-0.0310935441370224	0.838995800874861	Group		0.998967620076491
Indoleacrylic acid	Faecalibacterium	0.229380764163373	0.129395539324608	Group		0.562589301411339
Indoleacrylic acid	Escherichia-Shigella	-0.293675889328063	0.0506130206393245	Group		0.253523134115982
Indoleacrylic acid	Roseburia	0.211198945981555	0.163296231714875	Group		0.544320772382917
Indoleacrylic acid	Blautia	0.122529644268775	0.421374687282655	Group		0.987058028117084
Indoleacrylic acid	Klebsiella	-0.00606060606060606	0.968692296216642	Group		0.991396993998042
Indoleacrylic acid	uncultured_bacterium	0.0505928853754941	0.740672134570185	Group		0.988641342320461
Indoleacrylic acid	Agathobacter	0.0604743083003952	0.69227485471956	Group		0.842367163905766
Indoleacrylic acid	Fusobacterium	-0.0254281949934124	0.868101919137501	Group		0.994838134050884
Indoleacrylic acid	Lachnospira	0.40395256916996	0.00627277883877475	Group	**	0.0522731569897896
Indoleacrylic acid	[Eubacterium]_eligens_group	0.0574440052700922	0.706997513798623	Group		0.783991753869726
Indoleacrylic acid	Pseudomonas	-0.089064558629776	0.559525604962792	Group		0.810906673859119
Indoleacrylic acid	Parabacteroides	-0.141106719367589	0.353997070868568	Group		0.828614094990249
Indoleacrylic acid	Alistipes	-0.102108036890646	0.503251585131629	Group		0.888349574617535
Indoleacrylic acid	Lachnoclostridium	0.290118577075099	0.053575861196553	Group		0.863877733087826
Indoleacrylic acid	Other	0.529907773386034	0.000225491589408909	Group	***	0.0225491589408909
Indoleacrylic acid	Prevotella_2	-0.132806324110672	0.383239971908925	Group		0.90063210579385
Indoleacrylic acid	Citrobacter	-0.00764163372859025	0.960441224285153	Group		0.97708774500479
Indoleacrylic acid	Lachnospiraceae_NK4A136_group	0.0204216073781291	0.893970661115878	Group		0.97793782378309
Indoleacrylic acid	Ruminiclostridium_9	-0.106851119894598	0.483536026835481	Group		0.976258668599203
Indoleacrylic acid	Anaerostipes	0.472463768115942	0.00118913105160288	Group	**	0.0173490229320639
Indoleacrylic acid	Haemophilus	0.110276679841897	0.469555114876786	Group		0.594373563135172
Indoleacrylic acid	uncultured	0.174308300395257	0.251242091354559	Group		0.992523682996035
Indoleacrylic acid	[Eubacterium]_coprostanoligenes_group	-0.0903820816864295	0.553709155347033	Group		0.959013743831613
Indoleacrylic acid	Coprococcus_3	0.328274055757778	0.0276956135769866	Group	*	0.19782581126419
Indoleacrylic acid	Clostridium_sensu_stricto_1	-0.0988142292490118	0.517182191391578	Group		0.954603079331957
Indoleacrylic acid	Lactobacillus	-0.089064558629776	0.559525604962792	Group		0.95486007645593
Indoleacrylic acid	[Ruminococcus]_gnavus_group	0.108563899868248	0.476518218972658	Group		0.721997301473724
Indoleacrylic acid	[Ruminococcus]_torques_group	0.0748353096179183	0.624109582530009	Group		0.977643114938764
Indoleacrylic acid	Collinsella	-0.035836627140975	0.814790109779669	Group		0.969988225928177
Indoleacrylic acid	Bifidobacterium	0.371409749670619	0.0124500775575209	Group	*	0.241439370217781
Indoleacrylic acid	Ruminococcus_2	-0.172859025032938	0.255252030369742	Group		0.354516708846864
Indoleacrylic acid	[Eubacterium]_hallii_group	0.00935441370223979	0.951507245047653	Group		0.997591116421443
Indoleacrylic acid	Subdoligranulum	-0.136627140974967	0.369604304950981	Group		0.999655873275698
Indoleacrylic acid	Ruminococcaceae_UCG-002	-0.124769433465086	0.412883705795745	Group		1
Indoleacrylic acid	Fusicatenibacter	0.401712779973649	0.00658913235909058	Group	**	0.05323019628942
Indoleacrylic acid	Parasutterella	0.306982872200263	0.0406903196236659	Group	*	0.496300666702904
Indoleacrylic acid	Lachnospiraceae_UCG-004	0.490118577075099	0.000733934759066066	Group	***	0.0104847822723724
Indoleacrylic acid	Sutterella	0.00447957839262187	0.976946633802806	Group		1
Indoleacrylic acid	Paraprevotella	0.104285384950675	0.495400730168177	Group		0.996915863801064
Indoleacrylic acid	Erysipelotrichaceae_UCG-003	0.126482213438735	0.406457745347142	Group		0.848838653136358
Indoleacrylic acid	Dorea	0.212911725955204	0.15984936596528	Group		0.280437484149614
Indoleacrylic acid	Ruminococcus_1	0.0163372859025033	0.915157038882805	Group		0.985686621558246
Indoleacrylic acid	Ambiguous_taxa	0.0936758893280632	0.539295499875748	Group		0.996902591650867
Indoleacrylic acid	metagenome	-0.119631093544137	0.432509692849697	Group		0.866055399764676
Indoleacrylic acid	[Eubacterium]_ventriosum_group	0.110276679841897	0.469555114876786	Group		0.892003828596055
Indoleacrylic acid	[Eubacterium]_ruminantium_group	-0.0656148094825471	0.668481184568757	Group		0.784611367868415
Indoleacrylic acid	Alloprevotella	0.125164690382082	0.41139561364792	Group		0.881275812606384
Indoleacrylic acid	Erysipelatoclostridium	-0.177924227120944	0.242273232388105	Group		0.877903903472258
Indoleacrylic acid	Streptococcus	-0.0197628458498024	0.897383231656383	Group		0.930342363654987
Indoleacrylic acid	Lachnospiraceae_ND3007_group	0.130715510424584	0.392068636361562	Group		0.975019643073576
Indoleacrylic acid	Romboutsia	0.172859025032938	0.255252030369742	Group		0.995107116867138
Indoleacrylic acid	Lachnospiraceae_UCG-001	0.177997364953887	0.241228811162222	Group		0.730996397461279
Indoleacrylic acid	Tyzzerella_4	0.013570487483531	0.929543445322775	Group		0.978102547684908
Indoleacrylic acid	Butyricicoccus	0.251383399209486	0.0958204538242974	Group		0.828521463452933
Indoleacrylic acid	Ruminococcaceae_UCG-014	0.179578392621871	0.237022307738643	Group		0.997591116421442
Indoleacrylic acid	Coprococcus_2	0.0564805978854721	0.712488566649857	Group		0.901884261582098
Indoleacrylic acid	Barnesiella	-0.0245091582046095	0.873030950762988	Group		0.984921340256726
Indoleacrylic acid	Bilophila	0.161396574440053	0.288490783940357	Group		0.984251324795834
Indoleacrylic acid	Odoribacter	-0.127931488801054	0.401066080175987	Group		0.880774963494707
Indoleacrylic acid	[Eubacterium]_xylanophilum_group	0.252338913773265	0.094466925131423	Group		0.785927354910408
Indoleacrylic acid	Ruminococcaceae_UCG-005	-0.0198945981554677	0.896700567622312	Group		0.953936774066289
Indoleacrylic acid	Ruminococcaceae_UCG-013	0.180764163372859	0.233900736388483	Group		0.876736418071864
Indoleacrylic acid	Stenotrophomonas	-0.0309315952102929	0.840147620056796	Group		1
Indoleacrylic acid	Christensenellaceae_R-7_group	-0.00118577075098814	0.994149896563529	Group		0.994149896563529
Indoleacrylic acid	Flavonifractor	-0.050197628458498	0.742630456373812	Group		0.995154925827746
Indoleacrylic acid	Sphingomonas	-0.0346508563899868	0.820826342435006	Group		0.96944829223806
Indoleacrylic acid	uncultured_Bacteroidales_bacterium	0.0576822526602931	0.706642385111313	Group		0.900985959522495
Indoleacrylic acid	Ruminococcaceae_NK4A214_group	-0.11119545740843	0.467108851812647	Group		0.97339669967479
Indoleacrylic acid	Lachnospiraceae_UCG-010	0.249275362318841	0.0987083555481448	Group		0.51453471007415
Indoleacrylic acid	Eggerthella	-0.0198952534776398	0.896789118644199	Group		0.994517119657251
Indoleacrylic acid	Ruminococcaceae_UCG-010	0.101067335177073	0.508871109343712	Group		0.999314567096864
Indoleacrylic acid	Desulfovibrio	-0.129861597100932	0.395195692842869	Group		0.909083835439098
Indoleacrylic acid	Dialister	0.308168642951252	0.0398900045878193	Group	*	0.344629376460704
Indoleacrylic acid	Butyricimonas	0.240870190764875	0.110957389406585	Group		0.57210809317736
Indoleacrylic acid	Ruminococcaceae_UCG-003	0.176026498115718	0.247414600844562	Group		0.99348179574856
Indoleacrylic acid	Oscillibacter	0.0177865612648221	0.907631797718211	Group		0.998967620076491
Indoleacrylic acid	Adlercreutzia	0.0273564519810536	0.858423091775188	Group		0.991997847493503
Indoleacrylic acid	Prevotellaceae_UCG-001	-0.163826763457276	0.282220893615662	Group		0.58362229979658
Indoleacrylic acid	Ruminiclostridium_6	0.229885942270693	0.128723728048488	Group		0.410589406811338
Indoleacrylic acid	[Clostridium]_innocuum_group	-0.224733326323247	0.137757587288837	Group		0.28699497351841
Indoleacrylic acid	Intestinibacter	-0.217288182147318	0.151631869070176	Group		0.98725619575343
Indoleacrylic acid	Rikenellaceae_RC9_gut_group	0.0905138339920948	0.553129100485847	Group		0.866821623488284
Indoleacrylic acid	UBA1819	-0.258800319907745	0.0860497966104882	Group		0.41190093796141
Indoleacrylic acid	Enterococcus	0.0254949109133993	0.86796862859629	Group		0.953811679776143
Indoleacrylic acid	CAG-56	0.264270579973653	0.0793909547723169	Group		0.637276953911353
Indoleacrylic acid	Lachnospiraceae_UCG-006	0.513833992094862	0.000369144896182604	Group	***	0.00849206138135858
Indoleacrylic acid	Aeromonas	-0.157535716330996	0.301363071794525	Group		0.931673947995971
Indoleacrylic acid	Hungatella	-0.179602057166037	0.237788410139884	Group		0.755388605503688
Indoleacrylic acid	Tyzzerella	0.20264709819772	0.181861830421403	Group		0.937687892952685
Indoleacrylic acid	Bartonella	0.204728755637739	0.177319237525033	Group		0.998329494536405
Indoleacrylic acid	Negativibacillus	-0.1351101051387	0.376205874354992	Group		0.88307884412093
Indoleacrylic acid	Coprococcus_1	0.159234038296832	0.296115226989164	Group		0.550872745337652
Indoleacrylic acid	Pantoea	-0.0518127996554986	0.735350156495853	Group		0.981012788617544
Indoleacrylic acid	MND1	-0.100935565509306	0.509426599127649	Group		0.966503079861838
Indoleacrylic acid	Coprobacter	0.194505042447198	0.200428607013435	Group		0.819536454845253
Indoleacrylic acid	Robinsoniella	-0.0585148056996277	0.702601667321892	Group		0.920670892395836
Indoleacrylic acid	Burkholderia-Caballeronia-Paraburkholderia	0.311380704672798	0.0373332465845306	Group	*	0.422441575495931
Indoleacrylic acid	Helicobacter	0.166560508841954	0.274156398600923	Group		0.990335138112346
GM4(d18:1/16:0)	Bacteroides	-0.225032938076416	0.136972035555046	Group		0.88612558992294
GM4(d18:1/16:0)	Prevotella_9	0.162450592885375	0.285320978715192	Group		0.998967620076491
GM4(d18:1/16:0)	Faecalibacterium	0.20961791831357	0.16652607412917	Group		0.616763237515444
GM4(d18:1/16:0)	Escherichia-Shigella	-0.247826086956522	0.100732687703496	Group		0.314789649073425
GM4(d18:1/16:0)	Roseburia	0.281422924901186	0.0614139672658936	Group		0.438654350571099
GM4(d18:1/16:0)	Blautia	0.0504611330698287	0.741324727383696	Group		0.987058028117084
GM4(d18:1/16:0)	Klebsiella	0.00461133069828722	0.976258668599204	Group		0.991396993998042
GM4(d18:1/16:0)	uncultured_bacterium	-0.027931488801054	0.855217218046801	Group		0.988644191185754
GM4(d18:1/16:0)	Agathobacter	0.125955204216074	0.408428745439537	Group		0.842367163905766
GM4(d18:1/16:0)	Fusobacterium	-0.242424242424242	0.108562565227573	Group		0.994838134050884
GM4(d18:1/16:0)	Lachnospira	0.373913043478261	0.0118364610623151	Group	*	0.0657581170128617
GM4(d18:1/16:0)	[Eubacterium]_eligens_group	0.134914361001318	0.375680137118483	Group		0.569212328967398
GM4(d18:1/16:0)	Pseudomonas	-0.19064558629776	0.208988405632259	Group		0.582298419571911
GM4(d18:1/16:0)	Parabacteroides	-0.253491436100132	0.0929987843630968	Group		0.828614094990249
GM4(d18:1/16:0)	Alistipes	-0.192753623188406	0.203925620387862	Group		0.888349574617535
GM4(d18:1/16:0)	Lachnoclostridium	0.172200263504611	0.257088970007156	Group		0.863877733087826
GM4(d18:1/16:0)	Other	0.303030303030303	0.0434541546701775	Group	*	0.2060720942174
GM4(d18:1/16:0)	Prevotella_2	0.0304347826086956	0.842370006949275	Group		0.914185403547829
GM4(d18:1/16:0)	Citrobacter	-0.0177865612648221	0.907631797718211	Group		0.97708774500479
GM4(d18:1/16:0)	Lachnospiraceae_NK4A136_group	0.058498023715415	0.701864143599285	Group		0.97793782378309
GM4(d18:1/16:0)	Ruminiclostridium_9	-0.08866930171278	0.561276151437111	Group		0.976258668599203
GM4(d18:1/16:0)	Anaerostipes	0.441238471673254	0.00263932200534624	Group	**	0.0228589332308746
GM4(d18:1/16:0)	Haemophilus	-0.0359683794466403	0.814120070979022	Group		0.875397925783895
GM4(d18:1/16:0)	uncultured	0.13030303030303	0.392334134285303	Group		0.992523682996035
GM4(d18:1/16:0)	[Eubacterium]_coprostanoligenes_group	-0.0955204216073781	0.531304622607478	Group		0.959013743831613
GM4(d18:1/16:0)	Coprococcus_3	0.364308964170272	0.0138824337789413	Group	*	0.19782581126419
GM4(d18:1/16:0)	Clostridium_sensu_stricto_1	-0.182872200263505	0.228421549791007	Group		0.954603079331957
GM4(d18:1/16:0)	Lactobacillus	-0.0789196310935441	0.605251544725961	Group		0.95486007645593
GM4(d18:1/16:0)	[Ruminococcus]_gnavus_group	-0.0125164690382082	0.935030137633496	Group		0.978993196828105
GM4(d18:1/16:0)	[Ruminococcus]_torques_group	0.0193675889328063	0.899431665743663	Group		0.977643114938764
GM4(d18:1/16:0)	Collinsella	-0.196179183135705	0.195884972536946	Group		0.941343774171499
GM4(d18:1/16:0)	Bifidobacterium	0.228985507246377	0.1300709345971	Group		0.535893957828727
GM4(d18:1/16:0)	Ruminococcus_2	-0.193412384716733	0.2023614675956	Group		0.293277489268986
GM4(d18:1/16:0)	[Eubacterium]_hallii_group	-0.0189723320158103	0.901480752571534	Group		0.997591116421443
GM4(d18:1/16:0)	Subdoligranulum	-0.00474308300395257	0.975570720596852	Group		0.999655873275698
GM4(d18:1/16:0)	Ruminococcaceae_UCG-002	-0.0880105401844532	0.564199449723456	Group		1
GM4(d18:1/16:0)	Fusicatenibacter	0.396047430830039	0.0074522274805188	Group	**	0.05323019628942
GM4(d18:1/16:0)	Parasutterella	0.223847167325428	0.139095027530428	Group		0.598573869088367
GM4(d18:1/16:0)	Lachnospiraceae_UCG-004	0.407246376811594	0.00583167256648253	Group	**	0.0290987298603423
GM4(d18:1/16:0)	Sutterella	0.0329380764163373	0.829563533834518	Group		1
GM4(d18:1/16:0)	Paraprevotella	0.209361309774633	0.167503828220294	Group		0.996915863801064
GM4(d18:1/16:0)	Erysipelotrichaceae_UCG-003	0.00711462450592885	0.963191165667185	Group		0.990708782696336
GM4(d18:1/16:0)	Dorea	0.0898550724637681	0.556032271581737	Group		0.678088136075289
GM4(d18:1/16:0)	Ruminococcus_1	0.156258234519104	0.304273430560416	Group		0.979351637413069
GM4(d18:1/16:0)	Ambiguous_taxa	0.135441370223979	0.373804286308653	Group		0.996902591650867
GM4(d18:1/16:0)	metagenome	0.00421607378129117	0.978322613820964	Group		0.996545124988897
GM4(d18:1/16:0)	[Eubacterium]_ventriosum_group	0.142687747035573	0.34858692273581	Group		0.892003828596055
GM4(d18:1/16:0)	[Eubacterium]_ruminantium_group	0.0742448697658942	0.627886028300341	Group		0.77882011112582
GM4(d18:1/16:0)	Alloprevotella	0.333860342555995	0.0254933250290097	Group	*	0.750904400774859
GM4(d18:1/16:0)	Erysipelatoclostridium	-0.21041187303599	0.165333769912711	Group		0.877903903472258
GM4(d18:1/16:0)	Streptococcus	-0.0623188405797101	0.683367953821456	Group		0.827935760551796
GM4(d18:1/16:0)	Lachnospiraceae_ND3007_group	0.104888655542307	0.492896122924173	Group		0.975019643073576
GM4(d18:1/16:0)	Romboutsia	0.0486166007905138	0.750479865277654	Group		0.995107116867138
GM4(d18:1/16:0)	Lachnospiraceae_UCG-001	0.310935441370224	0.0380730068017782	Group	*	0.21218318733214
GM4(d18:1/16:0)	Tyzzerella_4	-0.3133069828722	0.0365705520427685	Group	*	0.913179665768633
GM4(d18:1/16:0)	Butyricicoccus	0.233596837944664	0.122355325768209	Group		0.828521463452933
GM4(d18:1/16:0)	Ruminococcaceae_UCG-014	0.144532279314888	0.342340120596805	Group		0.997591116421442
GM4(d18:1/16:0)	Coprococcus_2	0.134628606421745	0.377925008289838	Group		0.819783880707629
GM4(d18:1/16:0)	Barnesiella	-0.165239163379464	0.278035174997922	Group		0.984921340256726
GM4(d18:1/16:0)	Bilophila	0.156785243741765	0.302629492950175	Group		0.984251324795834
GM4(d18:1/16:0)	Odoribacter	-0.114756258234519	0.451605716090119	Group		0.880774963494707
GM4(d18:1/16:0)	[Eubacterium]_xylanophilum_group	0.184872843876705	0.224068956944753	Group		0.901663154627024
GM4(d18:1/16:0)	Ruminococcaceae_UCG-005	-0.117654808959157	0.440195874182772	Group		0.666963445731473
GM4(d18:1/16:0)	Ruminococcaceae_UCG-013	0.249802371541502	0.0979801202730705	Group		0.612375751706691
GM4(d18:1/16:0)	Stenotrophomonas	0.0219620921215939	0.886134141127455	Group		1
GM4(d18:1/16:0)	Christensenellaceae_R-7_group	-0.0971014492753623	0.524502162195183	Group		0.994149896563529
GM4(d18:1/16:0)	Flavonifractor	-0.126086956521739	0.407935476564067	Group		0.995154925827746
GM4(d18:1/16:0)	Sphingomonas	0.0426877470355731	0.780133803663599	Group		0.96944829223806
GM4(d18:1/16:0)	uncultured_Bacteroidales_bacterium	-0.00475185605439485	0.975285842036133	Group		0.975285842036133
GM4(d18:1/16:0)	Ruminococcaceae_NK4A214_group	-0.054344636360941	0.722920399937642	Group		0.97339669967479
GM4(d18:1/16:0)	Lachnospiraceae_UCG-010	0.158102766798419	0.298544857935323	Group		0.586424344309971
GM4(d18:1/16:0)	Eggerthella	0.00138344477824648	0.992803759031592	Group		0.994517119657251
GM4(d18:1/16:0)	Ruminococcaceae_UCG-010	0.164185006037331	0.281155343490384	Group		0.999314567096864
GM4(d18:1/16:0)	Desulfovibrio	-0.167435764790034	0.271606837254673	Group		0.903599928780316
GM4(d18:1/16:0)	Dialister	0.313702239789196	0.0363249833307841	Group	*	0.344629376460704
GM4(d18:1/16:0)	Butyricimonas	0.201450274487536	0.184510932750789	Group		0.688768307316275
GM4(d18:1/16:0)	Ruminococcaceae_UCG-003	-0.0161582960053769	0.916098298575807	Group		0.99348179574856
GM4(d18:1/16:0)	Oscillibacter	-0.0346508563899868	0.820826342435006	Group		0.998967620076491
GM4(d18:1/16:0)	Adlercreutzia	0.086350072145575	0.572748149884866	Group		0.991997847493503
GM4(d18:1/16:0)	Prevotellaceae_UCG-001	-0.121350711480248	0.427149428210658	Group		0.688950690662352
GM4(d18:1/16:0)	Ruminiclostridium_6	0.3185373602383	0.032959150207267	Group	*	0.173469211617195
GM4(d18:1/16:0)	[Clostridium]_innocuum_group	-0.321840319178971	0.0310881105275981	Group	*	0.200779678856243
GM4(d18:1/16:0)	Intestinibacter	-0.13611806680302	0.37262217457757	Group		0.98725619575343
GM4(d18:1/16:0)	Rikenellaceae_RC9_gut_group	0.049802371541502	0.744590401878927	Group		0.930738002348659
GM4(d18:1/16:0)	UBA1819	-0.236123980109409	0.118389890352664	Group		0.41190093796141
GM4(d18:1/16:0)	Enterococcus	0.103099575140749	0.500342915358814	Group		0.953811679776143
GM4(d18:1/16:0)	CAG-56	0.237296118478963	0.116520253513725	Group		0.637276953911353
GM4(d18:1/16:0)	Lachnospiraceae_UCG-006	0.455072463768116	0.00186979325124143	Group	**	0.0119628242266281
GM4(d18:1/16:0)	Aeromonas	-0.187662597213166	0.217032807934279	Group		0.931673947995971
GM4(d18:1/16:0)	Hungatella	-0.273158521280406	0.0694409854227958	Group		0.365478870646294
GM4(d18:1/16:0)	Tyzzerella	0.217065201137375	0.152062667050925	Group		0.937687892952685
GM4(d18:1/16:0)	Bartonella	0.0253703085417747	0.868608238738468	Group		0.998329494536405
GM4(d18:1/16:0)	Negativibacillus	-0.383792962022703	0.00925136189562508	Group	**	0.0727096125461644
GM4(d18:1/16:0)	Coprococcus_1	0.197452856972902	0.193558428518885	Group		0.533396066986263
GM4(d18:1/16:0)	Pantoea	-0.119578140680756	0.433982366830829	Group		0.981012788617544
GM4(d18:1/16:0)	MND1	-0.116484386305779	0.446052956561641	Group		0.966503079861838
GM4(d18:1/16:0)	Coprobacter	0.224938259198736	0.137389518821149	Group		0.819536454845253
GM4(d18:1/16:0)	Robinsoniella	-0.214327485992823	0.157425382483914	Group		0.900282814800803
GM4(d18:1/16:0)	Burkholderia-Caballeronia-Paraburkholderia	0.313699003899249	0.0358669771169911	Group	*	0.422441575495931
GM4(d18:1/16:0)	Helicobacter	-0.0148643641356963	0.922795870516545	Group		0.990335138112346
3,4-Dihydro-2H-1-benzopyran-2-one	Bacteroides	-0.172727272727273	0.255618705790217	Group		0.88612558992294
3,4-Dihydro-2H-1-benzopyran-2-one	Prevotella_9	-0.0329380764163373	0.829563533834518	Group		0.998967620076491
3,4-Dihydro-2H-1-benzopyran-2-one	Faecalibacterium	-0.371146245059288	0.0125162326201574	Group	*	0.208603877002623
3,4-Dihydro-2H-1-benzopyran-2-one	Escherichia-Shigella	-0.0844532279314888	0.58010734453708	Group		0.690603981591762
3,4-Dihydro-2H-1-benzopyran-2-one	Roseburia	-0.300658761528327	0.0451852145119089	Group	*	0.376543454265908
3,4-Dihydro-2H-1-benzopyran-2-one	Blautia	0.0367588932806324	0.810102635424814	Group		0.987058028117084
3,4-Dihydro-2H-1-benzopyran-2-one	Klebsiella	-0.205533596837945	0.175085741320854	Group		0.991396993998042
3,4-Dihydro-2H-1-benzopyran-2-one	uncultured_bacterium	0.25467720685112	0.0914403530257045	Group		0.988641342320461
3,4-Dihydro-2H-1-benzopyran-2-one	Agathobacter	-0.14729907773386	0.333101533071201	Group		0.842367163905766
3,4-Dihydro-2H-1-benzopyran-2-one	Fusobacterium	0.00263504611330698	0.986579673739008	Group		0.994838134050884
3,4-Dihydro-2H-1-benzopyran-2-one	Lachnospira	-0.154018445322793	0.311324448867412	Group		0.508010383954117
3,4-Dihydro-2H-1-benzopyran-2-one	[Eubacterium]_eligens_group	-0.0852437417654809	0.576554615968582	Group		0.703115385327539
3,4-Dihydro-2H-1-benzopyran-2-one	Pseudomonas	0.290513833992095	0.0532398581643563	Group		0.580342864308814
3,4-Dihydro-2H-1-benzopyran-2-one	Parabacteroides	-0.147957839262187	0.330925185803293	Group		0.828614094990249
3,4-Dihydro-2H-1-benzopyran-2-one	Alistipes	0.105138339920949	0.490608079728319	Group		0.888349574617535
3,4-Dihydro-2H-1-benzopyran-2-one	Lachnoclostridium	-0.0384716732542819	0.801415020182771	Group		0.941176316417723
3,4-Dihydro-2H-1-benzopyran-2-one	Other	0.171805006587615	0.258195410529828	Group		0.3489127169322
3,4-Dihydro-2H-1-benzopyran-2-one	Prevotella_2	0.0367588932806324	0.810102635424814	Group		0.914185403547829
3,4-Dihydro-2H-1-benzopyran-2-one	Citrobacter	-0.163241106719368	0.282958727143656	Group		0.959299781171187
3,4-Dihydro-2H-1-benzopyran-2-one	Lachnospiraceae_NK4A136_group	-0.0105401844532279	0.945325592211782	Group		0.97793782378309
3,4-Dihydro-2H-1-benzopyran-2-one	Ruminiclostridium_9	0.128590250329381	0.398629215365899	Group		0.976258668599203
3,4-Dihydro-2H-1-benzopyran-2-one	Anaerostipes	-0.000395256916996047	0.998279367625475	Group		0.998279367625475
3,4-Dihydro-2H-1-benzopyran-2-one	Haemophilus	0.0590250329380764	0.699302401400523	Group		0.81707596541359
3,4-Dihydro-2H-1-benzopyran-2-one	uncultured	0.195520421607378	0.197413413083129	Group		0.992523682996035
3,4-Dihydro-2H-1-benzopyran-2-one	[Eubacterium]_coprostanoligenes_group	-0.0239789196310935	0.875577332100541	Group		0.959013743831613
3,4-Dihydro-2H-1-benzopyran-2-one	Coprococcus_3	0.083025484950399	0.587669169785378	Group		0.736588726866212
3,4-Dihydro-2H-1-benzopyran-2-one	Clostridium_sensu_stricto_1	-0.211989459815547	0.161698655417879	Group		0.954603079331957
3,4-Dihydro-2H-1-benzopyran-2-one	Lactobacillus	-0.0242424242424242	0.874217341896324	Group		0.964415370775732
3,4-Dihydro-2H-1-benzopyran-2-one	[Ruminococcus]_gnavus_group	-0.128985507246377	0.397171273157893	Group		0.693178034046166
3,4-Dihydro-2H-1-benzopyran-2-one	[Ruminococcus]_torques_group	0.0919631093544137	0.546767715058584	Group		0.977643114938764
3,4-Dihydro-2H-1-benzopyran-2-one	Collinsella	0.260079051383399	0.084597707133841	Group		0.941343774171499
3,4-Dihydro-2H-1-benzopyran-2-one	Bifidobacterium	0.0300395256916996	0.844395888616354	Group		0.889548848435118
3,4-Dihydro-2H-1-benzopyran-2-one	Ruminococcus_2	-0.227009222661397	0.133487906605659	Group		0.254915915318457
3,4-Dihydro-2H-1-benzopyran-2-one	[Eubacterium]_hallii_group	-0.126613965744401	0.405965860500172	Group		0.997591116421443
3,4-Dihydro-2H-1-benzopyran-2-one	Subdoligranulum	-0.0134387351778656	0.930229108757457	Group		0.999655873275698
3,4-Dihydro-2H-1-benzopyran-2-one	Ruminococcaceae_UCG-002	0.137285902503294	0.367283374012994	Group		1
3,4-Dihydro-2H-1-benzopyran-2-one	Fusicatenibacter	-0.122002635046113	0.423386961654079	Group		0.638121322115122
3,4-Dihydro-2H-1-benzopyran-2-one	Parasutterella	-0.00579710144927536	0.970067815593391	Group		0.979698656665395
3,4-Dihydro-2H-1-benzopyran-2-one	Lachnospiraceae_UCG-004	0.0306982872200263	0.841019982658084	Group		0.858183655773556
3,4-Dihydro-2H-1-benzopyran-2-one	Sutterella	-0.00592885375494071	0.969380044814521	Group		1
3,4-Dihydro-2H-1-benzopyran-2-one	Paraprevotella	0.0410421950879788	0.788942078041548	Group		0.996915863801064
3,4-Dihydro-2H-1-benzopyran-2-one	Erysipelotrichaceae_UCG-003	-0.164690382081686	0.278661532992052	Group		0.848838653136358
3,4-Dihydro-2H-1-benzopyran-2-one	Dorea	0.170619235836627	0.261533995418163	Group		0.397393681946605
3,4-Dihydro-2H-1-benzopyran-2-one	Ruminococcus_1	-0.243610013175231	0.106804903128918	Group		0.956775444412093
3,4-Dihydro-2H-1-benzopyran-2-one	Ambiguous_taxa	0.0696969696969697	0.648178029963517	Group		0.996902591650867
3,4-Dihydro-2H-1-benzopyran-2-one	metagenome	0.106455862977602	0.485163241433555	Group		0.866055399764676
3,4-Dihydro-2H-1-benzopyran-2-one	[Eubacterium]_ventriosum_group	-0.222924901185771	0.140763216660513	Group		0.879770104128206
3,4-Dihydro-2H-1-benzopyran-2-one	[Eubacterium]_ruminantium_group	-0.207253203445877	0.171920475265057	Group		0.636742500981693
3,4-Dihydro-2H-1-benzopyran-2-one	Alloprevotella	0.212516469038208	0.160640003430636	Group		0.860387673585738
3,4-Dihydro-2H-1-benzopyran-2-one	Erysipelatoclostridium	0.128764422146046	0.399234852810889	Group		0.884983556895716
3,4-Dihydro-2H-1-benzopyran-2-one	Streptococcus	0.21133069828722	0.163029167845439	Group		0.635950245087173
3,4-Dihydro-2H-1-benzopyran-2-one	Lachnospiraceae_ND3007_group	-0.0293846359119781	0.848045774451575	Group		0.975019643073576
3,4-Dihydro-2H-1-benzopyran-2-one	Romboutsia	-0.156389986824769	0.3038619059478	Group		0.995107116867138
3,4-Dihydro-2H-1-benzopyran-2-one	Lachnospiraceae_UCG-001	-0.226877470355731	0.133718085072142	Group		0.557158687800592
3,4-Dihydro-2H-1-benzopyran-2-one	Tyzzerella_4	-0.0383399209486166	0.802082464222981	Group		0.92133167353528
3,4-Dihydro-2H-1-benzopyran-2-one	Butyricicoccus	-0.236627140974967	0.11747787129318	Group		0.828521463452933
3,4-Dihydro-2H-1-benzopyran-2-one	Ruminococcaceae_UCG-014	0.246903820816864	0.102037562150719	Group		0.997591116421442
3,4-Dihydro-2H-1-benzopyran-2-one	Coprococcus_2	-0.036861021777887	0.810024344854844	Group		0.920482210062323
3,4-Dihydro-2H-1-benzopyran-2-one	Barnesiella	0.158650679991128	0.297911120907951	Group		0.984921340256726
3,4-Dihydro-2H-1-benzopyran-2-one	Bilophila	-0.0397891963109354	0.794748417422284	Group		0.984251324795834
3,4-Dihydro-2H-1-benzopyran-2-one	Odoribacter	0.203030303030303	0.180487459277348	Group		0.869952987568165
3,4-Dihydro-2H-1-benzopyran-2-one	[Eubacterium]_xylanophilum_group	0.184345765205638	0.225415788656756	Group		0.901663154627024
3,4-Dihydro-2H-1-benzopyran-2-one	Ruminococcaceae_UCG-005	0.152569169960474	0.315942324117544	Group		0.577246457802703
3,4-Dihydro-2H-1-benzopyran-2-one	Ruminococcaceae_UCG-013	-0.161264822134387	0.288888628215282	Group		0.96296209405094
3,4-Dihydro-2H-1-benzopyran-2-one	Stenotrophomonas	0.0887716996866827	0.561990137266751	Group		1
3,4-Dihydro-2H-1-benzopyran-2-one	Christensenellaceae_R-7_group	-0.00461133069828722	0.976258668599203	Group		0.994149896563529
3,4-Dihydro-2H-1-benzopyran-2-one	Flavonifractor	0.0542819499341238	0.72247484425433	Group		0.995154925827746
3,4-Dihydro-2H-1-benzopyran-2-one	Sphingomonas	0.201317523056653	0.18425213699213	Group		0.96944829223806
3,4-Dihydro-2H-1-benzopyran-2-one	uncultured_Bacteroidales_bacterium	0.271119787103529	0.0716311071190189	Group		0.358155535595094
3,4-Dihydro-2H-1-benzopyran-2-one	Ruminococcaceae_NK4A214_group	0.07386649602458	0.6296443957943	Group		0.97339669967479
3,4-Dihydro-2H-1-benzopyran-2-one	Lachnospiraceae_UCG-010	0.110144927536232	0.470088785958274	Group		0.671577815049279
3,4-Dihydro-2H-1-benzopyran-2-one	Eggerthella	0.10184788700805	0.505586895968968	Group		0.994517119657251
3,4-Dihydro-2H-1-benzopyran-2-one	Ruminococcaceae_UCG-010	-0.00395309003300154	0.979439206062869	Group		0.999314567096864
3,4-Dihydro-2H-1-benzopyran-2-one	Desulfovibrio	0.0446934836723003	0.770652201296117	Group		0.909083835439098
3,4-Dihydro-2H-1-benzopyran-2-one	Dialister	-0.0644268774703557	0.673241007604135	Group		0.770073385760848
3,4-Dihydro-2H-1-benzopyran-2-one	Butyricimonas	0.0181938075126178	0.905574000531865	Group		0.963376596310495
3,4-Dihydro-2H-1-benzopyran-2-one	Ruminococcaceae_UCG-003	0.0202473341781661	0.894972748703956	Group		0.99348179574856
3,4-Dihydro-2H-1-benzopyran-2-one	Oscillibacter	0.153623188405797	0.312579549154949	Group		0.998967620076491
3,4-Dihydro-2H-1-benzopyran-2-one	Adlercreutzia	-0.0121732867006155	0.936741661515583	Group		0.991997847493503
3,4-Dihydro-2H-1-benzopyran-2-one	Prevotellaceae_UCG-001	0.190844967591964	0.209195390889246	Group		0.5019834086287
3,4-Dihydro-2H-1-benzopyran-2-one	Ruminiclostridium_6	-0.18053973569707	0.235306797661866	Group		0.420471672437715
3,4-Dihydro-2H-1-benzopyran-2-one	[Clostridium]_innocuum_group	0.0998814783658875	0.513881220088739	Group		0.607862166119798
3,4-Dihydro-2H-1-benzopyran-2-one	Intestinibacter	-0.175648967133035	0.248446137422096	Group		0.98725619575343
3,4-Dihydro-2H-1-benzopyran-2-one	Rikenellaceae_RC9_gut_group	0.257707509881423	0.08755042441655	Group		0.49720394025609
3,4-Dihydro-2H-1-benzopyran-2-one	UBA1819	0.23678317603378	0.117335657900808	Group		0.41190093796141
3,4-Dihydro-2H-1-benzopyran-2-one	Enterococcus	0.106525247924979	0.486134564651646	Group		0.953811679776143
3,4-Dihydro-2H-1-benzopyran-2-one	CAG-56	-0.209991895841306	0.166198818869476	Group		0.664795275477904
3,4-Dihydro-2H-1-benzopyran-2-one	Lachnospiraceae_UCG-006	0.13965744400527	0.359001486608242	Group		0.398890540675824
3,4-Dihydro-2H-1-benzopyran-2-one	Aeromonas	-0.0675532262952627	0.659275933378916	Group		0.931673947995971
3,4-Dihydro-2H-1-benzopyran-2-one	Hungatella	0.0365001979713809	0.811850164315103	Group		0.967691737823124
3,4-Dihydro-2H-1-benzopyran-2-one	Tyzzerella	0.268785185076871	0.0742057244855169	Group		0.861353831641739
3,4-Dihydro-2H-1-benzopyran-2-one	Bartonella	0.0626229134891908	0.682783705125148	Group		0.998329494536405
3,4-Dihydro-2H-1-benzopyran-2-one	Negativibacillus	0.330217123301862	0.0267337601780613	Group	*	0.123157468407892
3,4-Dihydro-2H-1-benzopyran-2-one	Coprococcus_1	0.0665683063595324	0.663947056574147	Group		0.799936212739936
3,4-Dihydro-2H-1-benzopyran-2-one	Pantoea	0.123533316226977	0.418819566391041	Group		0.981012788617544
3,4-Dihydro-2H-1-benzopyran-2-one	MND1	0.258136779155	0.0868862516218628	Group		0.966503079861838
3,4-Dihydro-2H-1-benzopyran-2-one	Coprobacter	-0.0395966248723318	0.796214888079411	Group		0.894623469752147
3,4-Dihydro-2H-1-benzopyran-2-one	Robinsoniella	0.0513327559044538	0.73771454480756	Group		0.920670892395836
3,4-Dihydro-2H-1-benzopyran-2-one	Burkholderia-Caballeronia-Paraburkholderia	0.238321160479202	0.114903656744335	Group		0.530111367980068
3,4-Dihydro-2H-1-benzopyran-2-one	Helicobacter	0.216993172873781	0.152202017096733	Group		0.990335138112346
PE(19:0/0:0)	Bacteroides	-0.188010540184453	0.215440689049414	Group		0.88612558992294
PE(19:0/0:0)	Prevotella_9	0.111594202898551	0.464236383763067	Group		0.998967620076491
PE(19:0/0:0)	Faecalibacterium	0.276679841897233	0.0660636624637756	Group		0.426367405585226
PE(19:0/0:0)	Escherichia-Shigella	-0.0542819499341238	0.722474844254329	Group		0.782402094107832
PE(19:0/0:0)	Roseburia	0.266271409749671	0.0772566113716736	Group		0.454450655127492
PE(19:0/0:0)	Blautia	-0.00118577075098814	0.994149896563529	Group		0.998967620076491
PE(19:0/0:0)	Klebsiella	0.209222661396574	0.16734078852279	Group		0.991396993998042
PE(19:0/0:0)	uncultured_bacterium	0.00395256916996047	0.979698656665396	Group		0.988644191185754
PE(19:0/0:0)	Agathobacter	0.109881422924901	0.47115710627613	Group		0.842367163905766
PE(19:0/0:0)	Fusobacterium	-0.225691699604743	0.135803155766811	Group		0.994838134050884
PE(19:0/0:0)	Lachnospira	0.295783926218709	0.0489211937290311	Group	*	0.18815843741935
PE(19:0/0:0)	[Eubacterium]_eligens_group	0.258761528326746	0.0862282735983004	Group		0.454860040468195
PE(19:0/0:0)	Pseudomonas	-0.286166007905138	0.0570315021428045	Group		0.580342864308814
PE(19:0/0:0)	Parabacteroides	-0.246508563899868	0.10260078491638	Group		0.828614094990249
PE(19:0/0:0)	Alistipes	-0.274176548089592	0.0686290605310148	Group		0.888349574617535
PE(19:0/0:0)	Lachnoclostridium	0.0728590250329381	0.633322298206283	Group		0.941176316417723
PE(19:0/0:0)	Other	0.194071146245059	0.200805843637195	Group		0.309929807765629
PE(19:0/0:0)	Prevotella_2	-0.0586297760210804	0.7012233973107	Group		0.914185403547829
PE(19:0/0:0)	Citrobacter	0.178260869565217	0.240524197490277	Group		0.959299781171187
PE(19:0/0:0)	Lachnospiraceae_NK4A136_group	0.0756258234519104	0.620440360446422	Group		0.97793782378309
PE(19:0/0:0)	Ruminiclostridium_9	-0.058102766798419	0.703787619804262	Group		0.976258668599203
PE(19:0/0:0)	Anaerostipes	0.368774703557312	0.0131253568277582	Group	*	0.05812618599961
PE(19:0/0:0)	Haemophilus	-0.207114624505929	0.171735197861353	Group		0.318028144187691
PE(19:0/0:0)	uncultured	0.0841897233201581	0.581293804047419	Group		0.992523682996035
PE(19:0/0:0)	[Eubacterium]_coprostanoligenes_group	-0.134123847167325	0.378504503393888	Group		0.959013743831613
PE(19:0/0:0)	Coprococcus_3	0.172650769976346	0.25674119027962	Group		0.466802164144764
PE(19:0/0:0)	Clostridium_sensu_stricto_1	-0.120158102766798	0.430472899431441	Group		0.954603079331957
PE(19:0/0:0)	Lactobacillus	-0.00974967061923583	0.949446360310428	Group		0.977782394239885
PE(19:0/0:0)	[Ruminococcus]_gnavus_group	-0.0968379446640316	0.525632880726379	Group		0.776320520319187
PE(19:0/0:0)	[Ruminococcus]_torques_group	-0.055467720685112	0.716657482573222	Group		0.977643114938764
PE(19:0/0:0)	Collinsella	-0.234387351778656	0.121068349996575	Group		0.941343774171499
PE(19:0/0:0)	Bifidobacterium	0.255204216073781	0.0907543059686432	Group		0.535893957828727
PE(19:0/0:0)	Ruminococcus_2	-0.105138339920949	0.490608079728317	Group		0.577185976150961
PE(19:0/0:0)	[Eubacterium]_hallii_group	-0.063768115942029	0.676399588844114	Group		0.997591116421443
PE(19:0/0:0)	Subdoligranulum	0.0736495388669302	0.629630459842659	Group		0.999655873275698
PE(19:0/0:0)	Ruminococcaceae_UCG-002	-0.118445322793149	0.437112286482209	Group		1
PE(19:0/0:0)	Fusicatenibacter	0.404874835309618	0.0061464236523579	Group	**	0.05323019628942
PE(19:0/0:0)	Parasutterella	0.208563899868248	0.168705116051263	Group		0.600840306135772
PE(19:0/0:0)	Lachnospiraceae_UCG-004	0.228722002635046	0.130522675047115	Group		0.174030233396153
PE(19:0/0:0)	Sutterella	0.13030303030303	0.392334134285303	Group		1
PE(19:0/0:0)	Paraprevotella	0.334859514658421	0.0245478395014816	Group	*	0.756723845828623
PE(19:0/0:0)	Erysipelotrichaceae_UCG-003	0.130961791831357	0.389928667928879	Group		0.848838653136358
PE(19:0/0:0)	Dorea	-0.0679841897233201	0.656282689668267	Group		0.765300753134326
PE(19:0/0:0)	Ruminococcus_1	0.266534914361001	0.076955801578925	Group		0.956775444412093
PE(19:0/0:0)	Ambiguous_taxa	0.212252964426877	0.161168690458992	Group		0.996902591650867
PE(19:0/0:0)	metagenome	0.0989459815546772	0.516621258378818	Group		0.866055399764676
PE(19:0/0:0)	[Eubacterium]_ventriosum_group	0.237812911725955	0.115610251062551	Group		0.879770104128206
PE(19:0/0:0)	[Eubacterium]_ruminantium_group	0.172996475603583	0.255775388522593	Group		0.682586444723719
PE(19:0/0:0)	Alloprevotella	0.287878787878788	0.0555125469051965	Group		0.750904400774859
PE(19:0/0:0)	Erysipelatoclostridium	-0.139308080049509	0.361415586172197	Group		0.884983556895716
PE(19:0/0:0)	Streptococcus	-0.141106719367589	0.353997070868568	Group		0.635950245087173
PE(19:0/0:0)	Lachnospiraceae_ND3007_group	0.175121888461968	0.249891134075123	Group		0.975019643073576
PE(19:0/0:0)	Romboutsia	0.113702239789196	0.455794770125188	Group		0.995107116867138
PE(19:0/0:0)	Lachnospiraceae_UCG-001	0.400658761528327	0.00674276258537482	Group	**	0.0674276258537482
PE(19:0/0:0)	Tyzzerella_4	-0.217918313570487	0.150081210627641	Group		0.913179665768633
PE(19:0/0:0)	Butyricicoccus	0.187747035573122	0.216093515639545	Group		0.828521463452933
PE(19:0/0:0)	Ruminococcaceae_UCG-014	0.222793148880105	0.141002746177055	Group		0.997591116421442
PE(19:0/0:0)	Coprococcus_2	0.309487252740862	0.0385670006818727	Group	*	0.819783880707629
PE(19:0/0:0)	Barnesiella	-0.0751087106270292	0.623879252673186	Group		0.984921340256726
PE(19:0/0:0)	Bilophila	0.0534914361001317	0.726361808655488	Group		0.984251324795834
PE(19:0/0:0)	Odoribacter	-0.180105401844532	0.235631422771398	Group		0.869952987568165
PE(19:0/0:0)	[Eubacterium]_xylanophilum_group	0.269864279586238	0.073006770524497	Group		0.709875993721158
PE(19:0/0:0)	Ruminococcaceae_UCG-005	0.0629776021080369	0.680197214879781	Group		0.83974964799973
PE(19:0/0:0)	Ruminococcaceae_UCG-013	0.396442687747036	0.00738896840126901	Group	**	0.246298946708967
PE(19:0/0:0)	Stenotrophomonas	0.17958791845976	0.237825964840431	Group		1
PE(19:0/0:0)	Christensenellaceae_R-7_group	0.027536231884058	0.857249235869391	Group		0.994149896563529
PE(19:0/0:0)	Flavonifractor	-0.183662714097497	0.226389982308363	Group		0.995154925827746
PE(19:0/0:0)	Sphingomonas	0.0819499341238472	0.59142304225532	Group		0.96944829223806
PE(19:0/0:0)	uncultured_Bacteroidales_bacterium	-0.17172679796577	0.259334475480081	Group		0.57629883440018
PE(19:0/0:0)	Ruminococcaceae_NK4A214_group	-0.0441220409289679	0.773506815905114	Group		0.97339669967479
PE(19:0/0:0)	Lachnospiraceae_UCG-010	0.0736495388669302	0.629630459842659	Group		0.718984512153873
PE(19:0/0:0)	Eggerthella	-0.037682400626523	0.805871783418741	Group		0.994517119657251
PE(19:0/0:0)	Ruminococcaceae_UCG-010	0.35973119300314	0.0152196346416372	Group	*	0.413387788186968
PE(19:0/0:0)	Desulfovibrio	-0.0384970419832203	0.801758492814682	Group		0.909083835439098
PE(19:0/0:0)	Dialister	0.272727272727273	0.070150307206204	Group		0.389723928923356
PE(19:0/0:0)	Butyricimonas	0.173632206479114	0.254005703555171	Group		0.769714253197488
PE(19:0/0:0)	Ruminococcaceae_UCG-003	0.016356152691157	0.915074659419583	Group		0.99348179574856
PE(19:0/0:0)	Oscillibacter	-0.171014492753623	0.260417921692124	Group		0.998967620076491
PE(19:0/0:0)	Adlercreutzia	0.0814673802271962	0.594721227668352	Group		0.991997847493503
PE(19:0/0:0)	Prevotellaceae_UCG-001	-0.224270912071553	0.138590796658661	Group		0.441230956183274
PE(19:0/0:0)	Ruminiclostridium_6	0.48031628915236	0.00084009164391058	Group	***	0.0210022910977645
PE(19:0/0:0)	[Clostridium]_innocuum_group	-0.282799344500241	0.0597929026130372	Group		0.259875802156698
PE(19:0/0:0)	Intestinibacter	-0.0114639610957045	0.940420842506266	Group		0.98725619575343
PE(19:0/0:0)	Rikenellaceae_RC9_gut_group	-0.0202898550724638	0.894653024324448	Group		0.978385459575843
PE(19:0/0:0)	UBA1819	-0.286882066285916	0.0560449011782327	Group		0.312672875457699
PE(19:0/0:0)	Enterococcus	0.209690701388502	0.166821223172354	Group		0.953811679776143
PE(19:0/0:0)	CAG-56	0.28979409243929	0.0534887564165267	Group		0.637276953911353
PE(19:0/0:0)	Lachnospiraceae_UCG-006	0.233728590250329	0.122140110439302	Group		0.179617809469562
PE(19:0/0:0)	Aeromonas	-0.0432659170378303	0.777789066314665	Group		0.96023341520329
PE(19:0/0:0)	Hungatella	-0.319804983669824	0.0322303715108948	Group	*	0.365478870646294
PE(19:0/0:0)	Tyzzerella	0.140609572705076	0.35690260661775	Group		0.937687892952685
PE(19:0/0:0)	Bartonella	-0.00128457258439366	0.993318048781428	Group		0.998329494536405
PE(19:0/0:0)	Negativibacillus	-0.411015641622431	0.00503612558361398	Group	**	0.0457829598510362
PE(19:0/0:0)	Coprococcus_1	0.142608520987138	0.350038208966506	Group		0.576431435519372
PE(19:0/0:0)	Pantoea	-0.0366512933949837	0.81108547940748	Group		0.981012788617544
PE(19:0/0:0)	MND1	-0.0441428387018505	0.773402869548052	Group		0.966503079861838
PE(19:0/0:0)	Coprobacter	0.177382177637541	0.243734309759333	Group		0.819536454845253
PE(19:0/0:0)	Robinsoniella	-0.235344431709226	0.11964582723593	Group		0.900282814800803
PE(19:0/0:0)	Burkholderia-Caballeronia-Paraburkholderia	0.318004416748373	0.0332695845685526	Group	*	0.422441575495931
PE(19:0/0:0)	Helicobacter	0.0825503079678849	0.589815886793697	Group		0.990335138112346
LysoPC(16:0)	Bacteroides	-0.250197628458498	0.0974366895933199	Group		0.88612558992294
LysoPC(16:0)	Prevotella_9	0.165744400527009	0.275563593329064	Group		0.998967620076491
LysoPC(16:0)	Faecalibacterium	0.212516469038208	0.160640003430636	Group		0.616763237515444
LysoPC(16:0)	Escherichia-Shigella	-0.262714097496706	0.0814094403238749	Group		0.271364801079583
LysoPC(16:0)	Roseburia	0.253886693017128	0.0924770195803466	Group		0.479679465254743
LysoPC(16:0)	Blautia	0.066798418972332	0.661916849008119	Group		0.987058028117084
LysoPC(16:0)	Klebsiella	0.0407114624505929	0.790090436276933	Group		0.991396993998042
LysoPC(16:0)	uncultured_bacterium	-0.0582345191040843	0.703146255247856	Group		0.988641342320461
LysoPC(16:0)	Agathobacter	0.15296442687747	0.314678583593607	Group		0.842367163905766
LysoPC(16:0)	Fusobacterium	-0.263372859025033	0.080627386016824	Group		0.994838134050884
LysoPC(16:0)	Lachnospira	0.374044795783926	0.0118049001157686	Group	*	0.0657581170128617
LysoPC(16:0)	[Eubacterium]_eligens_group	0.121870882740448	0.423890884569166	Group		0.604153335850099
LysoPC(16:0)	Pseudomonas	-0.168642951251647	0.267162603800278	Group		0.591783696018755
LysoPC(16:0)	Parabacteroides	-0.283267457180501	0.0596785113713493	Group		0.828614094990249
LysoPC(16:0)	Alistipes	-0.251910408432148	0.0951088633583267	Group		0.888349574617535
LysoPC(16:0)	Lachnoclostridium	0.137944664031621	0.364971307294403	Group		0.863877733087826
LysoPC(16:0)	Other	0.27167325428195	0.0712734807188063	Group		0.2060720942174
LysoPC(16:0)	Prevotella_2	0.0571805006587615	0.708282897092111	Group		0.914185403547829
LysoPC(16:0)	Citrobacter	0.00882740447957839	0.954255580502436	Group		0.97708774500479
LysoPC(16:0)	Lachnospiraceae_NK4A136_group	0.0106719367588933	0.944638933120687	Group		0.97793782378309
LysoPC(16:0)	Ruminiclostridium_9	-0.16231884057971	0.285715945644937	Group		0.976258668599203
LysoPC(16:0)	Anaerostipes	0.453754940711462	0.00193330360876459	Group	**	0.02142563113027
LysoPC(16:0)	Haemophilus	-0.0271409749670619	0.859282175550635	Group		0.908076233648984
LysoPC(16:0)	uncultured	0.116600790513834	0.444326160022772	Group		0.992523682996035
LysoPC(16:0)	[Eubacterium]_coprostanoligenes_group	-0.108300395256917	0.477594332413614	Group		0.959013743831613
LysoPC(16:0)	Coprococcus_3	0.330121999778931	0.0267801915092354	Group	*	0.19782581126419
LysoPC(16:0)	Clostridium_sensu_stricto_1	-0.13399209486166	0.378976465456475	Group		0.954603079331957
LysoPC(16:0)	Lactobacillus	-0.072463768115942	0.635171565090017	Group		0.95486007645593
LysoPC(16:0)	[Ruminococcus]_gnavus_group	-0.0379446640316205	0.804085638618957	Group		0.880546342853059
LysoPC(16:0)	[Ruminococcus]_torques_group	0.0411067193675889	0.788096382181456	Group		0.977643114938764
LysoPC(16:0)	Collinsella	-0.159288537549407	0.294899473848376	Group		0.941343774171499
LysoPC(16:0)	Bifidobacterium	0.233069828722003	0.12321907153298	Group		0.535893957828727
LysoPC(16:0)	Ruminococcus_2	-0.243083003952569	0.107583357824834	Group		0.25211651329113
LysoPC(16:0)	[Eubacterium]_hallii_group	-0.00671936758893281	0.965253903361124	Group		0.997591116421443
LysoPC(16:0)	Subdoligranulum	0.0237154150197628	0.876937680280053	Group		0.999655873275698
LysoPC(16:0)	Ruminococcaceae_UCG-002	-0.0540184453227931	0.723769729726682	Group		1
LysoPC(16:0)	Fusicatenibacter	0.396706192358366	0.00734705592800415	Group	**	0.05323019628942
LysoPC(16:0)	Parasutterella	0.20935441370224	0.167068893881824	Group		0.600840306135772
LysoPC(16:0)	Lachnospiraceae_UCG-004	0.41304347826087	0.00512094500011313	Group	**	0.0269523421058586
LysoPC(16:0)	Sutterella	-0.00382081686429512	0.980386700401715	Group		1
LysoPC(16:0)	Paraprevotella	0.278994696946373	0.0634636119397491	Group		0.850925548750025
LysoPC(16:0)	Erysipelotrichaceae_UCG-003	0.0505928853754941	0.740672134570185	Group		0.942776682017832
LysoPC(16:0)	Dorea	0.0992094861660079	0.51550031418964	Group		0.663054091527664
LysoPC(16:0)	Ruminococcus_1	0.173386034255599	0.253788889361746	Group		0.979351637413069
LysoPC(16:0)	Ambiguous_taxa	0.157971014492754	0.298951700938817	Group		0.996902591650867
LysoPC(16:0)	metagenome	0.00263504611330698	0.986579673739008	Group		0.996545124988897
LysoPC(16:0)	[Eubacterium]_ventriosum_group	0.126613965744401	0.405965860500172	Group		0.892003828596055
LysoPC(16:0)	[Eubacterium]_ruminantium_group	0.0393293586958641	0.797561423388735	Group		0.866914590639929
LysoPC(16:0)	Alloprevotella	0.271805006587615	0.0711323049124829	Group		0.750904400774859
LysoPC(16:0)	Erysipelatoclostridium	-0.236705119932752	0.117460118403148	Group		0.877903903472258
LysoPC(16:0)	Streptococcus	-0.091699604743083	0.547921701548499	Group		0.793394920473983
LysoPC(16:0)	Lachnospiraceae_ND3007_group	0.123204639361881	0.420068023198604	Group		0.975019643073576
LysoPC(16:0)	Romboutsia	0.066403162055336	0.663799072180315	Group		0.995107116867138
LysoPC(16:0)	Lachnospiraceae_UCG-001	0.320289855072464	0.03242925697663	Group	*	0.21218318733214
LysoPC(16:0)	Tyzzerella_4	-0.276152832674572	0.0665972580642174	Group		0.913179665768633
LysoPC(16:0)	Butyricicoccus	0.228590250329381	0.130748988961542	Group		0.828521463452933
LysoPC(16:0)	Ruminococcaceae_UCG-014	0.135573122529644	0.373336206922002	Group		0.997591116421442
LysoPC(16:0)	Coprococcus_2	0.140772110051393	0.35634141740963	Group		0.819783880707629
LysoPC(16:0)	Barnesiella	-0.133877982450985	0.380614314436491	Group		0.984921340256726
LysoPC(16:0)	Bilophila	0.0819499341238472	0.59142304225532	Group		0.984251324795834
LysoPC(16:0)	Odoribacter	-0.145454545454545	0.339243026939136	Group		0.880774963494707
LysoPC(16:0)	[Eubacterium]_xylanophilum_group	0.194360259955909	0.200770403663802	Group		0.901663154627024
LysoPC(16:0)	Ruminococcaceae_UCG-005	-0.136495388669302	0.370069553970698	Group		0.587411990429679
LysoPC(16:0)	Ruminococcaceae_UCG-013	0.216469038208169	0.152862093934454	Group		0.804537336497126
LysoPC(16:0)	Stenotrophomonas	0.0408903817278925	0.789705044717594	Group		1
LysoPC(16:0)	Christensenellaceae_R-7_group	-0.0852437417654809	0.576554615968582	Group		0.994149896563529
LysoPC(16:0)	Flavonifractor	-0.189591567852437	0.211552766670227	Group		0.995154925827746
LysoPC(16:0)	Sphingomonas	0.0325428194993412	0.831582768473268	Group		0.96944829223806
LysoPC(16:0)	uncultured_Bacteroidales_bacterium	-0.0121436321390091	0.936895450362124	Group		0.946359040769822
LysoPC(16:0)	Ruminococcaceae_NK4A214_group	-0.0333058754396544	0.828055894647462	Group		0.97339669967479
LysoPC(16:0)	Lachnospiraceae_UCG-010	0.137154150197628	0.367746851378093	Group		0.602863690783759
LysoPC(16:0)	Eggerthella	-0.00276688955649295	0.985608082733007	Group		0.994517119657251
LysoPC(16:0)	Ruminococcaceae_UCG-010	0.156674134974628	0.304048070797447	Group		0.999314567096864
LysoPC(16:0)	Desulfovibrio	-0.204746254109387	0.177281401127918	Group		0.828964237768874
LysoPC(16:0)	Dialister	0.316864295125165	0.0344092062908856	Group	*	0.344629376460704
LysoPC(16:0)	Butyricimonas	0.176532668546342	0.246036124382604	Group		0.768862888695637
LysoPC(16:0)	Ruminococcaceae_UCG-003	-0.0223578054931541	0.884096361895469	Group		0.99348179574856
LysoPC(16:0)	Oscillibacter	-0.110408432147563	0.469021770110831	Group		0.998967620076491
LysoPC(16:0)	Adlercreutzia	0.129291006551043	0.397293293266666	Group		0.991997847493503
LysoPC(16:0)	Prevotellaceae_UCG-001	-0.122143421626009	0.424113356140199	Group		0.688950690662352
LysoPC(16:0)	Ruminiclostridium_6	0.339346001564526	0.0225792789630515	Group	*	0.161280564021796
LysoPC(16:0)	[Clostridium]_innocuum_group	-0.348263990704338	0.0190574578653501	Group	*	0.168772053073198
LysoPC(16:0)	Intestinibacter	-0.11160890859841	0.465443938129174	Group		0.98725619575343
LysoPC(16:0)	Rikenellaceae_RC9_gut_group	0.0292490118577075	0.848450648053564	Group		0.957875637261821
LysoPC(16:0)	UBA1819	-0.298088397000209	0.0467191197481064	Group	*	0.311460798320709
LysoPC(16:0)	Enterococcus	0.113310715170664	0.458624603599732	Group		0.953811679776143
LysoPC(16:0)	CAG-56	0.239010876422391	0.113825520120156	Group		0.637276953911353
LysoPC(16:0)	Lachnospiraceae_UCG-006	0.455994729907773	0.00182644816430989	Group	**	0.0119628242266281
LysoPC(16:0)	Aeromonas	-0.133513842147415	0.381923016024331	Group		0.931673947995971
LysoPC(16:0)	Hungatella	-0.333113720114263	0.0253516587150936	Group	*	0.365478870646294
LysoPC(16:0)	Tyzzerella	0.175398206403509	0.249132898296463	Group		0.937687892952685
LysoPC(16:0)	Bartonella	0.000321143146098414	0.998329494536405	Group		0.998329494536405
LysoPC(16:0)	Negativibacillus	-0.35155381812327	0.0178810003968368	Group	*	0.0993388910935378
LysoPC(16:0)	Coprococcus_1	0.233287139301764	0.12300867573768	Group		0.464237981662958
LysoPC(16:0)	Pantoea	-0.0729070692353453	0.634112084387545	Group		0.981012788617544
LysoPC(16:0)	MND1	-0.0990907901605719	0.517235488604538	Group		0.966503079861838
LysoPC(16:0)	Coprobacter	0.194103725303221	0.201377027403341	Group		0.819536454845253
LysoPC(16:0)	Robinsoniella	-0.207145436197649	0.172148492550015	Group		0.900282814800803
LysoPC(16:0)	Burkholderia-Caballeronia-Paraburkholderia	0.276606216276027	0.0658582878524689	Group		0.458680620331707
LysoPC(16:0)	Helicobacter	-0.0119445783233274	0.937927803908932	Group		0.990335138112346
2-oleoyl-sn-glycero-3-phosphocholine	Bacteroides	-0.072068511198946	0.637023051085373	Group		0.945598506154643
2-oleoyl-sn-glycero-3-phosphocholine	Prevotella_9	-0.0483530961791831	0.751790573948395	Group		0.998967620076491
2-oleoyl-sn-glycero-3-phosphocholine	Faecalibacterium	0.265217391304348	0.0784691811256476	Group		0.461583418386162
2-oleoyl-sn-glycero-3-phosphocholine	Escherichia-Shigella	-0.216073781291173	0.153627096069568	Group		0.367759181655136
2-oleoyl-sn-glycero-3-phosphocholine	Roseburia	0.247826086956522	0.100732687703496	Group		0.479679465254743
2-oleoyl-sn-glycero-3-phosphocholine	Blautia	0.103557312252964	0.497183864306296	Group		0.987058028117084
2-oleoyl-sn-glycero-3-phosphocholine	Klebsiella	0.105270092226614	0.490062160515344	Group		0.991396993998042
2-oleoyl-sn-glycero-3-phosphocholine	uncultured_bacterium	-0.108959156785244	0.474906477064473	Group		0.988641342320461
2-oleoyl-sn-glycero-3-phosphocholine	Agathobacter	0.0934123847167325	0.540441820794289	Group		0.842367163905766
2-oleoyl-sn-glycero-3-phosphocholine	Fusobacterium	-0.0683794466403162	0.654408840073571	Group		0.994838134050884
2-oleoyl-sn-glycero-3-phosphocholine	Lachnospira	0.381422924901186	0.010149342427789	Group	*	0.0634333901736813
2-oleoyl-sn-glycero-3-phosphocholine	[Eubacterium]_eligens_group	0.0897233201581027	0.556613773416728	Group		0.69149238732789
2-oleoyl-sn-glycero-3-phosphocholine	Pseudomonas	-0.201185770750988	0.184544053505926	Group		0.582298419571911
2-oleoyl-sn-glycero-3-phosphocholine	Parabacteroides	-0.155994729907773	0.305097560208935	Group		0.828614094990249
2-oleoyl-sn-glycero-3-phosphocholine	Alistipes	-0.174967061923584	0.249433613743944	Group		0.888349574617535
2-oleoyl-sn-glycero-3-phosphocholine	Lachnoclostridium	0.204743083003953	0.176778705561944	Group		0.863877733087826
2-oleoyl-sn-glycero-3-phosphocholine	Other	0.196837944664032	0.194364991963831	Group		0.309929807765629
2-oleoyl-sn-glycero-3-phosphocholine	Prevotella_2	0.129249011857707	0.396201053902855	Group		0.90063210579385
2-oleoyl-sn-glycero-3-phosphocholine	Citrobacter	0.0590250329380764	0.699302401400523	Group		0.960579996316026
2-oleoyl-sn-glycero-3-phosphocholine	Lachnospiraceae_NK4A136_group	0.0500658761528327	0.743283591699079	Group		0.97793782378309
2-oleoyl-sn-glycero-3-phosphocholine	Ruminiclostridium_9	-0.215678524374177	0.15439492724164	Group		0.976258668599203
2-oleoyl-sn-glycero-3-phosphocholine	Anaerostipes	0.478129117259552	0.00102119085280168	Group	**	0.0173490229320639
2-oleoyl-sn-glycero-3-phosphocholine	Haemophilus	0.174176548089592	0.251604852857148	Group		0.399372782312933
2-oleoyl-sn-glycero-3-phosphocholine	uncultured	0.0819499341238472	0.59142304225532	Group		0.992523682996035
2-oleoyl-sn-glycero-3-phosphocholine	[Eubacterium]_coprostanoligenes_group	-0.0458498023715415	0.764276612135842	Group		0.959013743831613
2-oleoyl-sn-glycero-3-phosphocholine	Coprococcus_3	0.168030909923463	0.269882194631111	Group		0.473477534440546
2-oleoyl-sn-glycero-3-phosphocholine	Clostridium_sensu_stricto_1	-0.0636363636363636	0.677031973245855	Group		0.954603079331957
2-oleoyl-sn-glycero-3-phosphocholine	Lactobacillus	0.0301712779973649	0.843720482658721	Group		0.964415370775732
2-oleoyl-sn-glycero-3-phosphocholine	[Ruminococcus]_gnavus_group	0.0756258234519104	0.620440360446422	Group		0.802453763726586
2-oleoyl-sn-glycero-3-phosphocholine	[Ruminococcus]_torques_group	0.0729907773386034	0.632706370695408	Group		0.977643114938764
2-oleoyl-sn-glycero-3-phosphocholine	Collinsella	-0.209749670619236	0.166255148682312	Group		0.941343774171499
2-oleoyl-sn-glycero-3-phosphocholine	Bifidobacterium	0.350592885375494	0.0186991694231293	Group	*	0.241439370217781
2-oleoyl-sn-glycero-3-phosphocholine	Ruminococcus_2	-0.132806324110672	0.383239971908925	Group		0.473135767788796
2-oleoyl-sn-glycero-3-phosphocholine	[Eubacterium]_hallii_group	0.052832674571805	0.729606200455886	Group		0.997591116421443
2-oleoyl-sn-glycero-3-phosphocholine	Subdoligranulum	-0.110803689064559	0.467423695675302	Group		0.999655873275698
2-oleoyl-sn-glycero-3-phosphocholine	Ruminococcaceae_UCG-002	-0.0891963109354414	0.558942663293971	Group		1
2-oleoyl-sn-glycero-3-phosphocholine	Fusicatenibacter	0.363504611330698	0.0145707331827635	Group	*	0.0910670823922719
2-oleoyl-sn-glycero-3-phosphocholine	Parasutterella	0.286034255599473	0.0571497240097371	Group		0.496300666702904
2-oleoyl-sn-glycero-3-phosphocholine	Lachnospiraceae_UCG-004	0.454413702239789	0.00190131237544311	Group	**	0.0190131237544311
2-oleoyl-sn-glycero-3-phosphocholine	Sutterella	0.130434782608696	0.391852341379642	Group		1
2-oleoyl-sn-glycero-3-phosphocholine	Paraprevotella	0.166342765003445	0.274793113474633	Group		0.996915863801064
2-oleoyl-sn-glycero-3-phosphocholine	Erysipelotrichaceae_UCG-003	0.18129117259552	0.232522516285854	Group		0.848838653136358
2-oleoyl-sn-glycero-3-phosphocholine	Dorea	0.0988142292490118	0.517182191391578	Group		0.663054091527664
2-oleoyl-sn-glycero-3-phosphocholine	Ruminococcus_1	0.166930171277997	0.27210585867754	Group		0.979351637413069
2-oleoyl-sn-glycero-3-phosphocholine	Ambiguous_taxa	0.12635046113307	0.406949976390926	Group		0.996902591650867
2-oleoyl-sn-glycero-3-phosphocholine	metagenome	-0.0545454545454545	0.721180732535264	Group		0.958576599740788
2-oleoyl-sn-glycero-3-phosphocholine	[Eubacterium]_ventriosum_group	0.0675889328063241	0.65815864769552	Group		0.975686849267638
2-oleoyl-sn-glycero-3-phosphocholine	[Eubacterium]_ruminantium_group	-0.0140979610735593	0.926765401068768	Group		0.953343673120509
2-oleoyl-sn-glycero-3-phosphocholine	Alloprevotella	0.189459815546772	0.211874861669182	Group		0.860387673585738
2-oleoyl-sn-glycero-3-phosphocholine	Erysipelatoclostridium	-0.251004955964324	0.0962813382578289	Group		0.877903903472258
2-oleoyl-sn-glycero-3-phosphocholine	Streptococcus	-0.0571805006587615	0.708282897092111	Group		0.833273996578954
2-oleoyl-sn-glycero-3-phosphocholine	Lachnospiraceae_ND3007_group	0.122018712351981	0.424590182889731	Group		0.975019643073576
2-oleoyl-sn-glycero-3-phosphocholine	Romboutsia	0.27536231884058	0.0674041188372885	Group		0.995107116867138
2-oleoyl-sn-glycero-3-phosphocholine	Lachnospiraceae_UCG-001	0.358498023715415	0.0160680148835595	Group	*	0.133900124029663
2-oleoyl-sn-glycero-3-phosphocholine	Tyzzerella_4	-0.1133069828722	0.457371136051276	Group		0.92133167353528
2-oleoyl-sn-glycero-3-phosphocholine	Butyricicoccus	0.171409749670619	0.259305060570768	Group		0.89415538127851
2-oleoyl-sn-glycero-3-phosphocholine	Ruminococcaceae_UCG-014	0.0534914361001317	0.726361808655488	Group		0.997591116421442
2-oleoyl-sn-glycero-3-phosphocholine	Coprococcus_2	0.0432687621227885	0.777774824605097	Group		0.904389330936159
2-oleoyl-sn-glycero-3-phosphocholine	Barnesiella	-0.109764133249676	0.472897132177561	Group		0.984921340256726
2-oleoyl-sn-glycero-3-phosphocholine	Bilophila	0.0665349143610013	0.663171434155386	Group		0.984251324795834
2-oleoyl-sn-glycero-3-phosphocholine	Odoribacter	-0.0631093544137022	0.679563725221407	Group		0.943838507251954
2-oleoyl-sn-glycero-3-phosphocholine	[Eubacterium]_xylanophilum_group	0.138885229826121	0.3628892316098	Group		0.958891580890021
2-oleoyl-sn-glycero-3-phosphocholine	Ruminococcaceae_UCG-005	-0.105006587615283	0.491154317113785	Group		0.715772490800381
2-oleoyl-sn-glycero-3-phosphocholine	Ruminococcaceae_UCG-013	0.242951251646904	0.107778652881599	Group		0.633992075774112
2-oleoyl-sn-glycero-3-phosphocholine	Stenotrophomonas	-0.0119373533754009	0.937965276586412	Group		1
2-oleoyl-sn-glycero-3-phosphocholine	Christensenellaceae_R-7_group	0.0179183135704875	0.906948075078043	Group		0.994149896563529
2-oleoyl-sn-glycero-3-phosphocholine	Flavonifractor	-0.0990777338603425	0.516060632562625	Group		0.995154925827746
2-oleoyl-sn-glycero-3-phosphocholine	Sphingomonas	0.0346508563899868	0.820826342435005	Group		0.96944829223806
2-oleoyl-sn-glycero-3-phosphocholine	uncultured_Bacteroidales_bacterium	-0.0518744285938105	0.735046786387009	Group		0.918808482983761
2-oleoyl-sn-glycero-3-phosphocholine	Ruminococcaceae_NK4A214_group	-0.0897609831155833	0.55762254644458	Group		0.97339669967479
2-oleoyl-sn-glycero-3-phosphocholine	Lachnospiraceae_UCG-010	0.126613965744401	0.405965860500172	Group		0.627593040867795
2-oleoyl-sn-glycero-3-phosphocholine	Eggerthella	-0.00441384762583399	0.977043320475374	Group		0.994517119657251
2-oleoyl-sn-glycero-3-phosphocholine	Ruminococcaceae_UCG-010	0.241138492013094	0.110548100032991	Group		0.850370000253777
2-oleoyl-sn-glycero-3-phosphocholine	Desulfovibrio	-0.172445653815247	0.257315378513963	Group		0.887294408668838
2-oleoyl-sn-glycero-3-phosphocholine	Dialister	0.378787878787879	0.0107159644200192	Group	*	0.344629376460704
2-oleoyl-sn-glycero-3-phosphocholine	Butyricimonas	0.262096299529596	0.0819875318119267	Group		0.55945520665943
2-oleoyl-sn-glycero-3-phosphocholine	Ruminococcaceae_UCG-003	-0.0472217956728565	0.758058545395298	Group		0.99348179574856
2-oleoyl-sn-glycero-3-phosphocholine	Oscillibacter	-0.255862977602108	0.089902418476026	Group		0.998967620076491
2-oleoyl-sn-glycero-3-phosphocholine	Adlercreutzia	0.0399310558256454	0.794530788977415	Group		0.991997847493503
2-oleoyl-sn-glycero-3-phosphocholine	Prevotellaceae_UCG-001	-0.197649063009746	0.193107147605725	Group		0.5019834086287
2-oleoyl-sn-glycero-3-phosphocholine	Ruminiclostridium_6	0.331749196000983	0.0259951192563365	Group	*	0.162469495352103
2-oleoyl-sn-glycero-3-phosphocholine	[Clostridium]_innocuum_group	-0.296671772051059	0.0478233419455636	Group	*	0.232221115116057
2-oleoyl-sn-glycero-3-phosphocholine	Intestinibacter	0.0436157600307836	0.776038390252743	Group		0.98725619575343
2-oleoyl-sn-glycero-3-phosphocholine	Rikenellaceae_RC9_gut_group	0.0760210803689064	0.618609186108967	Group		0.866821623488284
2-oleoyl-sn-glycero-3-phosphocholine	UBA1819	-0.320237380059048	0.0319848463674877	Group	*	0.246037279749905
2-oleoyl-sn-glycero-3-phosphocholine	Enterococcus	0.139135017697931	0.36201827547464	Group		0.953811679776143
2-oleoyl-sn-glycero-3-phosphocholine	CAG-56	0.180709106345847	0.234860442398877	Group		0.790419703305597
2-oleoyl-sn-glycero-3-phosphocholine	Lachnospiraceae_UCG-006	0.340052700922266	0.022769944395025	Group	*	0.051749873625057
2-oleoyl-sn-glycero-3-phosphocholine	Aeromonas	-0.032250361472984	0.833426733603507	Group		0.972245170695071
2-oleoyl-sn-glycero-3-phosphocholine	Hungatella	-0.304783241544419	0.0417772427437578	Group	*	0.365478870646294
2-oleoyl-sn-glycero-3-phosphocholine	Tyzzerella	0.0968261591910775	0.526902667179816	Group		0.937687892952685
2-oleoyl-sn-glycero-3-phosphocholine	Bartonella	-0.0486531866339098	0.750955841941264	Group		0.998329494536405
2-oleoyl-sn-glycero-3-phosphocholine	Negativibacillus	-0.42425910737365	0.00367830206539789	Group	**	0.0367830206539789
2-oleoyl-sn-glycero-3-phosphocholine	Coprococcus_1	0.0708074820879007	0.643933886771999	Group		0.799936212739936
2-oleoyl-sn-glycero-3-phosphocholine	Pantoea	-0.0779169582605589	0.610928143173929	Group		0.981012788617544
2-oleoyl-sn-glycero-3-phosphocholine	MND1	-0.0698379239163605	0.648489906500333	Group		0.966503079861838
2-oleoyl-sn-glycero-3-phosphocholine	Coprobacter	0.137518008002558	0.367678818817167	Group		0.819536454845253
2-oleoyl-sn-glycero-3-phosphocholine	Robinsoniella	-0.112191177853033	0.463104621556146	Group		0.900282814800803
2-oleoyl-sn-glycero-3-phosphocholine	Burkholderia-Caballeronia-Paraburkholderia	0.239513428652805	0.113044801879999	Group		0.530111367980068
2-oleoyl-sn-glycero-3-phosphocholine	Helicobacter	0.0764453012692953	0.617700839092034	Group		0.990335138112346
2,3-Dimethyl-3-hydroxyglutaric acid	Bacteroides	0.0225296442687747	0.883063573596236	Group		0.956115724685515
2,3-Dimethyl-3-hydroxyglutaric acid	Prevotella_9	0.0624505928853755	0.682733368572243	Group		0.998967620076491
2,3-Dimethyl-3-hydroxyglutaric acid	Faecalibacterium	-0.0188405797101449	0.90216392429132	Group		0.998279367625475
2,3-Dimethyl-3-hydroxyglutaric acid	Escherichia-Shigella	-0.194729907773386	0.199258732481346	Group		0.387634558739718
2,3-Dimethyl-3-hydroxyglutaric acid	Roseburia	0.0782608695652174	0.608276309014329	Group		0.875043586224356
2,3-Dimethyl-3-hydroxyglutaric acid	Blautia	0.0437417654808959	0.774837814756089	Group		0.987058028117084
2,3-Dimethyl-3-hydroxyglutaric acid	Klebsiella	-0.038866930171278	0.799413536714701	Group		0.991396993998042
2,3-Dimethyl-3-hydroxyglutaric acid	uncultured_bacterium	-0.0646903820816864	0.671979141282607	Group		0.988641342320461
2,3-Dimethyl-3-hydroxyglutaric acid	Agathobacter	-0.0907773386034255	0.551969861782455	Group		0.842367163905766
2,3-Dimethyl-3-hydroxyglutaric acid	Fusobacterium	-0.0151515151515152	0.92131959833414	Group		0.994838134050884
2,3-Dimethyl-3-hydroxyglutaric acid	Lachnospira	0.163241106719368	0.282958727143656	Group		0.508010383954117
2,3-Dimethyl-3-hydroxyglutaric acid	[Eubacterium]_eligens_group	-0.182476943346509	0.22944205863339	Group		0.472306524879237
2,3-Dimethyl-3-hydroxyglutaric acid	Pseudomonas	0.225296442687747	0.136503580646444	Group		0.580342864308814
2,3-Dimethyl-3-hydroxyglutaric acid	Parabacteroides	0.019235836627141	0.900114622809776	Group		0.959036727586291
2,3-Dimethyl-3-hydroxyglutaric acid	Alistipes	0.052832674571805	0.729606200455886	Group		0.912007750569858
2,3-Dimethyl-3-hydroxyglutaric acid	Lachnoclostridium	0.0706192358366271	0.643830663784977	Group		0.941176316417723
2,3-Dimethyl-3-hydroxyglutaric acid	Other	0.292753623188406	0.0513680346600622	Group		0.2060720942174
2,3-Dimethyl-3-hydroxyglutaric acid	Prevotella_2	0.186034255599473	0.220370689853232	Group		0.90063210579385
2,3-Dimethyl-3-hydroxyglutaric acid	Citrobacter	-0.0895915678524374	0.557195563791864	Group		0.959299781171187
2,3-Dimethyl-3-hydroxyglutaric acid	Lachnospiraceae_NK4A136_group	-0.0530961791831357	0.72830787423615	Group		0.97793782378309
2,3-Dimethyl-3-hydroxyglutaric acid	Ruminiclostridium_9	-0.0154150197628458	0.919949730103903	Group		0.976258668599203
2,3-Dimethyl-3-hydroxyglutaric acid	Anaerostipes	0.282213438735178	0.0606652886504918	Group		0.126386018021858
2,3-Dimethyl-3-hydroxyglutaric acid	Haemophilus	0.400922266139657	0.00670406494374504	Group	**	0.0231174653232588
2,3-Dimethyl-3-hydroxyglutaric acid	uncultured	0.0980237154150198	0.520554226713023	Group		0.992523682996035
2,3-Dimethyl-3-hydroxyglutaric acid	[Eubacterium]_coprostanoligenes_group	0.134255599472991	0.378032893850324	Group		0.959013743831613
2,3-Dimethyl-3-hydroxyglutaric acid	Coprococcus_3	0.193506138215079	0.202795130372838	Group		0.450655845272973
2,3-Dimethyl-3-hydroxyglutaric acid	Clostridium_sensu_stricto_1	0.0516469038208169	0.735457968461362	Group		0.954603079331957
2,3-Dimethyl-3-hydroxyglutaric acid	Lactobacillus	0.0395256916996047	0.796080587054806	Group		0.95486007645593
2,3-Dimethyl-3-hydroxyglutaric acid	[Ruminococcus]_gnavus_group	0.144795783926219	0.341453445782271	Group		0.682906891564542
2,3-Dimethyl-3-hydroxyglutaric acid	[Ruminococcus]_torques_group	0.0978919631093544	0.521117303148354	Group		0.977643114938764
2,3-Dimethyl-3-hydroxyglutaric acid	Collinsella	0.102371541501976	0.502145537497382	Group		0.941343774171499
2,3-Dimethyl-3-hydroxyglutaric acid	Bifidobacterium	0.150592885375494	0.322309609478072	Group		0.60210389182458
2,3-Dimethyl-3-hydroxyglutaric acid	Ruminococcus_2	-0.256785243741765	0.0887203113194923	Group		0.25211651329113
2,3-Dimethyl-3-hydroxyglutaric acid	[Eubacterium]_hallii_group	0.0658761528326746	0.666311918533665	Group		0.997591116421443
2,3-Dimethyl-3-hydroxyglutaric acid	Subdoligranulum	-0.063768115942029	0.676399588844114	Group		0.999655873275698
2,3-Dimethyl-3-hydroxyglutaric acid	Ruminococcaceae_UCG-002	0.0927536231884058	0.543312804110542	Group		1
2,3-Dimethyl-3-hydroxyglutaric acid	Fusicatenibacter	0.183135704874835	0.227742961242096	Group		0.553445364525381
2,3-Dimethyl-3-hydroxyglutaric acid	Parasutterella	0.0172595520421607	0.910367350030432	Group		0.979698656665395
2,3-Dimethyl-3-hydroxyglutaric acid	Lachnospiraceae_UCG-004	0.344005270092227	0.0211634209190928	Group	*	0.0561042896971203
2,3-Dimethyl-3-hydroxyglutaric acid	Sutterella	-0.080764163372859	0.596817354387679	Group		1
2,3-Dimethyl-3-hydroxyglutaric acid	Paraprevotella	0.000592904904962775	0.996915863801064	Group		0.996915863801064
2,3-Dimethyl-3-hydroxyglutaric acid	Erysipelotrichaceae_UCG-003	-0.0412384716732543	0.787431997256894	Group		0.942776682017832
2,3-Dimethyl-3-hydroxyglutaric acid	Dorea	0.373913043478261	0.0118364610623151	Group	*	0.103379622488985
2,3-Dimethyl-3-hydroxyglutaric acid	Ruminococcus_1	-0.0146245059288538	0.924060013065619	Group		0.985686621558246
2,3-Dimethyl-3-hydroxyglutaric acid	Ambiguous_taxa	0.0193675889328063	0.899431665743663	Group		0.996902591650867
2,3-Dimethyl-3-hydroxyglutaric acid	metagenome	-0.102898550724638	0.49993720517266	Group		0.866055399764676
2,3-Dimethyl-3-hydroxyglutaric acid	[Eubacterium]_ventriosum_group	-0.0131752305665349	0.931600586469945	Group		0.983998888667382
2,3-Dimethyl-3-hydroxyglutaric acid	[Eubacterium]_ruminantium_group	-0.144866431779238	0.34238245352829	Group		0.682586444723719
2,3-Dimethyl-3-hydroxyglutaric acid	Alloprevotella	-0.0940711462450593	0.537578245689894	Group		0.881275812606384
2,3-Dimethyl-3-hydroxyglutaric acid	Erysipelatoclostridium	-0.119868210789999	0.432860048201719	Group		0.884983556895716
2,3-Dimethyl-3-hydroxyglutaric acid	Streptococcus	0.135441370223979	0.373804286308653	Group		0.635950245087173
2,3-Dimethyl-3-hydroxyglutaric acid	Lachnospiraceae_ND3007_group	-0.0715509295973279	0.6404490870571	Group		0.975019643073576
2,3-Dimethyl-3-hydroxyglutaric acid	Romboutsia	-0.0408432147562582	0.789425602141158	Group		0.995107116867138
2,3-Dimethyl-3-hydroxyglutaric acid	Lachnospiraceae_UCG-001	-0.0650856389986825	0.670088029388372	Group		0.931201327253715
2,3-Dimethyl-3-hydroxyglutaric acid	Tyzzerella_4	-0.0376811594202899	0.805421785550737	Group		0.92133167353528
2,3-Dimethyl-3-hydroxyglutaric acid	Butyricicoccus	0.0884057971014493	0.562444614081096	Group		0.938864300389823
2,3-Dimethyl-3-hydroxyglutaric acid	Ruminococcaceae_UCG-014	0.00764163372859025	0.960441224285153	Group		0.997591116421442
2,3-Dimethyl-3-hydroxyglutaric acid	Coprococcus_2	-0.126767564142948	0.406647304396105	Group		0.819783880707629
2,3-Dimethyl-3-hydroxyglutaric acid	Barnesiella	0.0801159580021645	0.600867847672943	Group		0.984921340256726
2,3-Dimethyl-3-hydroxyglutaric acid	Bilophila	0.0229249011857707	0.881020834103832	Group		0.984251324795834
2,3-Dimethyl-3-hydroxyglutaric acid	Odoribacter	0.171936758893281	0.257826240487362	Group		0.869952987568165
2,3-Dimethyl-3-hydroxyglutaric acid	[Eubacterium]_xylanophilum_group	0.0324153382706126	0.832586770560675	Group		0.958891580890021
2,3-Dimethyl-3-hydroxyglutaric acid	Ruminococcaceae_UCG-005	-0.213965744400527	0.157755005432412	Group		0.487505653595088
2,3-Dimethyl-3-hydroxyglutaric acid	Ruminococcaceae_UCG-013	-0.078129117259552	0.608882048145141	Group		0.973092114575631
2,3-Dimethyl-3-hydroxyglutaric acid	Stenotrophomonas	0.0151690125764762	0.921218475113798	Group		1
2,3-Dimethyl-3-hydroxyglutaric acid	Christensenellaceae_R-7_group	0.0541501976284585	0.723122190478536	Group		0.994149896563529
2,3-Dimethyl-3-hydroxyglutaric acid	Flavonifractor	-0.0134387351778656	0.930229108757457	Group		0.995154925827746
2,3-Dimethyl-3-hydroxyglutaric acid	Sphingomonas	0.0710144927536232	0.641971123188458	Group		0.96944829223806
2,3-Dimethyl-3-hydroxyglutaric acid	uncultured_Bacteroidales_bacterium	0.27811557518361	0.0643368113701395	Group		0.356316547526959
2,3-Dimethyl-3-hydroxyglutaric acid	Ruminococcaceae_NK4A214_group	0.119901151582756	0.432732698562047	Group		0.97339669967479
2,3-Dimethyl-3-hydroxyglutaric acid	Lachnospiraceae_UCG-010	0.225823451910408	0.1355702820115	Group		0.51453471007415
2,3-Dimethyl-3-hydroxyglutaric acid	Eggerthella	0.0216080898697545	0.887957739454911	Group		0.994517119657251
2,3-Dimethyl-3-hydroxyglutaric acid	Ruminococcaceae_UCG-010	-0.139148769161654	0.361970363825129	Group		0.999314567096864
2,3-Dimethyl-3-hydroxyglutaric acid	Desulfovibrio	-0.0982201927311614	0.52094135460639	Group		0.909083835439098
2,3-Dimethyl-3-hydroxyglutaric acid	Dialister	0.0849802371541502	0.577737748047157	Group		0.770073385760848
2,3-Dimethyl-3-hydroxyglutaric acid	Butyricimonas	0.0801582244034176	0.600675190335216	Group		0.859609803590386
2,3-Dimethyl-3-hydroxyglutaric acid	Ruminococcaceae_UCG-003	0.0571146299618627	0.709401875544632	Group		0.99348179574856
2,3-Dimethyl-3-hydroxyglutaric acid	Oscillibacter	0.0384716732542819	0.801415020182771	Group		0.998967620076491
2,3-Dimethyl-3-hydroxyglutaric acid	Adlercreutzia	0.0369880634364856	0.809381732878832	Group		0.991997847493503
2,3-Dimethyl-3-hydroxyglutaric acid	Prevotellaceae_UCG-001	0.239332404841012	0.113325553208692	Group		0.405117857132186
2,3-Dimethyl-3-hydroxyglutaric acid	Ruminiclostridium_6	-0.18556023328689	0.222320839360501	Group		0.420471672437715
2,3-Dimethyl-3-hydroxyglutaric acid	[Clostridium]_innocuum_group	-0.263245827571469	0.0806065849009346	Group		0.259875802156698
2,3-Dimethyl-3-hydroxyglutaric acid	Intestinibacter	-0.0393991306622487	0.797209843387342	Group		0.98725619575343
2,3-Dimethyl-3-hydroxyglutaric acid	Rikenellaceae_RC9_gut_group	0.144400527009223	0.3427839950911	Group		0.779054534297955
2,3-Dimethyl-3-hydroxyglutaric acid	UBA1819	-0.00540540657983573	0.971888034573368	Group		1
2,3-Dimethyl-3-hydroxyglutaric acid	Enterococcus	0.0493428637574576	0.747540809124924	Group		0.953811679776143
2,3-Dimethyl-3-hydroxyglutaric acid	CAG-56	0.0286232672095247	0.851938479570755	Group		0.991043442362005
2,3-Dimethyl-3-hydroxyglutaric acid	Lachnospiraceae_UCG-006	0.356916996047431	0.0165673352121188	Group	*	0.0447765816543751
2,3-Dimethyl-3-hydroxyglutaric acid	Aeromonas	-0.0720656225507419	0.63804100671957	Group		0.931673947995971
2,3-Dimethyl-3-hydroxyglutaric acid	Hungatella	-0.0503360130868863	0.742631492359961	Group		0.967691737823124
2,3-Dimethyl-3-hydroxyglutaric acid	Tyzzerella	0.0480162510742639	0.754113904729029	Group		0.95506017485256
2,3-Dimethyl-3-hydroxyglutaric acid	Bartonella	0.0468868993303685	0.759723206011643	Group		0.998329494536405
2,3-Dimethyl-3-hydroxyglutaric acid	Negativibacillus	0.0852130069043087	0.577831842317908	Group		0.887907091200489
2,3-Dimethyl-3-hydroxyglutaric acid	Coprococcus_1	0.245805955124602	0.103610563242523	Group		0.464237981662958
2,3-Dimethyl-3-hydroxyglutaric acid	Pantoea	0.0704021247227385	0.645837131112861	Group		0.981012788617544
2,3-Dimethyl-3-hydroxyglutaric acid	MND1	0.0349189619581803	0.819862964524515	Group		0.966503079861838
2,3-Dimethyl-3-hydroxyglutaric acid	Coprobacter	0.0759158264021902	0.620145258056901	Group		0.848465939997864
2,3-Dimethyl-3-hydroxyglutaric acid	Robinsoniella	0.122472849138756	0.422855241682938	Group		0.900282814800803
2,3-Dimethyl-3-hydroxyglutaric acid	Burkholderia-Caballeronia-Paraburkholderia	0.0588185632311093	0.701129417881981	Group		0.911026489690993
[truncated: 8,001 more rows]
